# Supplementary material for: Coincident evolution and functional adaptation of the taxonomically restricted genes ivph-3 and gon-14 in Caenorhabditis nematodes
Source: Biol Open. 2025 Oct 16;14(10):bio062018. doi: 10.1242/bio.062018 (PMC12570147; doi:10.1242/bio.062018)
Supplement: Table S1. — List of DE genes in Cbr-ivp-3(sy5216). [file biolopen-14-062018-TableS1.xlsx]

## Sheet: ST1
Supplemental Table 1. List of DE genes in Cbr-ivph-3(sy5216). Obtained using the Galaxy platform (https://usegalaxy.org/)
Gene ID	Base mean	Log2FC	Std error	Wald statistics	P value	P Adj
WBGene00039681	4641.89	-7.32314	0.211138	-34.6841	1.36931e-263	2.16379e-259
WBGene00026940	3785.56	3.52047	0.139161	25.2979	3.37141e-141	2.66375e-137
WBGene00033320	2078.87	2.98435	0.124891	23.8957	3.398e-126	1.78984e-122
WBGene00042586	819.507	3.07161	0.147299	20.8528	1.43694e-96	5.67664e-93
WBGene00040887	2037.77	3.09142	0.152154	20.3178	8.95696e-92	2.83076e-88
WBGene00029890	433.446	3.68096	0.193273	19.0454	7.17089e-81	1.88857e-77
WBGene00086599	373.849	4.72202	0.2559	18.4526	4.97068e-76	1.1221e-72
WBGene00089511	1549.8	-2.76227	0.152416	-18.1232	2.09066e-73	4.12957e-70
WBGene00041123	246.298	4.97551	0.27578	18.0416	9.18647e-73	1.61294e-69
WBGene00040667	2447.7	3.61212	0.202319	17.8536	2.70917e-71	4.28103e-68
WBGene00030064	331.133	6.51535	0.368039	17.7029	3.98585e-70	5.72586e-67
WBGene00024536	686.192	4.05914	0.231469	17.5364	7.55264e-69	9.94557e-66
WBGene00029831	1007.26	-3.1418	0.179467	-17.5063	1.28333e-68	1.55993e-65
WBGene00039187	1255.82	3.10337	0.177341	17.4994	1.44671e-68	1.63292e-65
WBGene00031813	271.014	-6.35276	0.374972	-16.942	2.20623e-64	2.32419e-61
WBGene00025146	960.329	3.1188	0.184279	16.9244	2.97611e-64	2.93929e-61
WBGene00088708	889.684	4.30271	0.257057	16.7384	6.8842e-63	6.39907e-60
WBGene00031812	221.521	-6.71018	0.403071	-16.6476	3.14741e-62	2.76308e-59
WBGene00036659	14741.9	-2.18702	0.133199	-16.4192	1.39417e-60	1.15951e-57
WBGene00030450	3215.59	1.89413	0.116498	16.259	1.9294e-59	1.52442e-56
WBGene00042487	4262.87	2.12788	0.133007	15.9983	1.31262e-57	9.87712e-55
WBGene00088717	905.403	2.48433	0.157877	15.7359	8.58611e-56	6.16717e-53
WBGene00042587	994.144	3.15219	0.203874	15.4615	6.31557e-54	4.33907e-51
WBGene00087954	1096.79	3.37249	0.219082	15.3938	1.80264e-53	1.18689e-50
WBGene00042755	650.056	2.52207	0.164178	15.3618	2.95069e-53	1.86507e-50
WBGene00028916	849.285	2.36392	0.153939	15.3562	3.21671e-53	1.95501e-50
WBGene00271133	268.075	5.48469	0.357513	15.3412	4.05318e-53	2.37216e-50
WBGene00271616	199.862	4.75269	0.311873	15.2392	1.94381e-52	1.097e-49
WBGene00024881	1265.6	2.66023	0.174699	15.2276	2.321e-52	1.26471e-49
WBGene00029555	15685.1	-2.01705	0.133203	-15.1427	8.471e-52	4.46196e-49
WBGene00087332	1124.28	2.9776	0.196917	15.1211	1.17584e-51	5.80644e-49
WBGene00031072	924.052	2.03865	0.134813	15.1221	1.15853e-51	5.80644e-49
WBGene00030068	579.241	3.92611	0.26026	15.0854	2.02125e-51	9.67875e-49
WBGene00031550	688.439	2.76471	0.183855	15.0375	4.17262e-51	1.93929e-48
WBGene00025864	600.858	-2.21681	0.149411	-14.837	8.44291e-50	3.81185e-47
WBGene00270457	1658.65	2.54496	0.171646	14.8268	9.83658e-50	4.31771e-47
WBGene00034718	6683.07	-1.971	0.133427	-14.7721	2.21573e-49	9.46295e-47
WBGene00039645	365.492	-2.79502	0.19027	-14.6898	7.49833e-49	3.11812e-46
WBGene00031939	10526.6	-1.40739	0.0965545	-14.5762	3.98217e-48	1.61349e-45
WBGene00024623	756.976	-2.41604	0.166148	-14.5415	6.61113e-48	2.61173e-45
WBGene00034022	424.182	4.17082	0.28896	14.4339	3.16522e-47	1.21992e-44
WBGene00041980	460.204	2.3616	0.164819	14.3285	1.4524e-46	5.46448e-44
WBGene00033765	269.018	2.75838	0.19378	14.2346	5.58928e-46	2.05399e-43
WBGene00037976	9880.8	2.35674	0.168901	13.9534	2.9995e-44	1.07723e-41
WBGene00088661	1026.92	1.722	0.126742	13.5866	4.80908e-42	1.68874e-39
WBGene00037743	403.756	2.70815	0.199721	13.5597	6.94562e-42	2.38597e-39
WBGene00025723	269.383	2.78283	0.205646	13.5322	1.01023e-41	3.39651e-39
WBGene00039406	4324.24	2.14497	0.158661	13.5192	1.2043e-41	3.96465e-39
WBGene00033732	997.968	2.09215	0.155705	13.4366	3.68758e-41	1.18921e-38
WBGene00026694	243.765	2.89473	0.216322	13.3816	7.74521e-41	2.4478e-38
WBGene00033351	191.234	3.97691	0.298169	13.3377	1.39615e-40	4.32587e-38
WBGene00032554	4405.71	3.34485	0.251692	13.2895	2.66452e-40	8.09706e-38
WBGene00029438	353.11	-3.19852	0.241542	-13.2421	5.01385e-40	1.49488e-37
WBGene00029355	295.167	-2.77627	0.211848	-13.105	3.08143e-39	9.01717e-37
WBGene00033200	802.517	3.10918	0.238734	13.0236	8.97784e-39	2.57941e-36
WBGene00037859	846.39	2.45838	0.192432	12.7753	2.25138e-37	6.35292e-35
WBGene00026169	6126.08	-1.46608	0.114805	-12.7702	2.40515e-37	6.66775e-35
WBGene00026229	280.911	2.21764	0.174816	12.6856	7.10927e-37	1.93691e-34
WBGene00027832	18317.5	-1.51973	0.120088	-12.6552	1.04735e-36	2.80511e-34
WBGene00030948	767.41	2.66824	0.211648	12.607	1.93254e-36	5.08966e-34
WBGene00034954	18325.7	-1.72526	0.136958	-12.597	2.1936e-36	5.68249e-34
WBGene00034688	5010.85	-1.42488	0.113787	-12.5223	5.63584e-36	1.43641e-33
WBGene00030842	530.142	3.34609	0.267464	12.5104	6.54977e-36	1.64285e-33
WBGene00303121	188.792	3.05107	0.246975	12.3537	4.6495e-35	1.14799e-32
WBGene00028837	141.189	3.05734	0.248872	12.2848	1.0933e-34	2.65789e-32
WBGene00040364	25036.3	-1.73947	0.141711	-12.2747	1.23796e-34	2.96397e-32
WBGene00025320	4936.02	2.05892	0.16951	12.1462	6.00616e-34	1.41656e-31
WBGene00029440	4972.28	-1.24919	0.102943	-12.1348	6.90562e-34	1.60474e-31
WBGene00031866	426.134	2.14985	0.178357	12.0536	1.85675e-33	4.25222e-31
WBGene00032553	1006.03	2.8244	0.23467	12.0356	2.30933e-33	5.21314e-31
WBGene00034793	2688.93	-1.4734	0.122685	-12.0096	3.16336e-33	7.04048e-31
WBGene00028516	60.8816	-5.05918	0.422364	-11.9782	4.62057e-33	1.01409e-30
WBGene00032950	356.195	2.25269	0.189145	11.9099	1.05121e-32	2.2755e-30
WBGene00035680	1138.02	-2.13355	0.179629	-11.8775	1.54957e-32	3.30895e-30
WBGene00037431	1261.95	-2.71877	0.229228	-11.8606	1.89682e-32	3.99648e-30
WBGene00041122	260.533	3.61467	0.305136	11.8461	2.25463e-32	4.68785e-30
WBGene00087576	277.264	2.33101	0.197532	11.8007	3.87153e-32	7.94519e-30
WBGene00271601	30136.4	-1.21986	0.103468	-11.7897	4.40882e-32	8.93182e-30
WBGene00038452	748.51	2.12056	0.180092	11.7749	5.26005e-32	1.05214e-29
WBGene00031549	9708.55	-1.3462	0.114845	-11.7218	9.8506e-32	1.94574e-29
WBGene00035366	10197.9	-1.38303	0.118567	-11.6646	1.93371e-31	3.7724e-29
WBGene00087643	306.088	2.22107	0.190537	11.6569	2.11544e-31	4.07661e-29
WBGene00038722	277.524	2.17829	0.186949	11.6518	2.24748e-31	4.27887e-29
WBGene00045470	750.515	4.03006	0.346419	11.6335	2.78488e-31	5.23889e-29
WBGene00270453	271.458	3.37332	0.29024	11.6225	3.16638e-31	5.88649e-29
WBGene00039352	788.305	2.94802	0.254814	11.5693	5.89714e-31	1.08357e-28
WBGene00040833	78.5976	4.02017	0.351015	11.453	2.27158e-30	4.12593e-28
WBGene00041593	1230.81	-1.81024	0.15919	-11.3716	5.79398e-30	1.04041e-27
WBGene00042047	1047.69	1.56333	0.137641	11.3581	6.76256e-30	1.2007e-27
WBGene00031348	942.276	-1.7704	0.156322	-11.3253	9.83257e-30	1.72638e-27
WBGene00028736	9964.84	-1.46765	0.129911	-11.2973	1.35355e-29	2.35041e-27
WBGene00089528	101.767	-3.03287	0.268777	-11.284	1.57455e-29	2.70446e-27
WBGene00025223	1106.16	-1.47164	0.130686	-11.2609	2.04585e-29	3.47618e-27
WBGene00042507	222.966	2.5219	0.224395	11.2387	2.63309e-29	4.4264e-27
WBGene00026986	2309.52	1.9754	0.176869	11.1687	5.80093e-29	9.64753e-27
WBGene00030975	1320.8	-1.35772	0.121574	-11.1678	5.86105e-29	9.64753e-27
WBGene00039573	1010.9	2.90631	0.261263	11.1241	9.58048e-29	1.56073e-26
WBGene00026571	6039.76	-1.43948	0.129726	-11.0964	1.30626e-28	2.10628e-26
WBGene00040091	992.332	2.27978	0.205572	11.0899	1.40406e-28	2.24111e-26
WBGene00034692	1113.8	-1.92027	0.17317	-11.089	1.41943e-28	2.24299e-26
WBGene00026682	550.924	2.15148	0.194046	11.0875	1.44309e-28	2.25779e-26
WBGene00041278	2931.02	-2.7008	0.24363	-11.0856	1.47298e-28	2.28196e-26
WBGene00039463	392.533	3.09845	0.279933	11.0685	1.7833e-28	2.73589e-26
WBGene00025722	174.977	2.88157	0.260667	11.0546	2.08273e-28	3.16455e-26
WBGene00025199	4497.42	-1.76249	0.159683	-11.0374	2.52134e-28	3.79449e-26
WBGene00031356	3848.45	-1.30399	0.118484	-11.0056	3.59294e-28	5.35619e-26
WBGene00029499	454.01	2.23826	0.204185	10.9619	5.82556e-28	8.47545e-26
WBGene00024632	976.135	-1.41508	0.129094	-10.9616	5.84625e-28	8.47545e-26
WBGene00027341	675.304	1.88714	0.172143	10.9627	5.77781e-28	8.47545e-26
WBGene00026693	401.327	2.09838	0.192503	10.9005	1.14656e-27	1.64709e-25
WBGene00026203	189.859	-2.84251	0.260997	-10.891	1.27304e-27	1.8123e-25
WBGene00036658	13211.1	-1.46877	0.134966	-10.8825	1.39628e-27	1.97e-25
WBGene00030727	17248.6	-1.36768	0.125908	-10.8625	1.73905e-27	2.43189e-25
WBGene00037808	203.785	3.11102	0.287525	10.82	2.76783e-27	3.83661e-25
WBGene00033907	306.787	2.19355	0.202841	10.8142	2.94978e-27	4.05326e-25
WBGene00088391	434.156	3.01319	0.278708	10.8113	3.04315e-27	4.1455e-25
WBGene00041481	1447.48	2.00573	0.185976	10.7848	4.05918e-27	5.48232e-25
WBGene00037422	191.527	2.44497	0.227415	10.7511	5.85406e-27	7.83948e-25
WBGene00038872	401.918	2.6077	0.242745	10.7425	6.42534e-27	8.53221e-25
WBGene00038578	414.693	-2.11747	0.197261	-10.7344	7.01984e-27	9.24396e-25
WBGene00036031	13868.7	-1.61062	0.151639	-10.6214	2.36951e-26	3.06909e-24
WBGene00041027	2392.75	-1.37828	0.12976	-10.6218	2.35967e-26	3.06909e-24
WBGene00041860	4575.79	1.66409	0.157206	10.5854	3.48224e-26	4.47368e-24
WBGene00039817	67.224	3.68006	0.348288	10.5662	4.27647e-26	5.44974e-24
WBGene00024436	97.637	3.91875	0.371212	10.5566	4.73391e-26	5.98442e-24
WBGene00041843	408.163	1.90849	0.181027	10.5426	5.49543e-26	6.89196e-24
WBGene00271119	107.766	3.76964	0.357693	10.5387	5.72561e-26	7.1241e-24
WBGene00040743	645.436	1.87413	0.179202	10.4582	1.34449e-25	1.65982e-23
WBGene00026537	326.563	2.42957	0.232447	10.4521	1.43277e-25	1.75509e-23
WBGene00026127	5646.07	-1.35813	0.130202	-10.4309	1.79107e-25	2.17711e-23
WBGene00038723	630.48	2.46803	0.236825	10.4213	1.98146e-25	2.39015e-23
WBGene00023645	9999.38	-1.55872	0.150372	-10.3657	3.55082e-25	4.25076e-23
WBGene00037250	260.284	2.50907	0.24212	10.3629	3.65658e-25	4.34446e-23
WBGene00030623	65.7886	4.85574	0.470428	10.322	5.60661e-25	6.61162e-23
WBGene00026234	222.694	2.12794	0.206304	10.3146	6.05183e-25	7.08378e-23
WBGene00026185	913.536	2.77734	0.271015	10.2479	1.20898e-24	1.40473e-22
WBGene00037676	1284.97	1.74283	0.170432	10.226	1.5172e-24	1.74998e-22
WBGene00088306	59.9932	4.50766	0.442118	10.1956	2.07453e-24	2.37549e-22
WBGene00040307	4651.27	-1.27198	0.125087	-10.1688	2.73352e-24	3.10756e-22
WBGene00026655	305.657	-1.59362	0.158105	-10.0795	6.80807e-24	7.68436e-22
WBGene00034089	2415.56	1.31941	0.131047	10.0682	7.63479e-24	8.55638e-22
WBGene00026763	33787	-1.6078	0.160484	-10.0185	1.26468e-23	1.40735e-21
WBGene00270351	1663.65	-1.08046	0.107868	-10.0166	1.28914e-23	1.42454e-21
WBGene00025861	11549.2	-0.961596	0.096187	-9.99716	1.56837e-23	1.72107e-21
WBGene00037276	8121.6	1.45363	0.14594	9.96046	2.27008e-23	2.47392e-21
WBGene00024634	2261.04	2.51698	0.253094	9.94484	2.65594e-23	2.8746e-21
WBGene00088100	331.232	2.33737	0.235194	9.93806	2.84309e-23	3.05622e-21
WBGene00270630	3356.17	2.21377	0.2229	9.93167	3.03137e-23	3.2366e-21
WBGene00030947	81.7671	3.27412	0.329763	9.92871	3.12268e-23	3.31172e-21
WBGene00023870	9300.1	-1.01256	0.102095	-9.91788	3.48087e-23	3.66698e-21
WBGene00035068	2987.14	-1.75304	0.176796	-9.91563	3.56012e-23	3.72563e-21
WBGene00033881	242.83	2.62885	0.265392	9.90554	3.93838e-23	4.09436e-21
WBGene00026779	99.0198	2.69345	0.272378	9.88863	4.66368e-23	4.8167e-21
WBGene00026831	1275.04	1.20101	0.122032	9.84177	7.43934e-23	7.63353e-21
WBGene00038721	285.564	1.92791	0.197796	9.74695	1.90086e-22	1.93789e-20
WBGene00271099	132.64	2.46468	0.252893	9.74594	1.91985e-22	1.94471e-20
WBGene00034026	156.829	3.54706	0.364336	9.7357	2.12358e-22	2.13738e-20
WBGene00031546	8834.91	-1.37696	0.1417	-9.7174	2.54187e-22	2.5422e-20
WBGene00027916	30898	-1.10004	0.113512	-9.69097	3.29376e-22	3.27346e-20
WBGene00026382	39.6043	-4.27357	0.441454	-9.68066	3.64364e-22	3.59855e-20
WBGene00033436	525.253	1.83737	0.189865	9.67724	3.76767e-22	3.69793e-20
WBGene00031358	2159.02	2.3935	0.24756	9.66838	4.10848e-22	4.00754e-20
WBGene00270687	161.012	2.41695	0.251058	9.62706	6.14646e-22	5.95867e-20
WBGene00029996	1425.54	-1.29295	0.13461	-9.60519	7.60154e-22	7.32436e-20
WBGene00270384	99.6631	2.46715	0.257366	9.58616	9.14246e-22	8.7557e-20
WBGene00024247	3123.92	-1.27213	0.132906	-9.57165	1.05218e-21	1.0016e-19
WBGene00028822	298.359	2.59702	0.271744	9.55687	1.2137e-21	1.14844e-19
WBGene00025168	2493.34	-1.14774	0.120133	-9.55394	1.24855e-21	1.17438e-19
WBGene00031200	2901.53	-2.51776	0.263638	-9.55008	1.29597e-21	1.21177e-19
WBGene00024566	107.095	4.42977	0.465141	9.52349	1.67461e-21	1.5566e-19
WBGene00089261	3935.06	-0.956907	0.100589	-9.51306	1.85135e-21	1.71082e-19
WBGene00031199	197.505	2.16866	0.229501	9.44947	3.40567e-21	3.12886e-19
WBGene00031602	167.277	3.21292	0.340855	9.42604	4.25848e-21	3.88974e-19
WBGene00035004	684.354	-1.76285	0.187379	-9.40793	5.0602e-21	4.59548e-19
WBGene00030334	1069.88	-1.4621	0.155518	-9.40148	5.38014e-21	4.85811e-19
WBGene00025157	51.2889	4.5097	0.480276	9.38979	6.01189e-21	5.39772e-19
WBGene00038858	3275.15	1.69221	0.180251	9.38807	6.11112e-21	5.45581e-19
WBGene00029684	7697.03	-1.22703	0.13078	-9.38238	6.45013e-21	5.72612e-19
WBGene00035110	7762.82	-1.11477	0.118858	-9.37898	6.66121e-21	5.88047e-19
WBGene00028432	3539.8	-1.09616	0.116909	-9.37621	6.83896e-21	6.00385e-19
WBGene00029430	2948.64	-1.04222	0.111361	-9.35893	8.05502e-21	7.03234e-19
WBGene00030926	2053.43	2.12676	0.227264	9.35809	8.11907e-21	7.04931e-19
WBGene00024962	3752.09	1.09965	0.118098	9.31127	1.26318e-20	1.09075e-18
WBGene00032510	322.403	2.07979	0.223436	9.30823	1.29985e-20	1.11632e-18
WBGene00034244	186.27	1.8717	0.201312	9.29754	1.43737e-20	1.22775e-18
WBGene00041310	1561.81	1.62286	0.174663	9.29136	1.52323e-20	1.29409e-18
WBGene00087488	136.795	2.15385	0.23275	9.25391	2.16424e-20	1.82884e-18
WBGene00030510	15364.1	-1.50933	0.16332	-9.24154	2.42972e-20	2.04225e-18
WBGene00030835	1619.87	0.996064	0.10795	9.22709	2.78081e-20	2.32499e-18
WBGene00271614	159.516	2.07018	0.224644	9.21538	3.1019e-20	2.5798e-18
WBGene00038366	1867.98	2.62627	0.285087	9.21215	3.1966e-20	2.64465e-18
WBGene00027613	6015.76	-1.12651	0.122411	-9.20265	3.49219e-20	2.87415e-18
WBGene00032076	4811.96	-1.15249	0.12538	-9.19197	3.85716e-20	3.15808e-18
WBGene00029428	2283.24	-1.39316	0.151602	-9.18964	3.94174e-20	3.21069e-18
WBGene00033710	1856.39	-1.30775	0.142327	-9.18831	3.99061e-20	3.23382e-18
WBGene00040075	5378.93	-1.31477	0.143246	-9.17842	4.37465e-20	3.52695e-18
WBGene00031488	20197.4	-1.13328	0.123755	-9.15742	5.31548e-20	4.26372e-18
WBGene00032135	1690.04	-1.22627	0.133973	-9.15307	5.53395e-20	4.41654e-18
WBGene00024028	1970.41	-1.34561	0.147558	-9.11923	7.56594e-20	6.00789e-18
WBGene00032387	8049.73	-1.33856	0.147016	-9.1048	8.64292e-20	6.82877e-18
WBGene00024296	265.482	-1.7522	0.192509	-9.10189	8.877e-20	6.97882e-18
WBGene00041398	1527.34	-1.23775	0.136256	-9.08405	1.04612e-19	8.18352e-18
WBGene00029360	3731.92	-1.78966	0.197445	-9.0641	1.25643e-19	9.78033e-18
WBGene00034153	2440.26	0.937802	0.103583	9.05365	1.3827e-19	1.07105e-17
WBGene00033362	26405.5	-1.68569	0.186624	-9.03254	1.67735e-19	1.29295e-17
WBGene00032291	298.943	1.61702	0.179192	9.02395	1.81434e-19	1.39176e-17
WBGene00031333	300.175	1.52749	0.170141	8.97782	2.76192e-19	2.1084e-17
WBGene00029551	1057.43	-1.49014	0.166023	-8.97553	2.81998e-19	2.14237e-17
WBGene00033447	7373.12	-1.22567	0.136587	-8.97353	2.87173e-19	2.17125e-17
WBGene00027851	279.456	1.46038	0.16285	8.9676	3.03038e-19	2.28029e-17
WBGene00040733	1052.81	-1.3722	0.153241	-8.95455	3.41136e-19	2.5548e-17
WBGene00026437	4553.72	-1.62948	0.182167	-8.94497	3.72047e-19	2.77315e-17
WBGene00041776	381.689	1.67874	0.187762	8.94081	3.86334e-19	2.86613e-17
WBGene00034889	21365.9	-1.71808	0.192177	-8.94011	3.88797e-19	2.87092e-17
WBGene00033654	92.709	2.82868	0.317625	8.90571	5.30446e-19	3.89865e-17
WBGene00088727	359.303	1.60073	0.180227	8.88169	6.58505e-19	4.81745e-17
WBGene00035185	6855.38	-0.931245	0.105122	-8.85868	8.09694e-19	5.89622e-17
WBGene00042015	2635.66	-1.01577	0.114696	-8.85622	8.27769e-19	6.00019e-17
WBGene00041250	132.685	2.75717	0.312366	8.82671	1.07801e-18	7.77841e-17
WBGene00034798	3310.88	-1.68023	0.190611	-8.81493	1.19761e-18	8.60212e-17
WBGene00031909	4336.25	-1.01682	0.115622	-8.79441	1.43808e-18	1.02826e-16
WBGene00028697	2958.04	-1.15644	0.132349	-8.73778	2.37746e-18	1.69228e-16
WBGene00038440	886.797	1.73079	0.198458	8.7212	2.75264e-18	1.95055e-16
WBGene00041680	7537.94	-1.2224	0.140318	-8.71168	2.99416e-18	2.11222e-16
WBGene00030647	1547.34	-1.1629	0.133844	-8.6885	3.6726e-18	2.5793e-16
WBGene00036733	313.881	-1.42483	0.164056	-8.68502	3.78687e-18	2.64779e-16
WBGene00037002	5461.17	-1.01217	0.116697	-8.67349	4.19056e-18	2.91715e-16
WBGene00036285	8059.65	-1.12505	0.129842	-8.66479	4.52352e-18	3.13512e-16
WBGene00040683	9890.12	-1.13892	0.131772	-8.64308	5.47184e-18	3.77581e-16
WBGene00029113	3464.13	-1.04984	0.121546	-8.63744	5.74858e-18	3.94952e-16
WBGene00026057	32664.5	-1.1866	0.137467	-8.63188	6.03494e-18	4.12832e-16
WBGene00028376	17013	-1.30032	0.15109	-8.60627	7.54778e-18	5.14095e-16
WBGene00031110	43850.4	-1.06585	0.124179	-8.58316	9.23014e-18	6.25986e-16
WBGene00023705	2255.98	-1.04979	0.122329	-8.58166	9.351e-18	6.31472e-16
WBGene00028403	982.972	-1.37694	0.160467	-8.58084	9.41833e-18	6.33312e-16
WBGene00035595	167.587	2.89815	0.338096	8.57198	1.01718e-17	6.81082e-16
WBGene00087994	719.408	1.39032	0.162316	8.56553	1.07583e-17	7.17312e-16
WBGene00087423	1528.42	-1.17352	0.137609	-8.5279	1.49028e-17	9.89472e-16
WBGene00034300	5565.17	-1.40856	0.165395	-8.51633	1.64682e-17	1.08883e-15
WBGene00086797	126.424	2.00366	0.235434	8.51046	1.73239e-17	1.14064e-15
WBGene00271053	100.629	2.31431	0.27219	8.50252	1.85512e-17	1.21637e-15
WBGene00303020	5369.22	-0.992534	0.116796	-8.49801	1.92875e-17	1.25943e-15
WBGene00036586	7892.91	-1.49652	0.176327	-8.48719	2.117e-17	1.3717e-15
WBGene00039928	230.702	1.53131	0.180427	8.48713	2.11805e-17	1.3717e-15
WBGene00042719	552.79	1.67497	0.197514	8.48027	2.24674e-17	1.4491e-15
WBGene00032402	717.873	1.44219	0.170147	8.47616	2.32753e-17	1.49511e-15
WBGene00039319	7022.65	-0.915758	0.108112	-8.47047	2.44403e-17	1.56359e-15
WBGene00029840	954.092	-1.05288	0.124597	-8.45024	2.90704e-17	1.8523e-15
WBGene00034583	1832.7	2.16116	0.257218	8.40204	4.38776e-17	2.78455e-15
WBGene00037114	19647.5	-1.73556	0.206768	-8.39375	4.7086e-17	2.97621e-15
WBGene00030051	13491.2	-1.105	0.131938	-8.37521	5.5125e-17	3.47046e-15
WBGene00031151	13510.4	-0.829223	0.0990496	-8.37179	5.67476e-17	3.55844e-15
WBGene00027259	1936.97	1.95243	0.233556	8.35959	6.29386e-17	3.93105e-15
WBGene00041240	963.161	-1.12251	0.134454	-8.34867	6.90353e-17	4.29486e-15
WBGene00284891	96.8434	2.22351	0.266439	8.34526	7.10583e-17	4.40339e-15
WBGene00027984	868.408	-1.54468	0.185761	-8.31541	9.14355e-17	5.644e-15
WBGene00038850	889.48	0.977004	0.117668	8.30309	1.01442e-16	6.2373e-15
WBGene00270645	102.513	2.08843	0.251565	8.30175	1.02585e-16	6.28315e-15
WBGene00031237	806.985	1.53196	0.184672	8.29558	1.08059e-16	6.59287e-15
WBGene00024223	2350.74	-1.29894	0.156974	-8.27486	1.28606e-16	7.81625e-15
WBGene00032635	2976.75	-1.17464	0.142007	-8.27171	1.32055e-16	7.96931e-15
WBGene00037218	2527.93	1.28248	0.155045	8.27164	1.32133e-16	7.96931e-15
WBGene00032441	231.997	3.15177	0.381607	8.2592	1.46654e-16	8.8115e-15
WBGene00303298	1183.63	-1.07329	0.130186	-8.24424	1.66214e-16	9.94892e-15
WBGene00035586	835.763	2.68034	0.325726	8.2288	1.89091e-16	1.12755e-14
WBGene00037776	3020.79	-1.37438	0.167108	-8.22452	1.95971e-16	1.16419e-14
WBGene00270526	127.543	-1.93269	0.237125	-8.1505	3.6243e-16	2.14499e-14
WBGene00032984	206.239	1.9318	0.237103	8.14749	3.7154e-16	2.1907e-14
WBGene00033075	196.621	-2.30203	0.282749	-8.14159	3.90126e-16	2.29174e-14
WBGene00026081	491.002	1.37245	0.168642	8.13822	4.01139e-16	2.3477e-14
WBGene00026022	6908.06	-1.21134	0.148959	-8.132	4.22271e-16	2.46226e-14
WBGene00037936	313.373	-1.47334	0.181448	-8.11991	4.66515e-16	2.71025e-14
WBGene00035982	157.3	1.83164	0.225858	8.10971	5.07416e-16	2.93706e-14
WBGene00041233	2947.79	-1.11163	0.137118	-8.1071	5.18401e-16	2.9897e-14
WBGene00028265	466.273	1.23161	0.151941	8.10582	5.23922e-16	3.01055e-14
WBGene00023706	2069.39	-1.20688	0.149354	-8.08071	6.43904e-16	3.68659e-14
WBGene00030127	1153.59	-1.16055	0.143825	-8.06914	7.07954e-16	4.03866e-14
WBGene00040785	2720.16	-1.78577	0.221424	-8.06494	7.32691e-16	4.16474e-14
WBGene00028666	342.563	2.11783	0.262636	8.06374	7.3998e-16	4.1911e-14
WBGene00027798	43.4341	3.22936	0.400531	8.0627	7.4629e-16	4.21174e-14
WBGene00042036	22.2839	-3.97356	0.49311	-8.05817	7.74445e-16	4.35508e-14
WBGene00000333	18479	-1.75394	0.218039	-8.04417	8.6829e-16	4.8655e-14
WBGene00025973	25614.7	-0.972757	0.121083	-8.03378	9.45181e-16	5.27765e-14
WBGene00045469	758.388	1.76216	0.219576	8.0253	1.01275e-15	5.63504e-14
WBGene00024618	877.592	1.81979	0.226854	8.02184	1.04174e-15	5.776e-14
WBGene00035403	57.8746	2.52683	0.315249	8.01533	1.09839e-15	6.0688e-14
WBGene00032281	1771.09	-0.849947	0.106072	-8.01295	1.11992e-15	6.1662e-14
WBGene00033416	760.308	-1.18518	0.148358	-7.98869	1.36381e-15	7.48297e-14
WBGene00035913	264.547	1.83197	0.22954	7.98104	1.45102e-15	7.93389e-14
WBGene00270842	45.5521	3.35187	0.421115	7.95951	1.7272e-15	9.41146e-14
WBGene00033669	295.124	1.27854	0.160656	7.95824	1.74501e-15	9.47581e-14
WBGene00087702	209.531	2.03313	0.255721	7.95056	1.85666e-15	1.00476e-13
WBGene00023938	870.753	1.44893	0.182293	7.94833	1.89047e-15	1.01956e-13
WBGene00041254	124.244	-2.10511	0.265044	-7.94252	1.98118e-15	1.06485e-13
WBGene00037113	6904.05	-2.13413	0.268994	-7.93373	2.12652e-15	1.13909e-13
WBGene00030261	55.7683	-3.04148	0.383886	-7.92286	2.32107e-15	1.23911e-13
WBGene00025043	2139.36	-0.913167	0.115362	-7.9157	2.45866e-15	1.30814e-13
WBGene00089374	49.2066	3.59961	0.454802	7.91466	2.4792e-15	1.31464e-13
WBGene00042148	2215.37	-1.06663	0.13512	-7.89393	2.92822e-15	1.54755e-13
WBGene00035806	460.915	-1.10947	0.14061	-7.89045	3.01089e-15	1.58593e-13
WBGene00036720	1040.85	1.06414	0.134932	7.88647	3.10854e-15	1.63193e-13
WBGene00035912	2158.89	-1.22054	0.155129	-7.86794	3.6053e-15	1.88646e-13
WBGene00025909	1364.36	2.93385	0.372973	7.86612	3.65819e-15	1.90781e-13
WBGene00026254	1417.41	1.27503	0.162147	7.86345	3.73702e-15	1.94251e-13
WBGene00032608	1351.52	-1.10117	0.14011	-7.85937	3.86055e-15	2.00015e-13
WBGene00027019	656.86	1.18924	0.151704	7.83924	4.53295e-15	2.34084e-13
WBGene00033493	11093.6	-0.888754	0.113671	-7.81868	5.33796e-15	2.74757e-13
WBGene00031212	2519.62	-1.23815	0.158644	-7.80456	5.97099e-15	3.06343e-13
WBGene00037984	581.373	-2.33632	0.299472	-7.80145	6.11976e-15	3.1195e-13
WBGene00034437	722.428	0.968148	0.124093	7.80178	6.10414e-15	3.1195e-13
WBGene00088195	59.9406	2.83829	0.363979	7.79795	6.29207e-15	3.19702e-13
WBGene00037707	30554.5	-1.41853	0.181991	-7.79453	6.46478e-15	3.27425e-13
WBGene00028181	3077.05	1.96854	0.252662	7.79119	6.63796e-15	3.35122e-13
WBGene00033867	2509.6	-0.978094	0.125588	-7.78813	6.80094e-15	3.42256e-13
WBGene00035757	102.393	-2.28734	0.29404	-7.779	7.31014e-15	3.66714e-13
WBGene00024723	480.631	-1.14588	0.14742	-7.77288	7.67217e-15	3.83657e-13
WBGene00029603	5092.1	-0.930466	0.119775	-7.76842	7.94684e-15	3.96139e-13
WBGene00029085	2298.62	-0.814675	0.105165	-7.74663	9.43626e-15	4.68905e-13
WBGene00028824	1613.78	-0.979058	0.12645	-7.74265	9.73624e-15	4.82295e-13
WBGene00087812	31.4004	3.33473	0.430827	7.74029	9.91865e-15	4.89795e-13
WBGene00034727	1193.07	1.06176	0.137222	7.73754	1.01358e-14	4.97412e-13
WBGene00023526	5264.9	-1.87977	0.24294	-7.73757	1.01333e-14	4.97412e-13
WBGene00027242	220.314	-1.64534	0.212679	-7.73626	1.02387e-14	5.00904e-13
WBGene00036322	2687.46	-0.844291	0.109148	-7.73532	1.03146e-14	5.03058e-13
WBGene00030358	1049.88	1.04087	0.134663	7.72946	1.08008e-14	5.25149e-13
WBGene00026334	382.011	1.46507	0.189852	7.71693	1.19161e-14	5.77603e-13
WBGene00271215	6733.37	-0.97276	0.12623	-7.70627	1.2955e-14	6.26041e-13
WBGene00023562	1321.48	0.992271	0.129004	7.69179	1.45087e-14	6.98982e-13
WBGene00030927	1358.52	1.98258	0.25802	7.68381	1.54421e-14	7.41689e-13
WBGene00034728	9183.1	-1.1714	0.152652	-7.67365	1.67164e-14	7.99602e-13
WBGene00026255	16280	-1.18853	0.15489	-7.6734	1.6749e-14	7.99602e-13
WBGene00037058	204.432	-1.50711	0.196507	-7.6695	1.72663e-14	8.21812e-13
WBGene00029300	81.254	2.50155	0.326228	7.6681	1.74556e-14	8.28124e-13
WBGene00041839	61.4197	3.04995	0.397764	7.66775	1.75037e-14	8.28124e-13
WBGene00027595	8157.53	-2.3076	0.301435	-7.65537	1.92755e-14	9.09229e-13
WBGene00024479	27.9574	-3.36493	0.440777	-7.63408	2.27437e-14	1.06963e-12
WBGene00029830	3491.95	-0.945597	0.123955	-7.62855	2.37413e-14	1.11324e-12
WBGene00032975	5782.73	1.27511	0.167877	7.59551	3.06575e-14	1.43328e-12
WBGene00026742	2105.81	-0.846877	0.111636	-7.58607	3.29766e-14	1.53715e-12
WBGene00026351	222.165	1.59332	0.210626	7.56469	3.88805e-14	1.80703e-12
WBGene00032247	555.102	1.69257	0.22378	7.56354	3.92235e-14	1.81762e-12
WBGene00050905	13010.9	-1.29195	0.171107	-7.55054	4.3347e-14	2.00284e-12
WBGene00034204	1295.43	1.38726	0.183854	7.54543	4.50803e-14	2.07685e-12
WBGene00025780	6236.2	-1.33526	0.177251	-7.53314	4.95336e-14	2.27538e-12
WBGene00024644	681.154	2.0586	0.273654	7.52264	5.36797e-14	2.45869e-12
WBGene00271147	80.6046	2.33719	0.310806	7.51976	5.48749e-14	2.50616e-12
WBGene00035321	6039.76	-0.785459	0.104726	-7.50016	6.37384e-14	2.90258e-12
WBGene00030262	34.3976	-2.9422	0.393051	-7.48555	7.12461e-14	3.23515e-12
WBGene00027166	2501.91	-1.3653	0.182753	-7.47075	7.97368e-14	3.61032e-12
WBGene00029270	3416.46	-0.892023	0.119469	-7.46657	8.23137e-14	3.71634e-12
WBGene00032555	321.76	1.36427	0.182765	7.46462	8.35372e-14	3.76084e-12
WBGene00032786	8016.41	-1.28894	0.172712	-7.46291	8.46295e-14	3.79919e-12
WBGene00034550	5658.36	-1.19962	0.160966	-7.45265	9.14832e-14	4.09523e-12
WBGene00025110	256.094	1.47921	0.198528	7.45087	9.27278e-14	4.13922e-12
WBGene00040857	1052.21	1.1174	0.150066	7.44604	9.61808e-14	4.28126e-12
WBGene00035722	2701.29	-0.966941	0.129867	-7.44562	9.64936e-14	4.28312e-12
WBGene00037525	1065.37	1.67054	0.224481	7.44181	9.93158e-14	4.39605e-12
WBGene00042948	72.8949	2.18606	0.293795	7.44078	1.00096e-13	4.41819e-12
WBGene00031764	147.83	3.46523	0.466249	7.43216	1.06839e-13	4.70271e-12
WBGene00024328	2432.58	-0.901984	0.121623	-7.41623	1.20499e-13	5.28924e-12
WBGene00024797	184.185	-1.44567	0.195145	-7.4082	1.28023e-13	5.60392e-12
WBGene00023756	1518.39	-1.40792	0.190078	-7.40707	1.29121e-13	5.63636e-12
WBGene00034988	2224.34	-0.973565	0.131528	-7.40194	1.3421e-13	5.84241e-12
WBGene00026180	8995.07	-0.816872	0.110382	-7.40041	1.35768e-13	5.89395e-12
WBGene00000332	16317.4	-1.38001	0.186774	-7.38866	1.4832e-13	6.42123e-12
WBGene00037960	74.4523	2.31594	0.313823	7.37978	1.58554e-13	6.84554e-12
WBGene00037874	1106.17	0.839624	0.11392	7.37029	1.70262e-13	7.33103e-12
WBGene00037112	10937.8	-1.56014	0.211907	-7.36237	1.80668e-13	7.75792e-12
WBGene00035649	1028.54	-1.16442	0.158188	-7.36099	1.82551e-13	7.81753e-12
WBGene00032816	1876.36	2.02824	0.27588	7.3519	1.95413e-13	8.34573e-12
WBGene00028303	97.65	1.82435	0.248438	7.34329	2.0841e-13	8.87682e-12
WBGene00032264	1741.63	-1.32047	0.179865	-7.34148	2.11246e-13	8.97341e-12
WBGene00024747	1849.8	-0.922245	0.125738	-7.33464	2.22317e-13	9.41838e-12
WBGene00029417	1108.1	-1.01363	0.138311	-7.32861	2.32559e-13	9.82592e-12
WBGene00041865	2499.63	1.70182	0.232283	7.3265	2.3624e-13	9.95484e-12
WBGene00041751	155.055	1.61905	0.221063	7.32391	2.4085e-13	1.01221e-11
WBGene00034053	194.683	2.55699	0.349184	7.32278	2.42885e-13	1.01806e-11
WBGene00303282	228.528	-1.24758	0.170837	-7.30274	2.81973e-13	1.17877e-11
WBGene00041840	115.167	2.81667	0.386043	7.29626	2.95879e-13	1.23364e-11
WBGene00029233	8546.13	-0.778419	0.10679	-7.28922	3.1175e-13	1.29639e-11
WBGene00033942	1045.69	1.03959	0.142638	7.28829	3.1392e-13	1.30199e-11
WBGene00035578	1576.74	1.08945	0.149491	7.28775	3.15164e-13	1.30372e-11
WBGene00303296	3042.39	-0.85925	0.117955	-7.28456	3.22721e-13	1.3315e-11
WBGene00029658	530.122	-1.06647	0.146467	-7.28133	3.3055e-13	1.36025e-11
WBGene00034145	3187	-0.804808	0.110573	-7.27851	3.37519e-13	1.38532e-11
WBGene00038267	706.681	1.333	0.183671	7.25753	3.94209e-13	1.61381e-11
WBGene00027848	405.95	1.38633	0.191622	7.23468	4.66617e-13	1.90529e-11
WBGene00030868	1101.2	-1.22712	0.169721	-7.23021	4.82258e-13	1.96408e-11
WBGene00039072	4562.66	-1.11225	0.153953	-7.22464	5.02421e-13	2.04094e-11
WBGene00026708	1761.71	-0.948067	0.131345	-7.21815	5.27008e-13	2.13299e-11
WBGene00041083	7302.91	-1.29806	0.179837	-7.21795	5.27781e-13	2.13299e-11
WBGene00041312	68.7674	-2.82333	0.391249	-7.2162	5.34601e-13	2.15504e-11
WBGene00041525	15256.2	-1.04834	0.14533	-7.21347	5.45424e-13	2.19308e-11
WBGene00035521	3289.41	1.18932	0.165002	7.20792	5.68137e-13	2.2786e-11
WBGene00023900	40.1975	-2.52322	0.350594	-7.197	6.15536e-13	2.46245e-11
WBGene00038766	162.54	2.07627	0.288523	7.19617	6.19252e-13	2.47106e-11
WBGene00030259	45.9847	-2.35265	0.32728	-7.1885	6.55087e-13	2.60748e-11
WBGene00041253	810.247	1.01949	0.14187	7.1861	6.66703e-13	2.64705e-11
WBGene00034701	7341.92	-1.40477	0.195563	-7.18321	6.80914e-13	2.69669e-11
WBGene00038129	20282.3	-1.95609	0.272556	-7.17685	7.13379e-13	2.81821e-11
WBGene00025661	8811.84	-1.23991	0.172895	-7.17146	7.42008e-13	2.92399e-11
WBGene00028494	2857.74	-1.19075	0.166101	-7.16883	7.56409e-13	2.97333e-11
WBGene00035844	46.3977	2.78351	0.388357	7.16739	7.64438e-13	2.99743e-11
WBGene00034803	2971.4	-1.89706	0.265104	-7.1559	8.31268e-13	3.25141e-11
WBGene00270693	46026.7	-0.762152	0.106598	-7.14977	8.69228e-13	3.39149e-11
WBGene00028377	159.095	2.03124	0.284137	7.1488	8.75398e-13	3.40715e-11
WBGene00024561	566.528	1.5763	0.220538	7.14754	8.83496e-13	3.43022e-11
WBGene00027050	2613.39	-0.967252	0.13553	-7.13678	9.55394e-13	3.70028e-11
WBGene00033053	497.582	0.995644	0.13963	7.13058	9.99475e-13	3.86154e-11
WBGene00038210	8832.54	1.2979	0.182347	7.11774	1.09714e-12	4.22854e-11
WBGene00039683	1938.65	-0.863127	0.121333	-7.1137	1.12974e-12	4.3436e-11
WBGene00040697	1416.95	-0.979069	0.137702	-7.11003	1.1602e-12	4.44986e-11
WBGene00033068	297.595	2.48988	0.350342	7.10699	1.18598e-12	4.53773e-11
WBGene00027592	30188.6	-1.74909	0.24648	-7.09628	1.28158e-12	4.89168e-11
WBGene00270640	52.0863	2.31189	0.325878	7.09434	1.29969e-12	4.94882e-11
WBGene00086919	134.151	1.88777	0.266205	7.0914	1.32763e-12	5.04309e-11
WBGene00041863	1867.23	-1.08599	0.153182	-7.08953	1.34573e-12	5.09956e-11
WBGene00030434	495.018	1.29051	0.182072	7.0879	1.36162e-12	5.14746e-11
WBGene00035250	2458.19	-1.75621	0.248032	-7.08057	1.43563e-12	5.41427e-11
WBGene00026048	2289.55	-1.24626	0.176731	-7.05173	1.76701e-12	6.64816e-11
WBGene00032360	5588.82	-1.1367	0.161309	-7.04674	1.83164e-12	6.87496e-11
WBGene00031579	2777.81	-0.897143	0.127413	-7.04124	1.90537e-12	7.13476e-11
WBGene00042428	12365.7	-0.684137	0.0974698	-7.01897	2.23517e-12	8.34994e-11
WBGene00032004	1802.73	-1.04547	0.149031	-7.01511	2.29767e-12	8.56314e-11
WBGene00029030	602.339	1.08249	0.15467	6.99868	2.58388e-12	9.60717e-11
WBGene00025935	11262.6	-0.795525	0.113862	-6.98675	2.8133e-12	1.04112e-10
WBGene00025776	270.095	1.77716	0.254353	6.98698	2.8087e-12	1.04112e-10
WBGene00033770	460.034	1.27036	0.181851	6.98571	2.83426e-12	1.04642e-10
WBGene00035592	934.042	-1.23049	0.176244	-6.98173	2.91561e-12	1.07395e-10
WBGene00303169	22.6213	3.3814	0.484481	6.97944	2.96366e-12	1.08911e-10
WBGene00026059	533.033	1.79925	0.257972	6.97458	3.06788e-12	1.12219e-10
WBGene00041541	486.6	1.4006	0.200811	6.97469	3.06555e-12	1.12219e-10
WBGene00035914	843.067	-0.904676	0.129983	-6.95994	3.40427e-12	1.24236e-10
WBGene00271173	53.3754	3.42902	0.492703	6.9596	3.41239e-12	1.24246e-10
WBGene00028559	826.432	1.2811	0.18414	6.95722	3.47056e-12	1.26073e-10
WBGene00028194	215.834	1.73383	0.24923	6.95677	3.48172e-12	1.26188e-10
WBGene00042201	274.457	1.28817	0.185539	6.94288	3.84177e-12	1.38919e-10
WBGene00032250	7670.49	1.5083	0.217373	6.93875	3.95592e-12	1.4272e-10
WBGene00028583	669.191	1.19704	0.172534	6.93797	3.97787e-12	1.43185e-10
WBGene00036498	9234.62	-0.752922	0.10858	-6.93427	4.08317e-12	1.46641e-10
WBGene00036319	2581.06	-0.916356	0.132209	-6.9311	4.17582e-12	1.49629e-10
WBGene00038272	869.546	1.18536	0.171204	6.92366	4.40124e-12	1.57349e-10
WBGene00028502	645.462	0.952399	0.137584	6.9223	4.44354e-12	1.58503e-10
WBGene00024232	4795.85	-1.50702	0.217802	-6.91921	4.54157e-12	1.61635e-10
WBGene00041373	1592.64	-1.21781	0.176093	-6.91572	4.65488e-12	1.65295e-10
WBGene00041850	8452.76	-0.81088	0.117366	-6.909	4.88066e-12	1.72924e-10
WBGene00028938	1637.97	0.854278	0.123767	6.90232	5.11585e-12	1.80851e-10
WBGene00024324	118.279	1.83237	0.265494	6.90173	5.13714e-12	1.81199e-10
WBGene00034106	639.127	1.0963	0.158918	6.89853	5.2542e-12	1.84891e-10
WBGene00036400	20755.9	-1.13017	0.163834	-6.89824	5.26521e-12	1.84891e-10
WBGene00032518	450.357	0.957858	0.138887	6.89668	5.32333e-12	1.86517e-10
WBGene00028526	691.943	1.04063	0.150996	6.89177	5.51022e-12	1.92638e-10
WBGene00038912	2304.42	-0.997946	0.144867	-6.88872	5.62955e-12	1.96376e-10
WBGene00036715	892.419	-1.25516	0.182273	-6.88613	5.73303e-12	1.99545e-10
WBGene00034569	133.021	-1.4155	0.205578	-6.88548	5.75916e-12	2.00014e-10
WBGene00034042	20.4924	3.47257	0.504548	6.88254	5.87937e-12	2.03741e-10
WBGene00023684	1013.21	-1.22987	0.179239	-6.86163	6.8077e-12	2.35394e-10
WBGene00023792	139.908	1.4787	0.215686	6.85581	7.09099e-12	2.44655e-10
WBGene00032021	1303.72	-1.00016	0.145959	-6.85233	7.26549e-12	2.50129e-10
WBGene00034762	159.614	-1.63433	0.238997	-6.8383	8.01381e-12	2.75292e-10
WBGene00041354	125.049	2.15109	0.31469	6.8356	8.16607e-12	2.79914e-10
WBGene00039383	1828.91	-0.890435	0.1303	-6.83372	8.27376e-12	2.82991e-10
WBGene00026414	527.518	-0.983045	0.143962	-6.82849	8.58126e-12	2.92875e-10
WBGene00034915	657.826	-1.30205	0.191063	-6.81476	9.4418e-12	3.2155e-10
WBGene00027337	65.7253	3.08323	0.454408	6.78514	1.15971e-11	3.94103e-10
WBGene00087813	62.7422	1.97829	0.291609	6.78405	1.16851e-11	3.9624e-10
WBGene00035053	9115.28	-1.44117	0.212509	-6.7817	1.18773e-11	4.01895e-10
WBGene00024645	108.861	2.07533	0.30605	6.78103	1.19323e-11	4.02893e-10
WBGene00024219	346.623	-1.63303	0.240849	-6.78029	1.19935e-11	4.04097e-10
WBGene00032014	53.2733	2.2536	0.332481	6.77812	1.21749e-11	4.09335e-10
WBGene00040853	426.619	1.50716	0.222487	6.77413	1.25156e-11	4.19896e-10
WBGene00030737	7924.45	-1.1126	0.164861	-6.74872	1.4916e-11	4.9937e-10
WBGene00034337	26549.5	-1.9978	0.296977	-6.72712	1.73049e-11	5.78123e-10
WBGene00271493	47.6597	3.35442	0.498792	6.72509	1.75484e-11	5.841e-10
WBGene00038821	58.2672	2.16578	0.322048	6.72501	1.75577e-11	5.841e-10
WBGene00025583	391.675	1.56602	0.233193	6.71556	1.87344e-11	6.21934e-10
WBGene00036341	1213.89	-1.06062	0.158017	-6.71206	1.91891e-11	6.34363e-10
WBGene00270821	65.0926	2.00212	0.298279	6.71225	1.91642e-11	6.34363e-10
WBGene00040090	41.3929	3.35899	0.500991	6.7047	2.01821e-11	6.65797e-10
WBGene00028964	2139.68	-0.797967	0.119121	-6.6988	2.10143e-11	6.91808e-10
WBGene00040004	300.785	1.11205	0.166049	6.69714	2.12542e-11	6.98251e-10
WBGene00042315	389.905	1.33836	0.19989	6.69549	2.14947e-11	7.04688e-10
WBGene00030420	300.235	1.38021	0.2065	6.68382	2.32789e-11	7.616e-10
WBGene00035816	611.844	-1.41029	0.211062	-6.68186	2.35922e-11	7.70256e-10
WBGene00041219	63.3564	2.31094	0.346466	6.67003	2.55751e-11	8.33275e-10
WBGene00030996	371.944	0.954865	0.143384	6.65948	2.74801e-11	8.93499e-10
WBGene00032785	29780.2	-1.42755	0.214785	-6.6464	3.0035e-11	9.74566e-10
WBGene00040277	415.575	0.981906	0.147765	6.64504	3.03132e-11	9.81577e-10
WBGene00027024	48.5266	2.47732	0.373043	6.64085	3.11888e-11	1.00786e-09
WBGene00038641	440.554	1.60774	0.242154	6.63934	3.15081e-11	1.0161e-09
WBGene00035153	3571.5	-0.857545	0.129318	-6.63128	3.32794e-11	1.07104e-09
WBGene00030215	789.76	-1.03616	0.156291	-6.62967	3.36429e-11	1.08054e-09
WBGene00028366	32794.5	-1.13009	0.170473	-6.62912	3.37696e-11	1.08241e-09
WBGene00037111	8902.46	-1.4959	0.225678	-6.62847	3.39185e-11	1.08498e-09
WBGene00028630	12327	-1.19284	0.179976	-6.62779	3.40742e-11	1.08776e-09
WBGene00035043	2582.06	-1.31439	0.198399	-6.62499	3.4728e-11	1.1064e-09
WBGene00029905	5698.1	-0.804392	0.12152	-6.61941	3.60634e-11	1.14663e-09
WBGene00035279	12619.9	-1.03278	0.156041	-6.61863	3.62536e-11	1.15036e-09
WBGene00025525	4216.83	-0.969873	0.146718	-6.61045	3.83149e-11	1.21333e-09
WBGene00035660	420.161	2.68009	0.405611	6.60753	3.90787e-11	1.23504e-09
WBGene00303260	43.0883	2.76035	0.418167	6.60107	4.0821e-11	1.28497e-09
WBGene00271246	88.5679	1.92994	0.292367	6.60108	4.08161e-11	1.28497e-09
WBGene00038390	8400.34	-1.3532	0.205379	-6.58881	4.43378e-11	1.39243e-09
WBGene00027972	214.099	1.38759	0.210607	6.58856	4.44112e-11	1.39243e-09
WBGene00039634	1884.39	-0.931753	0.141446	-6.58732	4.47823e-11	1.40129e-09
WBGene00041052	5923.47	-1.09963	0.167232	-6.57546	4.85025e-11	1.5147e-09
WBGene00036653	2822.41	-1.19765	0.182464	-6.56378	5.24619e-11	1.63512e-09
WBGene00033005	1384.29	-1.55839	0.23749	-6.56192	5.31197e-11	1.65236e-09
WBGene00270794	268.106	-1.23878	0.188905	-6.55771	5.46419e-11	1.69304e-09
WBGene00042525	103.479	1.99829	0.304711	6.55797	5.45437e-11	1.69304e-09
WBGene00031828	1237.84	-1.31563	0.200816	-6.55143	5.6987e-11	1.76225e-09
WBGene00039743	1302.31	-0.822113	0.125635	-6.54369	6.0019e-11	1.85238e-09
WBGene00038677	997.426	-1.12122	0.171399	-6.54159	6.08685e-11	1.87494e-09
WBGene00038097	3268.66	-0.919094	0.140779	-6.52864	6.63676e-11	2.03639e-09
WBGene00038268	1052.2	0.996293	0.152598	6.52885	6.62748e-11	2.03639e-09
WBGene00033127	1236.67	-1.10237	0.168885	-6.52731	6.6962e-11	2.05065e-09
WBGene00026695	243.296	1.97358	0.30267	6.52055	7.00485e-11	2.14102e-09
WBGene00042783	9052.14	-0.740456	0.113579	-6.51931	7.06316e-11	2.15467e-09
WBGene00034903	320.093	1.44385	0.221536	6.51745	7.15109e-11	2.17729e-09
WBGene00027607	25638.9	-0.990762	0.152192	-6.50997	7.51672e-11	2.28422e-09
WBGene00024990	655.474	-0.990387	0.152243	-6.50532	7.75296e-11	2.35148e-09
WBGene00041008	933.37	-1.21185	0.186693	-6.49111	8.52054e-11	2.57934e-09
WBGene00030914	92.5316	2.14901	0.331283	6.48694	8.75974e-11	2.64668e-09
WBGene00039526	2440.15	0.960179	0.14822	6.47805	9.29141e-11	2.80196e-09
WBGene00031149	318.431	1.249	0.193027	6.47059	9.76226e-11	2.93835e-09
WBGene00025620	105.099	2.87377	0.444168	6.47	9.8003e-11	2.9386e-09
WBGene00028242	465.24	1.03852	0.160506	6.47029	9.78181e-11	2.9386e-09
WBGene00032911	3500.58	0.943813	0.145971	6.46574	1.00804e-10	3.01686e-09
WBGene00036248	4847.93	-1.72092	0.266257	-6.46338	1.02389e-10	3.05274e-09
WBGene00030462	82734.9	-1.20218	0.185997	-6.46342	1.02361e-10	3.05274e-09
WBGene00039334	901.53	1.461	0.226532	6.44945	1.1226e-10	3.34075e-09
WBGene00025351	7637.04	-0.769937	0.119454	-6.44548	1.15234e-10	3.4218e-09
WBGene00037529	1363.87	1.03484	0.160559	6.44524	1.15417e-10	3.4218e-09
WBGene00038823	106.266	1.92016	0.298178	6.43964	1.19755e-10	3.54377e-09
WBGene00025292	1677.82	-0.729436	0.113321	-6.43689	1.21946e-10	3.60186e-09
WBGene00033853	359.945	1.04736	0.163139	6.42003	1.36246e-10	4.01673e-09
WBGene00036697	22906.6	-0.838709	0.130674	-6.41832	1.3779e-10	4.05467e-09
WBGene00026595	1520.33	-0.670462	0.104516	-6.41495	1.40867e-10	4.13752e-09
WBGene00036128	701.75	-0.969294	0.151175	-6.41174	1.43864e-10	4.2177e-09
WBGene00028196	407.48	-1.17314	0.182986	-6.41108	1.44492e-10	4.22826e-09
WBGene00270333	3036.84	2.03135	0.316894	6.41017	1.45354e-10	4.24563e-09
WBGene00029457	69.6242	2.14687	0.334983	6.4089	1.46574e-10	4.27336e-09
WBGene00039349	289.261	1.51348	0.236281	6.40544	1.49939e-10	4.3634e-09
WBGene00036486	734.545	1.12271	0.175476	6.39805	1.57372e-10	4.57132e-09
WBGene00036807	184.723	2.36033	0.369101	6.39481	1.60746e-10	4.66074e-09
WBGene00026413	3707.49	-0.865713	0.135388	-6.3943	1.61282e-10	4.66771e-09
WBGene00035209	3638.7	-0.941442	0.147277	-6.39232	1.63392e-10	4.72013e-09
WBGene00039380	2190.28	-1.43873	0.225138	-6.39043	1.65425e-10	4.76148e-09
WBGene00303389	77.8086	1.89098	0.295901	6.39058	1.65257e-10	4.76148e-09
WBGene00034108	771.78	1.13815	0.178129	6.38949	1.66438e-10	4.7819e-09
WBGene00025733	501.155	1.51867	0.237885	6.38406	1.72449e-10	4.939e-09
WBGene00023572	130.527	1.9379	0.303556	6.38399	1.72531e-10	4.939e-09
WBGene00023728	56.0779	2.73421	0.42833	6.38341	1.73189e-10	4.94887e-09
WBGene00035499	4276.8	-1.53944	0.24141	-6.37687	1.80745e-10	5.15547e-09
WBGene00029305	5054.13	1.27454	0.199966	6.37382	1.84378e-10	5.24019e-09
WBGene00037153	9873.49	-1.20145	0.188496	-6.37389	1.84296e-10	5.24019e-09
WBGene00028345	903.287	1.24638	0.195677	6.3696	1.89517e-10	5.37656e-09
WBGene00031137	10838.4	-1.46917	0.230729	-6.36753	1.92099e-10	5.44006e-09
WBGene00033521	205.127	1.1723	0.184139	6.3664	1.93519e-10	5.47046e-09
WBGene00034118	10010	-0.754533	0.118713	-6.35596	2.07125e-10	5.84462e-09
WBGene00038571	29880.2	-1.20618	0.189868	-6.35272	2.11537e-10	5.95848e-09
WBGene00029411	1151.1	1.13066	0.178138	6.3471	2.19418e-10	6.16946e-09
WBGene00025873	105.337	1.73703	0.273759	6.3451	2.22283e-10	6.23892e-09
WBGene00038244	1512.54	-1.15481	0.182226	-6.33725	2.33898e-10	6.55328e-09
WBGene00041841	83.4228	2.71775	0.428903	6.33652	2.3501e-10	6.57279e-09
WBGene00036533	1784.44	-0.691661	0.109186	-6.33469	2.37817e-10	6.63956e-09
WBGene00037154	2530.96	-1.02741	0.162458	-6.32416	2.54608e-10	7.07085e-09
WBGene00034689	2907.34	-1.04727	0.165596	-6.32423	2.54505e-10	7.07085e-09
WBGene00039024	901.216	0.773955	0.122379	6.32424	2.54487e-10	7.07085e-09
WBGene00035610	2544.43	-1.06967	0.169199	-6.32195	2.58284e-10	7.16036e-09
WBGene00023849	4813.55	-1.06501	0.168498	-6.32061	2.60535e-10	7.21012e-09
WBGene00032501	61.6913	2.85997	0.452529	6.31996	2.61623e-10	7.22756e-09
WBGene00025880	5722.66	-1.02907	0.162847	-6.31922	2.62887e-10	7.24982e-09
WBGene00035312	2293.89	1.0204	0.161521	6.31743	2.65942e-10	7.32129e-09
WBGene00025649	153.3	1.46999	0.232715	6.3167	2.67215e-10	7.34354e-09
WBGene00088335	220.637	1.5212	0.241252	6.30545	2.87362e-10	7.88349e-09
WBGene00039485	441.09	1.51966	0.241292	6.29799	3.01529e-10	8.25783e-09
WBGene00034062	1492.22	-0.979775	0.155862	-6.28617	3.25399e-10	8.89613e-09
WBGene00304210	139.256	2.08829	0.332739	6.27606	3.47251e-10	9.47713e-09
WBGene00034326	60.986	1.87038	0.298089	6.27457	3.50613e-10	9.55239e-09
WBGene00032185	1108.33	-1.09706	0.17498	-6.26964	3.61894e-10	9.84278e-09
WBGene00024643	56.7083	3.13699	0.500455	6.26827	3.6507e-10	9.9121e-09
WBGene00024341	276.166	1.02804	0.164163	6.26226	3.79427e-10	1.02842e-08
WBGene00026327	3727.99	-0.943576	0.150801	-6.2571	3.92201e-10	1.06123e-08
WBGene00024117	1372.33	0.916196	0.146433	6.25675	3.93078e-10	1.06178e-08
WBGene00039962	611.657	-1.27374	0.203726	-6.25219	4.04734e-10	1.0914e-08
WBGene00041507	65966.9	-1.30844	0.209345	-6.25016	4.10022e-10	1.10378e-08
WBGene00030582	1655.15	1.35627	0.217033	6.24917	4.1265e-10	1.10896e-08
WBGene00023713	4841.27	1.57434	0.252039	6.24641	4.19992e-10	1.12678e-08
WBGene00271265	189.807	-1.36727	0.219029	-6.2424	4.30901e-10	1.15213e-08
WBGene00088714	134.299	1.76212	0.28228	6.24244	4.30801e-10	1.15213e-08
WBGene00024029	735.331	1.75714	0.281615	6.2395	4.38967e-10	1.17172e-08
WBGene00041320	102.341	1.41118	0.226367	6.23406	4.54496e-10	1.21112e-08
WBGene00270692	19.7544	3.0961	0.49689	6.23096	4.63574e-10	1.23118e-08
WBGene00032537	266.057	1.75506	0.281668	6.23096	4.63581e-10	1.23118e-08
WBGene00271593	1342.91	2.01661	0.323936	6.22534	4.80503e-10	1.27398e-08
WBGene00036614	4430.37	-1.2793	0.205821	-6.2156	5.11301e-10	1.35336e-08
WBGene00039401	1079.28	-1.0391	0.167271	-6.21208	5.22875e-10	1.38168e-08
WBGene00024808	9261.21	-0.801036	0.12898	-6.21055	5.28007e-10	1.39292e-08
WBGene00037475	167.261	1.47561	0.237737	6.2069	5.40409e-10	1.42326e-08
WBGene00025176	3005.69	-1.12723	0.181673	-6.20471	5.47983e-10	1.4408e-08
WBGene00039470	458.238	-0.922162	0.148753	-6.1993	5.67134e-10	1.48868e-08
WBGene00032386	8183.62	-1.29463	0.208864	-6.19843	5.70282e-10	1.49446e-08
WBGene00031852	106.137	1.3991	0.225788	6.19654	5.77173e-10	1.51001e-08
WBGene00031809	230.309	1.70195	0.274769	6.19409	5.86215e-10	1.53113e-08
WBGene00036608	9061.28	-0.924023	0.149235	-6.19171	5.95154e-10	1.55192e-08
WBGene00035417	1590.24	-1.42696	0.230509	-6.19047	5.99845e-10	1.56157e-08
WBGene00038886	2370.66	-0.74795	0.120855	-6.18883	6.06131e-10	1.57534e-08
WBGene00271070	202.372	1.59872	0.258376	6.18757	6.11002e-10	1.58279e-08
WBGene00027431	841.367	1.99606	0.322586	6.18767	6.10597e-10	1.58279e-08
WBGene00038205	1755.18	-1.1499	0.186041	-6.18091	6.37335e-10	1.64831e-08
WBGene00024339	729.447	1.0215	0.165353	6.17772	6.50359e-10	1.67924e-08
WBGene00023848	1679.65	-0.994746	0.161178	-6.17172	6.7552e-10	1.74136e-08
WBGene00028582	159.019	1.34229	0.217749	6.16437	7.07652e-10	1.82122e-08
WBGene00033727	1118.82	-0.729066	0.118358	-6.15985	7.28154e-10	1.87094e-08
WBGene00038121	1349.27	-0.88105	0.143092	-6.15724	7.40249e-10	1.89893e-08
WBGene00026856	170.793	1.45192	0.235863	6.15576	7.47164e-10	1.91356e-08
WBGene00029185	175.846	1.33675	0.217303	6.15156	7.67226e-10	1.96176e-08
WBGene00030172	874.53	0.998132	0.162398	6.1462	7.93605e-10	2.02594e-08
WBGene00023822	605.32	1.07754	0.175393	6.14358	8.06817e-10	2.05634e-08
WBGene00028256	21384.5	-1.23531	0.201166	-6.14077	8.21211e-10	2.08966e-08
WBGene00039931	6775.89	-1.03155	0.168038	-6.13882	8.31382e-10	2.11214e-08
WBGene00037136	1450.11	-1.03898	0.169281	-6.13759	8.37835e-10	2.12511e-08
WBGene00025538	17781	-1.59407	0.259884	-6.13376	8.58272e-10	2.17346e-08
WBGene00034992	674.667	-1.11909	0.182536	-6.1308	8.7439e-10	2.21074e-08
WBGene00029713	1513.26	-1.52981	0.249629	-6.12835	8.87935e-10	2.2414e-08
WBGene00029006	159.628	1.83696	0.299767	6.12797	8.90084e-10	2.24324e-08
WBGene00041382	164.644	2.1835	0.356443	6.12579	9.02337e-10	2.2705e-08
WBGene00028099	904.095	-0.761159	0.124267	-6.12517	9.05844e-10	2.2757e-08
WBGene00030552	21159.4	-1.52574	0.24918	-6.12306	9.17933e-10	2.30241e-08
WBGene00088553	42.2225	2.9887	0.488599	6.11688	9.54256e-10	2.38972e-08
WBGene00033501	1493.61	1.32142	0.216078	6.11548	9.62649e-10	2.40693e-08
WBGene00035273	858.226	0.822244	0.13453	6.11198	9.84043e-10	2.45653e-08
WBGene00029507	1322.5	-1.41947	0.232349	-6.10923	1.00113e-09	2.49525e-08
WBGene00023733	320.912	-1.31918	0.215944	-6.10889	1.00326e-09	2.49661e-08
WBGene00030979	529.298	-0.787065	0.128937	-6.10428	1.03262e-09	2.56565e-08
WBGene00040629	1352.06	-0.791754	0.12982	-6.09887	1.06821e-09	2.6499e-08
WBGene00088070	71.4402	1.7207	0.282309	6.09508	1.09383e-09	2.70921e-08
WBGene00026091	466.672	-0.912082	0.149671	-6.09392	1.10178e-09	2.72461e-08
WBGene00036888	206.107	1.71574	0.281574	6.0934	1.10539e-09	2.72929e-08
WBGene00040823	25.2982	2.84385	0.466808	6.09214	1.11414e-09	2.7466e-08
WBGene00270549	191.543	1.40813	0.231152	6.09179	1.11653e-09	2.7482e-08
WBGene00042355	3054.93	-0.732674	0.120281	-6.09136	1.11957e-09	2.7514e-08
WBGene00027269	28047.8	-1.40874	0.231333	-6.08966	1.13147e-09	2.77632e-08
WBGene00027593	4294.29	-1.60086	0.263066	-6.08539	1.16206e-09	2.84697e-08
WBGene00024370	143.651	1.33957	0.220307	6.08046	1.19836e-09	2.93135e-08
WBGene00041935	10676.9	-1.04203	0.171401	-6.0795	1.20558e-09	2.94445e-08
WBGene00036060	1695.94	1.44382	0.23755	6.07795	1.21728e-09	2.96843e-08
WBGene00271794	1314.07	1.63081	0.268497	6.07383	1.24893e-09	3.04092e-08
WBGene00034779	1087.39	-1.29716	0.213643	-6.07163	1.26619e-09	3.07821e-08
WBGene00037574	492.279	0.989865	0.163084	6.06967	1.28177e-09	3.1113e-08
WBGene00041521	7632.27	-0.646562	0.106583	-6.06629	1.30897e-09	3.17244e-08
WBGene00028650	208.537	2.58573	0.426321	6.06521	1.31779e-09	3.18893e-08
WBGene00028829	3425.44	-0.936963	0.154532	-6.06322	1.33425e-09	3.22382e-08
WBGene00023796	611.412	-1.11104	0.183275	-6.06214	1.34324e-09	3.24058e-08
WBGene00028885	2327.01	1.3185	0.217556	6.06053	1.35674e-09	3.26817e-08
WBGene00034945	2071.11	-0.684758	0.113038	-6.05779	1.38002e-09	3.3192e-08
WBGene00270371	1366.96	-0.785293	0.129839	-6.0482	1.46474e-09	3.51761e-08
WBGene00030443	374.965	1.98592	0.32874	6.04099	1.53173e-09	3.67291e-08
WBGene00088878	34.9389	2.6708	0.442425	6.03673	1.57269e-09	3.7654e-08
WBGene00035024	94340.5	-1.30868	0.217046	-6.02953	1.64441e-09	3.93115e-08
WBGene00027616	9513.09	-1.2253	0.203351	-6.02554	1.68543e-09	4.02313e-08
WBGene00088815	323.518	-0.962824	0.159858	-6.023	1.71217e-09	4.08081e-08
WBGene00039069	1270.98	-0.843277	0.14007	-6.02041	1.73979e-09	4.14038e-08
WBGene00039265	470.629	-1.13365	0.188331	-6.01945	1.75009e-09	4.15863e-08
WBGene00042327	158.102	1.48911	0.247457	6.01765	1.76963e-09	4.19875e-08
WBGene00035780	192.752	-1.32712	0.220803	-6.01041	1.85058e-09	4.38424e-08
WBGene00270574	36.1689	2.11486	0.351919	6.00951	1.86087e-09	4.40201e-08
WBGene00087218	216.218	1.09144	0.181716	6.00631	1.89789e-09	4.48289e-08
WBGene00026469	1525.85	-0.940501	0.156674	-6.0029	1.93824e-09	4.57135e-08
WBGene00041426	53.4627	-1.85027	0.30828	-6.00191	1.9501e-09	4.58938e-08
WBGene00040888	18.2082	2.80598	0.467544	6.00154	1.9546e-09	4.58938e-08
WBGene00042412	424.77	1.38659	0.231035	6.00164	1.95338e-09	4.58938e-08
WBGene00028142	933.292	1.62212	0.270486	5.99706	2.00923e-09	4.71065e-08
WBGene00040762	102.729	1.78757	0.298371	5.99109	2.08434e-09	4.87952e-08
WBGene00041055	111.864	-1.63421	0.272864	-5.9891	2.10999e-09	4.93227e-08
WBGene00024030	353.201	-1.42065	0.237227	-5.98857	2.11695e-09	4.94121e-08
WBGene00038411	430.597	1.30933	0.218743	5.98571	2.15447e-09	5.02138e-08
WBGene00031916	12.1427	-3.04172	0.508774	-5.97854	2.25148e-09	5.23975e-08
WBGene00041880	84.9192	2.18334	0.365604	5.97188	2.34533e-09	5.45013e-08
WBGene00027646	2711.47	-1.02112	0.171026	-5.97056	2.36446e-09	5.48651e-08
WBGene00032283	506.79	-1.09037	0.18269	-5.96841	2.39578e-09	5.55105e-08
WBGene00029650	2067.85	-1.41078	0.236387	-5.9681	2.40032e-09	5.55342e-08
WBGene00034139	481.382	1.55348	0.260383	5.96611	2.42972e-09	5.60572e-08
WBGene00034335	6364.01	-0.743151	0.124562	-5.96609	2.43002e-09	5.60572e-08
WBGene00042363	208.772	1.47	0.246608	5.96086	2.5091e-09	5.77972e-08
WBGene00087621	30.8054	2.66801	0.447738	5.95886	2.54003e-09	5.84244e-08
WBGene00025070	1126.32	-0.874252	0.146832	-5.95411	2.61493e-09	6.00597e-08
WBGene00039608	1444.96	1.9418	0.326166	5.95341	2.62614e-09	6.02296e-08
WBGene00035534	16622	-0.978532	0.164407	-5.95189	2.6507e-09	6.07048e-08
WBGene00040586	1882.32	-0.672477	0.113014	-5.95039	2.6751e-09	6.10865e-08
WBGene00023819	336.769	1.03346	0.173673	5.95059	2.67177e-09	6.10865e-08
WBGene00029357	380.385	-0.96663	0.162458	-5.95003	2.68086e-09	6.11298e-08
WBGene00032149	1812.14	-0.704215	0.118401	-5.94773	2.71895e-09	6.1909e-08
WBGene00037701	569.285	1.21939	0.205054	5.9467	2.73599e-09	6.22074e-08
WBGene00030654	15677.5	-1.16965	0.196767	-5.94436	2.77539e-09	6.30125e-08
WBGene00029642	855.29	-0.810419	0.136402	-5.94142	2.82571e-09	6.40629e-08
WBGene00042001	1228.91	1.21481	0.204886	5.92918	3.0446e-09	6.89265e-08
WBGene00032687	676.768	0.74724	0.126128	5.92446	3.1333e-09	7.0732e-08
WBGene00027880	63.514	2.20763	0.372621	5.9246	3.13058e-09	7.0732e-08
WBGene00032962	13644.5	-0.942711	0.15916	-5.92305	3.16017e-09	7.12368e-08
WBGene00088715	81.2876	1.89861	0.32115	5.9119	3.38179e-09	7.6124e-08
WBGene00271001	189.447	-1.49789	0.253402	-5.91112	3.39785e-09	7.63767e-08
WBGene00026507	3131.12	1.31638	0.222822	5.90776	3.46798e-09	7.78424e-08
WBGene00035184	305.517	-1.02594	0.173712	-5.90599	3.50542e-09	7.8571e-08
WBGene00037724	942.077	-0.786829	0.133253	-5.90478	3.53112e-09	7.9035e-08
WBGene00033065	20.806	2.64512	0.448656	5.89565	3.73206e-09	8.34145e-08
WBGene00028156	1075.14	-0.81613	0.138549	-5.89055	3.84919e-09	8.59109e-08
WBGene00023699	1617.32	1.07787	0.183016	5.88951	3.87342e-09	8.63297e-08
WBGene00036416	59.7442	2.05713	0.349482	5.88621	3.9515e-09	8.7946e-08
WBGene00026051	3418.79	-0.940199	0.159842	-5.88206	4.05197e-09	9.00553e-08
WBGene00024090	1392.47	0.814928	0.138672	5.87667	4.1859e-09	9.29011e-08
WBGene00030019	661	-1.29971	0.221392	-5.87063	4.34155e-09	9.62204e-08
WBGene00023765	2800.39	-1.03305	0.176088	-5.86665	4.44693e-09	9.8418e-08
WBGene00041770	4765.87	-0.79794	0.13602	-5.86636	4.45472e-09	9.84524e-08
WBGene00027251	8312.98	-1.04595	0.178464	-5.86082	4.60585e-09	1.0165e-07
WBGene00041440	8332.53	-0.932751	0.159166	-5.86023	4.62238e-09	1.01873e-07
WBGene00027668	273.917	1.02008	0.174167	5.85694	4.71477e-09	1.03764e-07
WBGene00025768	4956.23	-1.0653	0.182047	-5.8518	4.86291e-09	1.06876e-07
WBGene00030890	409.777	0.872194	0.149139	5.84818	4.96975e-09	1.09072e-07
WBGene00038957	59591.7	-1.15475	0.197564	-5.84496	5.06679e-09	1.11048e-07
WBGene00028383	1234.88	0.980551	0.167833	5.84241	5.14501e-09	1.12606e-07
WBGene00089345	89.301	-1.39906	0.239773	-5.83491	5.38187e-09	1.17627e-07
WBGene00026246	723.146	-0.755467	0.129554	-5.83129	5.50019e-09	1.20047e-07
WBGene00271323	746.436	1.31018	0.224855	5.82677	5.65097e-09	1.23168e-07
WBGene00025755	392.042	1.06077	0.182157	5.82342	5.76571e-09	1.25495e-07
WBGene00024197	5567.98	-0.862155	0.148075	-5.82243	5.79966e-09	1.25888e-07
WBGene00037008	10327.5	-1.51676	0.260492	-5.82266	5.79179e-09	1.25888e-07
WBGene00034517	12757.6	-0.935419	0.160674	-5.82184	5.82034e-09	1.26163e-07
WBGene00036252	5264.46	-0.711488	0.122298	-5.81768	5.96699e-09	1.29165e-07
WBGene00037953	312.586	0.951344	0.16354	5.81718	5.98471e-09	1.29371e-07
WBGene00038291	9693.23	-1.12008	0.192627	-5.81476	6.07221e-09	1.31083e-07
WBGene00302992	1449.92	-1.21662	0.209294	-5.81298	6.13711e-09	1.32304e-07
WBGene00037458	3263.68	-0.744539	0.128155	-5.80967	6.25965e-09	1.34762e-07
WBGene00025084	1174.67	-1.21692	0.209554	-5.80722	6.35187e-09	1.36561e-07
WBGene00036950	271.767	-1.00043	0.172336	-5.80511	6.4325e-09	1.38106e-07
WBGene00042004	846.422	0.694199	0.11959	5.80481	6.44405e-09	1.38167e-07
WBGene00040245	394.436	-1.96406	0.338629	-5.80002	6.63057e-09	1.41973e-07
WBGene00035673	622.445	1.15087	0.198525	5.79711	6.74672e-09	1.44265e-07
WBGene00024650	1129.85	1.0425	0.179874	5.79573	6.80229e-09	1.45257e-07
WBGene00028992	5742.69	-1.03216	0.178236	-5.791	6.99704e-09	1.49214e-07
WBGene00270862	108.327	1.29939	0.224433	5.78966	7.05286e-09	1.50201e-07
WBGene00041164	1118.41	-1.29039	0.222911	-5.7888	7.0889e-09	1.50765e-07
WBGene00040306	9565.7	-1.42616	0.246549	-5.78449	7.2731e-09	1.54475e-07
WBGene00029676	1023.13	-1.03297	0.178654	-5.78198	7.38278e-09	1.56594e-07
WBGene00034739	606.904	-0.866017	0.149797	-5.78128	7.4134e-09	1.57033e-07
WBGene00026054	9663.52	-1.03055	0.17841	-5.77632	7.63543e-09	1.6152e-07
WBGene00033092	2828.44	-0.729562	0.126326	-5.77521	7.68563e-09	1.62364e-07
WBGene00027398	300.544	1.46736	0.254151	5.77357	7.76085e-09	1.63734e-07
WBGene00026388	5693.83	-0.730297	0.126545	-5.77102	7.87918e-09	1.66009e-07
WBGene00032415	110.855	1.31629	0.228249	5.76691	8.07402e-09	1.69706e-07
WBGene00024613	2422.95	1.07524	0.186452	5.76686	8.07612e-09	1.69706e-07
WBGene00041842	43.3983	2.76761	0.480583	5.75887	8.46777e-09	1.77699e-07
WBGene00025429	5485.45	-0.582039	0.101178	-5.75262	8.78733e-09	1.84161e-07
WBGene00034805	3369.4	-1.00619	0.17496	-5.75096	8.87396e-09	1.85363e-07
WBGene00034807	6556.94	-1.4692	0.255456	-5.75129	8.85672e-09	1.85363e-07
WBGene00031377	5776.94	-1.21851	0.211891	-5.75062	8.89161e-09	1.85363e-07
WBGene00041648	12931.5	-0.988924	0.171965	-5.75073	8.88581e-09	1.85363e-07
WBGene00028442	1947.1	-1.09145	0.189806	-5.75033	8.90676e-09	1.85434e-07
WBGene00028421	689.697	-1.17585	0.204903	-5.7386	9.54638e-09	1.98489e-07
WBGene00032040	218.995	1.70537	0.29747	5.73292	9.87137e-09	2.04977e-07
WBGene00036600	3347.58	-0.777538	0.135737	-5.72825	1.01473e-08	2.10429e-07
WBGene00035678	32770.2	-1.35795	0.23724	-5.72395	1.04074e-08	2.15541e-07
WBGene00030770	432.683	-0.987739	0.172574	-5.72355	1.04319e-08	2.15766e-07
WBGene00039562	980.362	0.898474	0.157034	5.72152	1.05575e-08	2.18078e-07
WBGene00270560	378.576	-1.01037	0.176717	-5.71743	1.0815e-08	2.23106e-07
WBGene00026491	2066.94	-0.592915	0.103802	-5.71198	1.11666e-08	2.30059e-07
WBGene00026858	1314.27	-1.15776	0.202781	-5.70942	1.13365e-08	2.33254e-07
WBGene00032150	735.224	-1.00054	0.175351	-5.7059	1.15727e-08	2.37806e-07
WBGene00028059	8617.29	-0.950598	0.166623	-5.70509	1.16279e-08	2.38629e-07
WBGene00027689	23.2229	2.79477	0.49018	5.70151	1.18751e-08	2.43385e-07
WBGene00029207	2292.99	-0.89203	0.156475	-5.70077	1.19269e-08	2.43926e-07
WBGene00036592	658.258	0.754532	0.132358	5.70069	1.19324e-08	2.43926e-07
WBGene00032269	58.8129	2.42147	0.424792	5.70038	1.19541e-08	2.44055e-07
WBGene00034029	490.493	1.32147	0.231902	5.69839	1.20947e-08	2.46289e-07
WBGene00037494	366.023	1.53414	0.269217	5.69853	1.20846e-08	2.46289e-07
WBGene00039816	13.1752	2.93978	0.51615	5.6956	1.22939e-08	2.4993e-07
WBGene00037998	58.4562	1.69663	0.297893	5.69544	1.23051e-08	2.4993e-07
WBGene00027895	513.54	1.37849	0.242103	5.69383	1.24224e-08	2.51987e-07
WBGene00025682	768.881	1.37121	0.240978	5.69018	1.26905e-08	2.57097e-07
WBGene00041702	2840.71	-1.10238	0.193795	-5.68839	1.2824e-08	2.59469e-07
WBGene00037590	429.403	-0.86262	0.151746	-5.68464	1.31089e-08	2.64894e-07
WBGene00041261	1171.75	-0.749428	0.131841	-5.68435	1.3131e-08	2.65e-07
WBGene00027644	21273.8	-0.920105	0.161904	-5.68301	1.32341e-08	2.66742e-07
WBGene00033234	2360.46	0.69451	0.122219	5.68251	1.3273e-08	2.66987e-07
WBGene00027222	4069.64	-0.91276	0.160629	-5.68242	1.32801e-08	2.66987e-07
WBGene00041828	3189.32	0.965189	0.169907	5.68069	1.3415e-08	2.69356e-07
WBGene00035522	503.758	-1.2356	0.217658	-5.67679	1.37243e-08	2.75217e-07
WBGene00026258	109.976	2.16688	0.382344	5.66737	1.45009e-08	2.90423e-07
WBGene00032194	2790.5	-0.873853	0.154219	-5.66632	1.45894e-08	2.91824e-07
WBGene00088570	36.781	-2.20452	0.389177	-5.66458	1.47386e-08	2.94437e-07
WBGene00024694	4463.56	-1.0594	0.187059	-5.66346	1.48347e-08	2.95983e-07
WBGene00027361	1878.97	0.708753	0.12521	5.66052	1.50918e-08	3.00434e-07
WBGene00034302	1075.49	-0.774471	0.136821	-5.66047	1.50958e-08	3.00434e-07
WBGene00271438	152.649	1.80573	0.319373	5.654	1.56757e-08	3.11582e-07
WBGene00028619	168.743	1.08379	0.192014	5.64431	1.65847e-08	3.29236e-07
WBGene00030260	32.9869	-2.27786	0.404146	-5.63623	1.73817e-08	3.44624e-07
WBGene00028995	632.18	1.39294	0.247242	5.63393	1.76146e-08	3.48804e-07
WBGene00024850	53.1359	1.83109	0.325446	5.62641	1.84001e-08	3.63903e-07
WBGene00026084	5041.38	-0.658863	0.117326	-5.61567	1.95805e-08	3.85799e-07
WBGene00036358	484.016	-0.962088	0.171322	-5.61568	1.95793e-08	3.85799e-07
WBGene00041367	154.824	1.4208	0.253002	5.61576	1.95695e-08	3.85799e-07
WBGene00040050	669.938	-0.777359	0.138451	-5.61469	1.96919e-08	3.87511e-07
WBGene00031610	120.835	-1.48849	0.265471	-5.60696	2.05907e-08	4.04694e-07
WBGene00038598	497.125	-1.11949	0.199774	-5.60378	2.09726e-08	4.11688e-07
WBGene00026472	1234.43	-1.18428	0.211369	-5.60291	2.10786e-08	4.12744e-07
WBGene00030675	574.49	-0.962221	0.171731	-5.60307	2.10583e-08	4.12744e-07
WBGene00087633	32.7769	2.08161	0.371653	5.60094	2.13195e-08	4.16943e-07
WBGene00041239	1190.38	-0.633453	0.113112	-5.60022	2.14076e-08	4.1815e-07
WBGene00035547	1754.54	-1.06462	0.190172	-5.59819	2.16607e-08	4.22571e-07
WBGene00031521	3416.8	-0.594033	0.106236	-5.59164	2.24933e-08	4.38272e-07
WBGene00024817	2126.39	-0.912488	0.16323	-5.5902	2.26809e-08	4.41383e-07
WBGene00025167	2753.79	-1.02568	0.183551	-5.588	2.29695e-08	4.46451e-07
WBGene00025314	88.0648	1.43123	0.256268	5.5849	2.33838e-08	4.53589e-07
WBGene00041601	228.532	1.44378	0.258519	5.58482	2.33942e-08	4.53589e-07
WBGene00040609	4597.1	-1.23273	0.220774	-5.58367	2.35498e-08	4.56046e-07
WBGene00037944	758.032	0.960289	0.172004	5.58294	2.3648e-08	4.57388e-07
WBGene00034715	487.726	-1.03003	0.184613	-5.57941	2.41334e-08	4.66206e-07
WBGene00041692	1391.44	0.891584	0.159913	5.57543	2.4692e-08	4.76414e-07
WBGene00032151	243.645	1.53555	0.275469	5.57433	2.4849e-08	4.78859e-07
WBGene00025759	16212.1	-0.667297	0.119714	-5.57411	2.48803e-08	4.78878e-07
WBGene00037145	4130.67	-1.45992	0.262162	-5.56877	2.56548e-08	4.93183e-07
WBGene00087508	94.7203	1.31365	0.235905	5.56854	2.56883e-08	4.93228e-07
WBGene00037757	974.336	0.852878	0.153172	5.5681	2.57525e-08	4.93861e-07
WBGene00037023	1517.77	-0.95624	0.171774	-5.56684	2.59393e-08	4.96527e-07
WBGene00023790	61.867	-1.93277	0.347199	-5.56674	2.59544e-08	4.96527e-07
WBGene00027615	757.128	-0.982849	0.176572	-5.56627	2.60242e-08	4.97261e-07
WBGene00023826	8402.19	-0.939744	0.168906	-5.56369	2.64124e-08	5.04069e-07
WBGene00024181	5181.57	-0.849175	0.15272	-5.56034	2.69251e-08	5.13145e-07
WBGene00037594	2420.2	-1.22177	0.219736	-5.56016	2.69529e-08	5.13145e-07
WBGene00030101	17790.3	-0.945257	0.170062	-5.55832	2.72386e-08	5.17959e-07
WBGene00032691	23100.6	-0.926614	0.166905	-5.55175	2.82816e-08	5.37146e-07
WBGene00024354	197.304	1.10598	0.199387	5.5469	2.90778e-08	5.51606e-07
WBGene00030841	198.199	1.42814	0.257604	5.54393	2.95758e-08	5.60032e-07
WBGene00028182	1991.37	-1.09886	0.198213	-5.54383	2.95929e-08	5.60032e-07
WBGene00304197	93.8342	2.18051	0.393416	5.5425	2.98188e-08	5.63632e-07
WBGene00036146	2018.86	-1.16687	0.210569	-5.54151	2.99869e-08	5.65269e-07
WBGene00031344	341.765	1.64683	0.297178	5.54155	2.99798e-08	5.65269e-07
WBGene00025288	3804.98	-0.657468	0.118647	-5.54136	3.00127e-08	5.65269e-07
WBGene00037415	374.642	1.22519	0.221129	5.5406	3.01429e-08	5.67045e-07
WBGene00032361	2812.15	-1.27098	0.229428	-5.53978	3.02855e-08	5.69051e-07
WBGene00039972	3620.42	-0.875465	0.15818	-5.53462	3.11895e-08	5.85341e-07
WBGene00028316	1581.88	0.793533	0.143418	5.53303	3.14749e-08	5.89996e-07
WBGene00270450	107.7	-1.45382	0.262828	-5.53144	3.17617e-08	5.94666e-07
WBGene00024840	10865.4	-0.899653	0.162701	-5.5295	3.21152e-08	6.00572e-07
WBGene00025519	117.545	1.26076	0.228052	5.5284	3.23161e-08	6.03615e-07
WBGene00088194	270.461	-1.09185	0.19751	-5.52808	3.23749e-08	6.04e-07
WBGene00028507	48104.2	-1.39336	0.252063	-5.52784	3.24198e-08	6.04125e-07
WBGene00036679	412.604	0.845473	0.153097	5.52245	3.34303e-08	6.2222e-07
WBGene00038317	2847.74	-0.608809	0.110265	-5.52134	3.36427e-08	6.25438e-07
WBGene00031266	21.3768	2.40528	0.435748	5.5199	3.39195e-08	6.29843e-07
WBGene00039965	4877.07	-0.635737	0.115178	-5.5196	3.39781e-08	6.30189e-07
WBGene00024508	21.6125	2.41288	0.437307	5.51759	3.43686e-08	6.36685e-07
WBGene00030925	4985.86	-0.875011	0.158646	-5.51548	3.4782e-08	6.43589e-07
WBGene00088372	225.943	1.51111	0.274015	5.51471	3.49354e-08	6.45671e-07
WBGene00027278	89.2544	1.3556	0.24586	5.51373	3.51313e-08	6.48534e-07
WBGene00025888	201.6	1.49453	0.271246	5.50985	3.59136e-08	6.62202e-07
WBGene00086634	1427.99	-0.734424	0.133318	-5.5088	3.61286e-08	6.65389e-07
WBGene00037203	7085.09	-0.831822	0.151023	-5.50793	3.63087e-08	6.67928e-07
WBGene00035039	575.417	-1.01783	0.185002	-5.50173	3.76086e-08	6.91035e-07
WBGene00026002	2181.34	-0.675025	0.122823	-5.4959	3.88726e-08	7.13431e-07
WBGene00039382	322.208	1.00141	0.182252	5.49464	3.91511e-08	7.1771e-07
WBGene00041903	30.9522	2.69377	0.490387	5.49314	3.94839e-08	7.22971e-07
WBGene00036721	1279.15	1.16911	0.212995	5.4889	4.04444e-08	7.39703e-07
WBGene00027779	173.246	-1.09908	0.200311	-5.48688	4.09095e-08	7.47343e-07
WBGene00025598	5198.4	-0.969528	0.176708	-5.48662	4.09687e-08	7.47561e-07
WBGene00027641	4259.77	-1.26994	0.231581	-5.4838	4.16285e-08	7.57578e-07
WBGene00033139	2835.16	-0.626962	0.114327	-5.48393	4.15968e-08	7.57578e-07
WBGene00028416	271.123	0.970409	0.176964	5.48366	4.16615e-08	7.57578e-07
WBGene00042250	883.672	0.913959	0.166695	5.48282	4.18602e-08	7.60317e-07
WBGene00031522	3703.45	-0.830899	0.15157	-5.48194	4.20696e-08	7.62367e-07
WBGene00035654	4409.96	-0.938711	0.171237	-5.48194	4.20684e-08	7.62367e-07
WBGene00086630	289.657	-0.892799	0.16289	-5.48099	4.22959e-08	7.6559e-07
WBGene00023860	1060.83	1.78557	0.325923	5.4785	4.28952e-08	7.75549e-07
WBGene00031801	175.04	-1.61895	0.295527	-5.47818	4.29728e-08	7.76065e-07
WBGene00036230	5628.89	-0.586536	0.107143	-5.47435	4.39131e-08	7.9214e-07
WBGene00039143	598.864	-1.0067	0.183953	-5.47259	4.43503e-08	7.99114e-07
WBGene00035461	487.698	1.16276	0.212763	5.46503	4.62819e-08	8.32968e-07
WBGene00088319	40.8706	-2.05707	0.376515	-5.46346	4.66954e-08	8.39456e-07
WBGene00038553	2140.62	1.18131	0.216255	5.46259	4.69239e-08	8.42605e-07
WBGene00219240	57984	-1.07188	0.196523	-5.45423	4.91866e-08	8.79797e-07
WBGene00027421	17.3848	-2.55335	0.468139	-5.45426	4.9178e-08	8.79797e-07
WBGene00028441	347.331	-1.14439	0.209813	-5.45432	4.91616e-08	8.79797e-07
WBGene00028500	814.369	1.5354	0.281513	5.45411	4.92179e-08	8.79797e-07
WBGene00039327	2950.22	-0.862902	0.158245	-5.45295	4.9542e-08	8.84591e-07
WBGene00024548	1218.01	1.77127	0.325094	5.44848	5.08026e-08	9.06075e-07
WBGene00038178	7820.77	-1.35388	0.248561	-5.44689	5.1257e-08	9.13149e-07
WBGene00026097	392.53	0.92236	0.169533	5.44059	5.31054e-08	9.45013e-07
WBGene00042501	2952.28	0.927729	0.170568	5.43907	5.35596e-08	9.52023e-07
WBGene00270864	129.151	1.15854	0.213104	5.4365	5.4338e-08	9.64775e-07
WBGene00029140	5090.26	-0.558881	0.102816	-5.43576	5.45637e-08	9.67695e-07
WBGene00024272	11340.6	-1.18435	0.217989	-5.43307	5.53924e-08	9.81291e-07
WBGene00036900	351.858	1.4708	0.270774	5.43185	5.57737e-08	9.86624e-07
WBGene00038529	287.242	1.34063	0.246816	5.4317	5.58183e-08	9.86624e-07
WBGene00032777	1543.42	0.843732	0.155771	5.4165	6.07785e-08	1.0731e-06
WBGene00031892	103.233	2.01716	0.37265	5.41301	6.19746e-08	1.09299e-06
WBGene00038844	569.574	-0.886115	0.163735	-5.41188	6.23659e-08	1.09867e-06
WBGene00038102	50.4393	2.69313	0.498182	5.40591	6.44797e-08	1.13464e-06
WBGene00028211	3661.84	-1.37491	0.254439	-5.40368	6.52865e-08	1.14756e-06
WBGene00031391	2236.46	0.805899	0.149174	5.4024	6.57548e-08	1.15451e-06
WBGene00029819	154.843	1.53992	0.285387	5.39589	6.81849e-08	1.19452e-06
WBGene00030143	38.4133	2.07305	0.384178	5.39607	6.8117e-08	1.19452e-06
WBGene00031139	1832.7	1.44091	0.267452	5.38754	7.14281e-08	1.24995e-06
WBGene00088716	56.3678	1.92728	0.357825	5.38609	7.20068e-08	1.25869e-06
WBGene00029592	108.446	-1.18271	0.219619	-5.38526	7.23416e-08	1.26314e-06
WBGene00087838	30.2876	2.33048	0.432992	5.38228	7.35499e-08	1.28282e-06
WBGene00037822	578.206	1.35746	0.252227	5.3819	7.37046e-08	1.2841e-06
WBGene00032530	277.789	-0.926104	0.17214	-5.37993	7.45142e-08	1.29678e-06
WBGene00037792	1668.18	-0.865143	0.160848	-5.37865	7.50459e-08	1.30459e-06
WBGene00034393	120.058	2.25601	0.419602	5.37653	7.59332e-08	1.31857e-06
WBGene00042202	2436.73	-0.70744	0.131592	-5.376	7.61596e-08	1.32105e-06
WBGene00032175	224.809	-1.06742	0.198575	-5.37539	7.64176e-08	1.32407e-06
WBGene00040271	1089.78	-0.921548	0.171586	-5.37076	7.84059e-08	1.35703e-06
WBGene00037795	502.327	0.804004	0.149732	5.36963	7.89e-08	1.36409e-06
WBGene00025039	24004.9	-0.794763	0.148043	-5.36847	7.94065e-08	1.37135e-06
WBGene00270587	1132.74	0.864851	0.161122	5.36766	7.9763e-08	1.376e-06
WBGene00029554	1885.41	-1.21278	0.226304	-5.35906	8.36547e-08	1.44156e-06
WBGene00037205	1029.33	-0.686834	0.128242	-5.35576	8.51969e-08	1.46494e-06
WBGene00034258	4196.43	-0.851902	0.15906	-5.35586	8.51486e-08	1.46494e-06
WBGene00028254	726.204	1.13811	0.212535	5.35496	8.55768e-08	1.46987e-06
WBGene00035917	260.417	1.30319	0.243389	5.35434	8.58679e-08	1.47327e-06
WBGene00034568	88.3557	-1.53479	0.28678	-5.35178	8.70914e-08	1.49264e-06
WBGene00031624	62.9856	1.6927	0.316373	5.35031	8.78029e-08	1.50321e-06
WBGene00026976	8914.36	-1.31613	0.246029	-5.3495	8.8196e-08	1.50745e-06
WBGene00035064	2187.26	0.704111	0.131624	5.34941	8.82417e-08	1.50745e-06
WBGene00035552	832.685	2.13707	0.399663	5.34718	8.93356e-08	1.52449e-06
WBGene00087698	118.706	1.37563	0.257279	5.34683	8.95102e-08	1.52583e-06
WBGene00032218	398.288	-0.796206	0.148987	-5.34413	9.08505e-08	1.547e-06
WBGene00031540	1188.91	0.807392	0.151092	5.34373	9.10552e-08	1.54882e-06
WBGene00024199	619.446	0.92341	0.17294	5.33947	9.32176e-08	1.5839e-06
WBGene00029171	555.714	1.15982	0.217494	5.33264	9.67973e-08	1.64295e-06
WBGene00035758	40.897	-2.08447	0.391054	-5.33039	9.80012e-08	1.65967e-06
WBGene00041818	2960.83	-1.33642	0.250712	-5.33047	9.79586e-08	1.65967e-06
WBGene00028069	2928.01	-0.714044	0.133962	-5.33021	9.80974e-08	1.65967e-06
WBGene00034731	1279.23	-0.793832	0.149033	-5.32655	1.00093e-07	1.69107e-06
WBGene00032508	531.92	1.18121	0.221764	5.32642	1.00167e-07	1.69107e-06
WBGene00028201	264.858	0.900111	0.169199	5.31982	1.03869e-07	1.7517e-06
WBGene00042137	4774.4	-0.8362	0.157377	-5.31335	1.07626e-07	1.81312e-06
WBGene00035996	227.493	2.31798	0.436453	5.31096	1.09051e-07	1.83517e-06
WBGene00035478	681.986	-1.06919	0.20153	-5.30538	1.12438e-07	1.89015e-06
WBGene00029368	881.748	-0.623347	0.117571	-5.30188	1.14619e-07	1.92476e-06
WBGene00031606	1109.6	-1.01693	0.191857	-5.30047	1.15507e-07	1.93763e-06
WBGene00041637	154.512	1.14263	0.215648	5.29859	1.16702e-07	1.9556e-06
WBGene00038474	38333.1	-0.811278	0.153133	-5.29785	1.17171e-07	1.96138e-06
WBGene00030116	258.963	0.848454	0.16022	5.29557	1.18649e-07	1.98401e-06
WBGene00041121	21.9171	2.70615	0.511188	5.29386	1.19763e-07	2.00053e-06
WBGene00027959	1072.12	1.55883	0.294568	5.29194	1.21027e-07	2.01951e-06
WBGene00026055	8887.85	-0.928652	0.175991	-5.2767	1.31534e-07	2.19252e-06
WBGene00027384	255.577	1.16022	0.219898	5.27616	1.31918e-07	2.1966e-06
WBGene00036191	58.0981	1.92598	0.365218	5.27351	1.33839e-07	2.22624e-06
WBGene00041730	495.897	0.73682	0.13977	5.27165	1.35204e-07	2.24658e-06
WBGene00035711	23742.7	-0.754053	0.143159	-5.26723	1.38501e-07	2.29894e-06
WBGene00027974	450.169	0.935513	0.177646	5.26618	1.39293e-07	2.30966e-06
WBGene00037913	738.07	-0.993296	0.188657	-5.26507	1.40132e-07	2.32114e-06
WBGene00039978	301.947	0.886973	0.168565	5.26191	1.42565e-07	2.35896e-06
WBGene00031138	350.381	1.41419	0.268788	5.26135	1.42999e-07	2.36368e-06
WBGene00026848	1083.86	-0.694085	0.131968	-5.25949	1.44453e-07	2.38521e-06
WBGene00037836	4696.39	-1.1938	0.22703	-5.25832	1.45377e-07	2.39796e-06
WBGene00303329	5089.97	-0.728405	0.13872	-5.25091	1.51347e-07	2.49383e-06
WBGene00031130	597.495	1.77369	0.337824	5.25034	1.51821e-07	2.49904e-06
WBGene00039225	4577.46	-1.30964	0.249482	-5.24945	1.52556e-07	2.50852e-06
WBGene00040044	134329	-1.0451	0.19918	-5.24701	1.54585e-07	2.53925e-06
WBGene00028368	1586.74	-0.604807	0.115289	-5.24601	1.55428e-07	2.55044e-06
WBGene00025116	3188.15	-0.797435	0.152051	-5.24451	1.56694e-07	2.56855e-06
WBGene00042747	2809.68	-0.863709	0.16471	-5.2438	1.57302e-07	2.57583e-06
WBGene00041639	275.27	-1.38648	0.264656	-5.23881	1.61614e-07	2.64371e-06
WBGene00039254	808.275	0.679234	0.12966	5.23858	1.61818e-07	2.64431e-06
WBGene00039565	162.207	1.19218	0.227592	5.23825	1.62108e-07	2.64632e-06
WBGene00034453	185.403	-1.15803	0.221185	-5.23559	1.64461e-07	2.68195e-06
WBGene00037710	18697.4	-0.847107	0.161854	-5.23376	1.66098e-07	2.70586e-06
WBGene00088268	1110.33	-0.754096	0.144107	-5.23288	1.66893e-07	2.71601e-06
WBGene00033275	13378.6	-0.825551	0.157849	-5.22999	1.69517e-07	2.75587e-06
WBGene00038499	469.266	-0.984222	0.188201	-5.22964	1.6984e-07	2.75829e-06
WBGene00039011	1481.5	-0.727643	0.139163	-5.22872	1.7069e-07	2.76925e-06
WBGene00025049	419.099	-0.804087	0.153947	-5.22313	1.75921e-07	2.85118e-06
WBGene00270770	1080.64	1.02221	0.195765	5.22162	1.7736e-07	2.87156e-06
WBGene00024880	25.5041	2.26439	0.434034	5.21707	1.81777e-07	2.94007e-06
WBGene00032513	1928.31	0.557921	0.106957	5.2163	1.82533e-07	2.94927e-06
WBGene00025024	341.217	0.854408	0.163817	5.21562	1.83199e-07	2.957e-06
WBGene00042008	925.012	0.631501	0.121093	5.21499	1.83829e-07	2.96415e-06
WBGene00042699	51.3268	1.80882	0.347397	5.20678	1.92142e-07	3.09504e-06
WBGene00027422	61.0914	-1.83759	0.353251	-5.20194	1.97219e-07	3.17358e-06
WBGene00035618	9863.31	-0.892179	0.171574	-5.19995	1.9934e-07	3.20444e-06
WBGene00036777	807.649	1.43943	0.277138	5.1939	2.05932e-07	3.30705e-06
WBGene00035907	16262.2	-0.785022	0.151152	-5.19361	2.06258e-07	3.30892e-06
WBGene00087008	67.6684	1.6734	0.322224	5.19328	2.06616e-07	3.31131e-06
WBGene00026561	550.759	0.723733	0.139476	5.18893	2.11506e-07	3.38624e-06
WBGene00041532	1864.69	0.937916	0.180762	5.18868	2.11794e-07	3.38743e-06
WBGene00039764	337.737	0.880993	0.169892	5.18559	2.1533e-07	3.44049e-06
WBGene00042492	491.891	-1.02913	0.198496	-5.18463	2.16449e-07	3.45488e-06
WBGene00033781	5160.03	-0.877908	0.169379	-5.1831	2.18225e-07	3.47971e-06
WBGene00035614	4040.42	-0.816796	0.15763	-5.18172	2.1985e-07	3.50209e-06
WBGene00303266	104.693	1.67476	0.323316	5.17994	2.2196e-07	3.53214e-06
WBGene00032755	179.867	1.02503	0.197924	5.17891	2.23186e-07	3.54807e-06
WBGene00034906	291.369	0.901528	0.174098	5.17829	2.23934e-07	3.55639e-06
WBGene00039925	11992.8	-0.827764	0.159895	-5.17691	2.25591e-07	3.57911e-06
WBGene00026260	109.713	1.43677	0.277764	5.17264	2.30811e-07	3.65825e-06
WBGene00042108	697.182	-1.02049	0.197306	-5.17209	2.31491e-07	3.66479e-06
WBGene00027374	39.0093	2.05938	0.398184	5.17193	2.31687e-07	3.66479e-06
WBGene00037537	5346.08	-0.589145	0.11394	-5.17064	2.33294e-07	3.68651e-06
WBGene00024051	1280.62	-0.777912	0.150648	-5.16377	2.42019e-07	3.82056e-06
WBGene00033244	720.56	-0.918483	0.177982	-5.16054	2.46234e-07	3.88323e-06
WBGene00041384	208.925	0.970323	0.188134	5.15762	2.50114e-07	3.94048e-06
WBGene00037164	17.9993	2.3368	0.453117	5.15716	2.50722e-07	3.94613e-06
WBGene00029463	621.215	-0.869801	0.168692	-5.15614	2.52097e-07	3.96382e-06
WBGene00030608	511.533	-0.918247	0.178129	-5.15495	2.53694e-07	3.98496e-06
WBGene00039124	6368.62	-1.44947	0.281334	-5.15214	2.5753e-07	4.04121e-06
WBGene00031926	284.629	1.11705	0.216856	5.15111	2.58943e-07	4.05935e-06
WBGene00033996	3352.69	-0.577813	0.112217	-5.14907	2.61777e-07	4.0997e-06
WBGene00041184	4339.82	-1.33654	0.259769	-5.14513	2.67335e-07	4.18261e-06
WBGene00040019	1174.88	-0.61762	0.120073	-5.14369	2.69395e-07	4.21067e-06
WBGene00040567	1310.13	-0.999083	0.1944	-5.13931	2.75755e-07	4.30581e-06
WBGene00024212	133.505	-1.53504	0.298771	-5.13784	2.77918e-07	4.33531e-06
WBGene00024709	2211.62	0.543723	0.105889	5.13483	2.82395e-07	4.4008e-06
WBGene00025844	186.891	1.40865	0.274376	5.13401	2.8364e-07	4.414e-06
WBGene00025332	39.1938	2.61166	0.50871	5.1339	2.83801e-07	4.414e-06
WBGene00024008	908.981	0.959211	0.186903	5.13212	2.86496e-07	4.45153e-06
WBGene00024539	358.29	1.55889	0.303824	5.13089	2.88375e-07	4.47632e-06
WBGene00033940	1160.43	0.727592	0.141839	5.12972	2.90177e-07	4.49988e-06
WBGene00271589	45.5607	1.82772	0.35633	5.12929	2.90837e-07	4.50569e-06
WBGene00038822	29.2164	2.06332	0.402922	5.12089	3.04095e-07	4.70507e-06
WBGene00036218	7044.31	-1.17653	0.229756	-5.12076	3.04302e-07	4.70507e-06
WBGene00034031	18.4214	2.28547	0.446461	5.11909	3.07012e-07	4.74232e-06
WBGene00025589	100.075	1.69857	0.331973	5.11659	3.11105e-07	4.79704e-06
WBGene00027884	1053.87	1.01369	0.19812	5.11656	3.11161e-07	4.79704e-06
WBGene00034392	129.716	2.15316	0.420883	5.11582	3.12381e-07	4.81115e-06
WBGene00035901	667.215	-0.88745	0.173634	-5.11105	3.20376e-07	4.92948e-06
WBGene00024334	8543.38	0.579046	0.113408	5.10585	3.29311e-07	5.06204e-06
WBGene00027437	1633.99	-0.730514	0.143104	-5.10479	3.31166e-07	5.08561e-06
WBGene00041042	23797.1	-0.744989	0.145982	-5.10327	3.33826e-07	5.12148e-06
WBGene00037162	163.496	1.38365	0.271613	5.0942	3.50218e-07	5.36775e-06
WBGene00040664	129.448	1.13697	0.223391	5.08961	3.58809e-07	5.4941e-06
WBGene00034862	1669.34	-0.992551	0.195058	-5.08849	3.60925e-07	5.52114e-06
WBGene00028072	1638.55	1.56976	0.308507	5.08826	3.61366e-07	5.52254e-06
WBGene00041881	182.183	1.75913	0.345757	5.08775	3.62334e-07	5.53198e-06
WBGene00029151	489.34	0.783788	0.15407	5.08722	3.6335e-07	5.54061e-06
WBGene00024746	1449.01	-0.807095	0.158656	-5.08709	3.63601e-07	5.54061e-06
WBGene00028628	701.83	1.13338	0.222817	5.08662	3.64509e-07	5.5491e-06
WBGene00037219	2327.18	-0.583218	0.114706	-5.08448	3.68642e-07	5.60662e-06
WBGene00037770	860.222	-0.819913	0.161433	-5.07898	3.79465e-07	5.76568e-06
WBGene00026542	8724.52	-0.786211	0.15481	-5.07855	3.80325e-07	5.77319e-06
WBGene00028299	784.685	-0.832332	0.163948	-5.07681	3.8382e-07	5.82065e-06
WBGene00039176	841.902	0.604398	0.119128	5.0735	3.90566e-07	5.91728e-06
WBGene00040234	111.272	1.42033	0.280138	5.07009	3.97632e-07	6.01856e-06
WBGene00028537	439.624	1.91797	0.378309	5.06985	3.98137e-07	6.02045e-06
WBGene00028651	462.512	1.41465	0.279118	5.06827	4.0144e-07	6.06458e-06
WBGene00025932	3770.69	-0.927096	0.182983	-5.06657	4.05044e-07	6.11318e-06
WBGene00033571	5887.66	-0.830021	0.163846	-5.06585	4.06582e-07	6.13054e-06
WBGene00270466	393.741	0.868483	0.171522	5.0634	4.11838e-07	6.19207e-06
WBGene00039701	2488.19	0.667193	0.131767	5.06345	4.11744e-07	6.19207e-06
WBGene00034707	287.28	-0.795851	0.157176	-5.06344	4.11762e-07	6.19207e-06
WBGene00042143	1339.91	-0.786366	0.155468	-5.05805	4.23562e-07	6.36229e-06
WBGene00026056	194.24	0.889604	0.175959	5.05574	4.28715e-07	6.42747e-06
WBGene00036089	591.239	-0.711639	0.140757	-5.0558	4.28598e-07	6.42747e-06
WBGene00028455	2067.65	-0.988869	0.195693	-5.05317	4.34535e-07	6.50855e-06
WBGene00087537	13.3369	-2.43934	0.483065	-5.04971	4.42478e-07	6.62124e-06
WBGene00035213	7252.33	-0.740063	0.146607	-5.04793	4.46625e-07	6.67652e-06
WBGene00028439	5347.24	-0.559304	0.110802	-5.04776	4.47016e-07	6.67652e-06
WBGene00025267	132.37	-1.09773	0.217484	-5.04741	4.47842e-07	6.68253e-06
WBGene00034250	2734.21	-0.658196	0.130409	-5.04718	4.48383e-07	6.68429e-06
WBGene00037055	1216.12	-0.964976	0.191216	-5.04652	4.49937e-07	6.70114e-06
WBGene00088799	106.122	1.20797	0.239377	5.04629	4.50473e-07	6.7028e-06
WBGene00040912	698.63	-1.03628	0.205475	-5.04331	4.57557e-07	6.80181e-06
WBGene00039172	77.5052	2.24498	0.445382	5.04058	4.64125e-07	6.89295e-06
WBGene00033966	552.675	0.889273	0.176554	5.03682	4.73329e-07	7.02305e-06
WBGene00042072	2114.1	-0.659958	0.131056	-5.03569	4.76124e-07	7.05789e-06
WBGene00038184	189.613	2.15255	0.42753	5.03485	4.78212e-07	7.0822e-06
WBGene00031439	283.363	1.42329	0.283139	5.02683	4.98647e-07	7.37793e-06
WBGene00035243	618.817	-1.28737	0.25612	-5.02643	4.99704e-07	7.38664e-06
WBGene00034750	361.616	-0.845645	0.168337	-5.02352	5.07325e-07	7.49228e-06
WBGene00028902	4556.78	-0.831957	0.165717	-5.02036	5.15745e-07	7.60953e-06
WBGene00038060	56.3074	1.50423	0.299639	5.02014	5.16343e-07	7.61124e-06
WBGene00035021	3141.01	-0.715323	0.142582	-5.01691	5.25086e-07	7.73291e-06
WBGene00031330	26698.8	-0.652678	0.130138	-5.01527	5.29586e-07	7.79192e-06
WBGene00042696	81.0316	-1.27625	0.254555	-5.01366	5.34031e-07	7.85001e-06
WBGene00024915	1773.74	1.03653	0.20675	5.01343	5.34693e-07	7.85243e-06
WBGene00040260	3200.51	-0.826174	0.164803	-5.01309	5.3563e-07	7.8589e-06
WBGene00032705	250.644	1.01753	0.203043	5.01139	5.40393e-07	7.92141e-06
WBGene00086917	148.512	1.22487	0.244508	5.00953	5.45624e-07	7.99069e-06
WBGene00024927	6394.09	-0.622957	0.124379	-5.00854	5.48456e-07	8.02473e-06
WBGene00025757	36.0108	1.71641	0.342722	5.00816	5.49523e-07	8.0329e-06
WBGene00034882	1201.85	-0.776137	0.155094	-5.0043	5.60667e-07	8.18822e-06
WBGene00040458	1421.71	-0.781009	0.156089	-5.00363	5.62615e-07	8.20908e-06
WBGene00031366	3964.53	-0.741052	0.148126	-5.00286	5.64864e-07	8.2343e-06
WBGene00032846	339.92	1.39318	0.278677	4.99925	5.75547e-07	8.3823e-06
WBGene00037109	406.617	-1.01558	0.203211	-4.99766	5.80307e-07	8.44384e-06
WBGene00023786	100.41	1.65323	0.330909	4.99602	5.85254e-07	8.49787e-06
WBGene00087822	447.419	1.30068	0.26035	4.9959	5.85633e-07	8.49787e-06
WBGene00024884	31.9792	1.91654	0.383597	4.99624	5.84581e-07	8.49787e-06
WBGene00035072	7679.84	-0.653496	0.13085	-4.99422	5.90732e-07	8.56399e-06
WBGene00031929	45.5575	2.28507	0.457936	4.98992	6.0403e-07	8.74875e-06
WBGene00033632	3278.2	-0.794495	0.15939	-4.98458	6.20961e-07	8.98574e-06
WBGene00037281	1448.02	-0.837464	0.168045	-4.98358	6.24178e-07	9.02402e-06
WBGene00041813	3537.25	-0.801173	0.160807	-4.9822	6.28651e-07	9.08038e-06
WBGene00029735	93.4189	2.14618	0.430809	4.98175	6.30127e-07	9.0934e-06
WBGene00032229	875.944	1.15759	0.232436	4.98027	6.34961e-07	9.15479e-06
WBGene00041269	8537.21	-1.28475	0.25807	-4.9783	6.41447e-07	9.23988e-06
WBGene00023986	1948.58	-0.993641	0.199633	-4.97734	6.4463e-07	9.27727e-06
WBGene00033899	70.9534	1.42687	0.286753	4.97594	6.49302e-07	9.33601e-06
WBGene00038936	13582.9	-0.760249	0.152815	-4.97497	6.52578e-07	9.37458e-06
WBGene00033515	1297.82	1.03887	0.208918	4.97265	6.6045e-07	9.47904e-06
WBGene00026072	1031.63	-0.855487	0.172101	-4.97084	6.6665e-07	9.55934e-06
WBGene00030650	963.42	1.09232	0.219786	4.96993	6.69782e-07	9.59556e-06
WBGene00029049	1279.85	-0.582168	0.11736	-4.96053	7.03002e-07	1.00624e-05
WBGene00023958	3244.99	-0.592038	0.119356	-4.96027	7.03965e-07	1.0067e-05
WBGene00035663	7893.93	1.0739	0.216594	4.95813	7.11747e-07	1.01691e-05
WBGene00029248	502.154	1.40769	0.284062	4.95556	7.21236e-07	1.02954e-05
WBGene00032771	1857	-0.694057	0.140071	-4.95503	7.23209e-07	1.03142e-05
WBGene00024593	926.01	1.32224	0.266956	4.95301	7.30748e-07	1.04123e-05
WBGene00037118	1902.98	-0.753185	0.152098	-4.95198	7.3464e-07	1.04584e-05
WBGene00030818	9186.15	-1.14793	0.231993	-4.94811	7.49384e-07	1.06586e-05
WBGene00032789	56321	-0.85742	0.173323	-4.94696	7.53832e-07	1.07123e-05
WBGene00037855	1564.92	-0.602881	0.121903	-4.94557	7.59206e-07	1.07596e-05
WBGene00040571	1051.33	-1.13176	0.228833	-4.94579	7.58368e-07	1.07596e-05
WBGene00271588	75.2907	1.31408	0.265704	4.94564	7.58922e-07	1.07596e-05
WBGene00087989	160.784	1.60631	0.32483	4.94508	7.61116e-07	1.0777e-05
WBGene00030003	962.517	1.73394	0.350653	4.94488	7.61892e-07	1.07783e-05
WBGene00036113	1219.21	-1.66828	0.337573	-4.94197	7.7337e-07	1.09309e-05
WBGene00033959	6636.68	-0.848146	0.171645	-4.94128	7.76094e-07	1.09596e-05
WBGene00034169	2059.92	-0.688679	0.139417	-4.93972	7.82342e-07	1.1038e-05
WBGene00025766	277.706	-1.8073	0.366263	-4.93444	8.03793e-07	1.13305e-05
WBGene00270710	519.226	-0.951539	0.192889	-4.93309	8.09402e-07	1.13994e-05
WBGene00027642	3218.25	-0.689161	0.139711	-4.93277	8.10716e-07	1.14078e-05
WBGene00031178	561.218	0.719014	0.14577	4.93254	8.11686e-07	1.14113e-05
WBGene00031101	447.97	0.682699	0.138424	4.93196	8.14106e-07	1.14351e-05
WBGene00037958	12.8106	2.48044	0.503053	4.93077	8.19065e-07	1.14946e-05
WBGene00028890	15452.9	-0.678528	0.137731	-4.92646	8.37322e-07	1.17403e-05
WBGene00024713	1557.69	0.76278	0.15485	4.92594	8.39548e-07	1.17611e-05
WBGene00025103	1096.69	-0.695142	0.141316	-4.91907	8.69547e-07	1.21634e-05
WBGene00036401	4051.57	-0.498273	0.101295	-4.91902	8.69803e-07	1.21634e-05
WBGene00038329	355.864	-0.765905	0.15575	-4.91752	8.76459e-07	1.22456e-05
WBGene00040471	6920.22	-1.06329	0.216394	-4.91368	8.93809e-07	1.2477e-05
WBGene00037239	852.894	0.663315	0.135096	4.90996	9.10957e-07	1.27052e-05
WBGene00036046	306.685	-1.17274	0.238886	-4.90919	9.14546e-07	1.2744e-05
WBGene00025796	29569	-0.713583	0.145363	-4.90898	9.15517e-07	1.27462e-05
WBGene00035862	7829.4	-0.647259	0.131932	-4.906	9.29543e-07	1.29301e-05
WBGene00034077	2861.4	-0.730809	0.148985	-4.90524	9.33108e-07	1.29683e-05
WBGene00030271	936.823	0.716899	0.146161	4.90486	9.34925e-07	1.29821e-05
WBGene00034133	1581.56	0.972182	0.198215	4.90468	9.35814e-07	1.29831e-05
WBGene00038130	691.14	0.898257	0.183185	4.90354	9.41225e-07	1.30435e-05
WBGene00040088	231.899	0.961761	0.196141	4.90342	9.41821e-07	1.30435e-05
WBGene00028488	958.67	-0.795384	0.16228	-4.90131	9.5202e-07	1.31732e-05
WBGene00040444	938.608	-1.09509	0.223441	-4.90104	9.53284e-07	1.31792e-05
WBGene00036523	1247.61	-0.549084	0.112064	-4.89975	9.59586e-07	1.32547e-05
WBGene00034230	82.2514	1.39128	0.284035	4.89826	9.66892e-07	1.3344e-05
WBGene00036429	1873.07	-0.607831	0.124106	-4.89768	9.69744e-07	1.336e-05
WBGene00033645	3621.29	-0.685244	0.139911	-4.89772	9.69545e-07	1.336e-05
WBGene00029306	4460.13	1.45042	0.296261	4.89574	9.79355e-07	1.34806e-05
WBGene00028370	177.997	1.04858	0.214449	4.88966	1.01009e-06	1.38917e-05
WBGene00042505	2200.91	1.43115	0.292719	4.88914	1.01276e-06	1.39162e-05
WBGene00303353	155.336	1.21965	0.249472	4.88893	1.01388e-06	1.39195e-05
WBGene00029336	4043.55	1.2392	0.253623	4.88598	1.02915e-06	1.41169e-05
WBGene00038457	1244.73	-1.17705	0.24093	-4.88546	1.03187e-06	1.41419e-05
WBGene00031313	1098.1	0.931045	0.190666	4.88312	1.04423e-06	1.42988e-05
WBGene00025982	7945.31	-0.745227	0.152729	-4.87942	1.064e-06	1.45444e-05
WBGene00035160	1144.08	-0.921405	0.188832	-4.87949	1.06359e-06	1.45444e-05
WBGene00029888	2860.29	-0.617717	0.126661	-4.87693	1.07751e-06	1.47164e-05
WBGene00032156	787.87	-0.879056	0.180357	-4.87398	1.09369e-06	1.49245e-05
WBGene00033981	2766.09	-0.628138	0.128919	-4.87234	1.10286e-06	1.50366e-05
WBGene00270465	55.9748	2.12697	0.437713	4.85928	1.17813e-06	1.6049e-05
WBGene00033113	43.69	-1.67917	0.345751	-4.85658	1.19431e-06	1.62554e-05
WBGene00039520	8851.59	-0.457562	0.0942315	-4.85573	1.19947e-06	1.63115e-05
WBGene00041453	227.143	1.11537	0.229711	4.85552	1.20071e-06	1.63144e-05
WBGene00038234	2903.25	-0.641077	0.132038	-4.85525	1.20237e-06	1.63229e-05
WBGene00041543	2123.95	-0.63379	0.130551	-4.85474	1.20544e-06	1.63505e-05
WBGene00035724	96.8305	1.17719	0.242618	4.85204	1.22197e-06	1.65603e-05
WBGene00034289	1553.48	-0.523414	0.107879	-4.85187	1.22301e-06	1.65603e-05
WBGene00032821	647.777	-0.79504	0.164016	-4.84733	1.25134e-06	1.69296e-05
WBGene00042654	2073.82	-0.874865	0.180536	-4.84593	1.26019e-06	1.70347e-05
WBGene00038339	297.799	0.821653	0.169607	4.84444	1.26968e-06	1.71483e-05
WBGene00040346	956.155	-0.921935	0.190323	-4.84405	1.27221e-06	1.71678e-05
WBGene00039118	1573.74	-0.663813	0.137109	-4.84149	1.28869e-06	1.73753e-05
WBGene00032335	162.764	1.05373	0.217657	4.84127	1.29014e-06	1.73801e-05
WBGene00026653	10418	-0.587463	0.121403	-4.83895	1.30527e-06	1.7569e-05
WBGene00023843	4562	-0.503712	0.104142	-4.83676	1.31971e-06	1.77481e-05
WBGene00035495	7406.71	-0.741928	0.153422	-4.83587	1.32563e-06	1.78125e-05
WBGene00270834	86.3856	1.31709	0.272538	4.8327	1.34692e-06	1.80833e-05
WBGene00032643	66.1387	1.36602	0.282708	4.83192	1.35225e-06	1.81395e-05
WBGene00034154	1850.83	1.06551	0.220624	4.82954	1.36847e-06	1.83415e-05
WBGene00303387	778.127	0.636357	0.131771	4.82926	1.3704e-06	1.83517e-05
WBGene00032674	3548.51	0.490766	0.101702	4.82554	1.39627e-06	1.86666e-05
WBGene00034396	1504.11	-1.04978	0.217543	-4.8256	1.39579e-06	1.86666e-05
WBGene00026435	4702.62	-0.677866	0.140675	-4.81868	1.44513e-06	1.93035e-05
WBGene00303244	360.014	1.29046	0.267932	4.81636	1.46198e-06	1.95119e-05
WBGene00271620	10.4168	2.51795	0.522956	4.81484	1.47316e-06	1.96446e-05
WBGene00029103	3803.21	-0.604088	0.125498	-4.81351	1.48305e-06	1.97599e-05
WBGene00035306	350.542	-1.24124	0.257979	-4.81139	1.49887e-06	1.99538e-05
WBGene00025652	5557.76	0.691832	0.143821	4.81038	1.50647e-06	2.00381e-05
WBGene00032695	134.654	1.72347	0.35845	4.80811	1.52365e-06	2.02495e-05
WBGene00036110	43.4067	1.56447	0.325416	4.80759	1.52758e-06	2.02716e-05
WBGene00039043	970.121	-0.74484	0.154931	-4.80756	1.52787e-06	2.02716e-05
WBGene00028089	610.818	1.05226	0.218887	4.80735	1.52947e-06	2.02758e-05
WBGene00040483	3456.73	-0.557698	0.11605	-4.80568	1.54225e-06	2.0428e-05
WBGene00036080	288.472	0.942	0.196058	4.8047	1.54987e-06	2.05117e-05
WBGene00088629	12.3327	2.42639	0.505044	4.80432	1.55279e-06	2.05333e-05
WBGene00031056	228.73	0.903589	0.18815	4.80249	1.56707e-06	2.07047e-05
WBGene00024202	980.541	-0.730974	0.152255	-4.80097	1.57898e-06	2.08446e-05
WBGene00032060	4304.46	-0.781568	0.16282	-4.80019	1.58513e-06	2.09084e-05
WBGene00038208	3003.43	-0.998309	0.20799	-4.7998	1.58823e-06	2.09318e-05
WBGene00040043	3531.13	-0.95607	0.199309	-4.79692	1.61127e-06	2.12177e-05
WBGene00039013	30.987	-1.77338	0.369853	-4.79483	1.62812e-06	2.14218e-05
WBGene00042399	1134.88	-0.988575	0.206187	-4.79455	1.63037e-06	2.14336e-05
WBGene00033239	366.666	1.1705	0.244336	4.79054	1.66332e-06	2.18485e-05
WBGene00024688	1379.94	-1.20386	0.251362	-4.78935	1.67319e-06	2.19599e-05
WBGene00041627	75.095	1.76355	0.368599	4.78447	1.71436e-06	2.24816e-05
WBGene00033123	1040.39	1.06819	0.223451	4.78041	1.74938e-06	2.29218e-05
WBGene00025321	642.154	1.12191	0.234718	4.7798	1.75472e-06	2.29727e-05
WBGene00024820	343.177	-0.919459	0.192374	-4.77955	1.75688e-06	2.2982e-05
WBGene00039277	5594.08	-0.63268	0.132397	-4.77866	1.76464e-06	2.30643e-05
WBGene00038865	5578.58	-0.797109	0.166821	-4.77822	1.76856e-06	2.3076e-05
WBGene00041794	1149.65	-0.54827	0.114743	-4.77823	1.76842e-06	2.3076e-05
WBGene00039150	1633.86	-0.68818	0.144029	-4.77806	1.76991e-06	2.3076e-05
WBGene00042486	145.816	0.926427	0.194435	4.76471	1.89123e-06	2.46375e-05
WBGene00024144	93.3421	1.29636	0.272159	4.76327	1.90481e-06	2.47939e-05
WBGene00036071	51.9406	1.50195	0.315409	4.76192	1.91756e-06	2.49393e-05
WBGene00026721	803.242	1.05064	0.220683	4.76085	1.92776e-06	2.50308e-05
WBGene00027095	370.671	-1.06274	0.223217	-4.76101	1.92626e-06	2.50308e-05
WBGene00038211	9.94589	-2.42983	0.51049	-4.7598	1.93781e-06	2.51406e-05
WBGene00038674	75.1182	1.30643	0.27454	4.75859	1.94946e-06	2.5271e-05
WBGene00035684	872.093	-0.806158	0.169485	-4.75653	1.96952e-06	2.55102e-05
WBGene00030336	227.391	-1.34756	0.283343	-4.75594	1.97525e-06	2.55634e-05
WBGene00035470	686.309	-0.889614	0.187095	-4.75489	1.98559e-06	2.56761e-05
WBGene00041435	5154.47	-0.860091	0.181018	-4.75142	2.01997e-06	2.60994e-05
WBGene00031762	30.9231	1.74742	0.367788	4.75117	2.02242e-06	2.61097e-05
WBGene00088789	13.5452	-2.3903	0.503214	-4.75007	2.03349e-06	2.62312e-05
WBGene00304759	11.2545	2.43398	0.512533	4.74892	2.04507e-06	2.6359e-05
WBGene00027571	4756.17	-0.653719	0.137686	-4.74788	2.05556e-06	2.64726e-05
WBGene00034063	760.442	-0.911114	0.19194	-4.74688	2.06576e-06	2.65824e-05
WBGene00270802	43.2693	1.93188	0.407213	4.74415	2.0938e-06	2.69212e-05
WBGene00028062	909.716	-1.04019	0.219279	-4.74368	2.09871e-06	2.69625e-05
WBGene00033067	541.606	1.04189	0.219711	4.74209	2.11521e-06	2.71523e-05
WBGene00025594	221.646	1.31008	0.276607	4.73626	2.17693e-06	2.7922e-05
WBGene00041754	381.049	0.910222	0.192327	4.73269	2.21567e-06	2.83957e-05
WBGene00030912	1414.63	0.931213	0.19681	4.73152	2.22843e-06	2.85361e-05
WBGene00026027	190.385	1.60008	0.338416	4.72814	2.26583e-06	2.89916e-05
WBGene00031719	25.1571	1.96062	0.414699	4.72783	2.26936e-06	2.90133e-05
WBGene00025174	1141.61	-1.21338	0.256676	-4.72728	2.27544e-06	2.90675e-05
WBGene00037290	111.252	1.19545	0.253062	4.72394	2.31323e-06	2.95263e-05
WBGene00031125	3442.78	-0.515821	0.109197	-4.72376	2.31521e-06	2.95278e-05
WBGene00041210	807.507	-1.15721	0.245105	-4.72129	2.34348e-06	2.98643e-05
WBGene00035276	1097.51	0.61885	0.131094	4.72064	2.35106e-06	2.99367e-05
WBGene00041966	924.738	-0.612281	0.129713	-4.72026	2.35538e-06	2.99676e-05
WBGene00032359	6585.68	-0.580609	0.123012	-4.71994	2.35913e-06	2.99911e-05
WBGene00033771	3432.82	1.08533	0.230089	4.71702	2.39322e-06	3.04001e-05
WBGene00030062	15.108	2.30227	0.488177	4.71606	2.40457e-06	3.05197e-05
WBGene00035113	2711.14	-0.982302	0.208346	-4.71476	2.41994e-06	3.06902e-05
WBGene00037416	45.5885	1.64468	0.349248	4.7092	2.48688e-06	3.15138e-05
WBGene00037095	1265.37	-0.699889	0.148686	-4.70717	2.51181e-06	3.17924e-05
WBGene00032598	8669.63	0.740817	0.157383	4.70708	2.51289e-06	3.17924e-05
WBGene00038340	210.128	1.13994	0.242186	4.70686	2.51564e-06	3.18017e-05
WBGene00029122	156.13	-1.11342	0.236567	-4.70656	2.51928e-06	3.18223e-05
WBGene00088170	69.7522	-1.76077	0.374211	-4.7053	2.5349e-06	3.1994e-05
WBGene00027098	407.935	0.756499	0.160928	4.70084	2.59093e-06	3.2675e-05
WBGene00036127	978.095	-1.44572	0.307843	-4.69628	2.6494e-06	3.33858e-05
WBGene00032614	388.737	-0.982134	0.209199	-4.69474	2.66949e-06	3.36122e-05
WBGene00023771	2649.07	0.619066	0.131986	4.6904	2.72667e-06	3.43048e-05
WBGene00035662	16.6351	-2.204	0.47002	-4.68915	2.74336e-06	3.44873e-05
WBGene00039181	735.715	-0.659155	0.140576	-4.68895	2.74609e-06	3.44942e-05
WBGene00031425	48.7628	1.65628	0.35328	4.68831	2.75472e-06	3.45751e-05
WBGene00037041	2066.17	-1.35405	0.288849	-4.68775	2.76228e-06	3.46425e-05
WBGene00270444	902.414	0.593438	0.126608	4.68722	2.76937e-06	3.47039e-05
WBGene00037257	866.325	-0.653407	0.139409	-4.68698	2.77264e-06	3.47173e-05
WBGene00023825	189.504	-0.846837	0.180704	-4.68631	2.78169e-06	3.48031e-05
WBGene00024333	2668.11	-0.514268	0.109831	-4.68235	2.83601e-06	3.54266e-05
WBGene00033941	961.012	1.00482	0.214597	4.68238	2.83559e-06	3.54266e-05
WBGene00030775	11147.3	-0.958919	0.204928	-4.6793	2.87858e-06	3.593e-05
WBGene00036075	1039.48	-0.81167	0.173581	-4.67602	2.92497e-06	3.64802e-05
WBGene00037557	1373.5	0.668642	0.143057	4.67396	2.9545e-06	3.68195e-05
WBGene00036553	631.551	1.13419	0.24269	4.67339	2.96267e-06	3.68921e-05
WBGene00029843	3161.13	-0.661682	0.14171	-4.66928	3.02258e-06	3.76085e-05
WBGene00024637	576.671	2.0822	0.446308	4.66539	3.08034e-06	3.82971e-05
WBGene00035721	698.142	-0.660068	0.141508	-4.66453	3.09327e-06	3.84276e-05
WBGene00041259	1219.39	-0.586539	0.125784	-4.66305	3.11562e-06	3.86749e-05
WBGene00271146	215.185	1.55665	0.333849	4.66273	3.12042e-06	3.87039e-05
WBGene00028696	336.996	0.91605	0.196482	4.66225	3.1277e-06	3.87639e-05
WBGene00027073	4465.62	-0.462578	0.0992221	-4.66205	3.13081e-06	3.8772e-05
WBGene00035341	452.325	0.975063	0.209583	4.65239	3.28106e-06	4.06009e-05
WBGene00040430	639.483	0.830529	0.178554	4.6514	3.29683e-06	4.07641e-05
WBGene00032629	5764.77	-0.838961	0.180417	-4.65011	3.31756e-06	4.09884e-05
WBGene00023521	678.275	1.20458	0.259135	4.64849	3.34374e-06	4.12795e-05
WBGene00271063	400.578	0.700051	0.150613	4.64801	3.35153e-06	4.13434e-05
WBGene00304184	36.6707	-1.6741	0.360284	-4.6466	3.37452e-06	4.15945e-05
WBGene00042804	971.216	-1.06467	0.229509	-4.6389	3.50274e-06	4.31414e-05
WBGene00024848	2946.99	-1.1349	0.24474	-4.63719	3.53184e-06	4.34658e-05
WBGene00029398	787.795	-0.772428	0.166585	-4.63683	3.53786e-06	4.35061e-05
WBGene00025349	149.902	1.17239	0.252948	4.63491	3.57088e-06	4.38779e-05
WBGene00028871	935.069	-1.48824	0.321115	-4.63462	3.57599e-06	4.39066e-05
WBGene00032113	237.009	0.847262	0.182921	4.63184	3.62428e-06	4.44649e-05
WBGene00032482	67.8063	-1.28225	0.276876	-4.63113	3.63684e-06	4.45844e-05
WBGene00041419	2966.57	-0.541563	0.117104	-4.62464	3.7525e-06	4.59667e-05
WBGene00025817	832.653	-0.672544	0.145438	-4.62428	3.75908e-06	4.60116e-05
WBGene00039757	1262.15	0.908707	0.196628	4.62147	3.81037e-06	4.66034e-05
WBGene00039807	3959.05	-0.70244	0.152034	-4.62027	3.83237e-06	4.68361e-05
WBGene00028408	4468.23	-0.644951	0.139743	-4.61525	3.92624e-06	4.79462e-05
WBGene00036175	3371.36	-0.553456	0.119942	-4.61438	3.94271e-06	4.81102e-05
WBGene00025236	757.041	-0.564246	0.122444	-4.60819	4.06188e-06	4.95261e-05
WBGene00027672	562.559	1.04695	0.227445	4.60309	4.16265e-06	5.06765e-05
WBGene00030483	1867.38	-0.618149	0.13429	-4.60309	4.16265e-06	5.06765e-05
WBGene00038479	2620.36	1.1425	0.248337	4.60059	4.21289e-06	5.12488e-05
WBGene00028186	5562.13	1.24698	0.271203	4.59795	4.26674e-06	5.18638e-05
WBGene00037251	513.677	-0.742299	0.161474	-4.59701	4.28602e-06	5.20582e-05
WBGene00039191	1437.07	-0.55694	0.121174	-4.59619	4.30289e-06	5.21563e-05
WBGene00033974	706.472	0.722468	0.157188	4.5962	4.30267e-06	5.21563e-05
WBGene00038510	1468.2	-0.685356	0.149116	-4.59613	4.304e-06	5.21563e-05
WBGene00271211	85.8543	1.26503	0.275379	4.59378	4.35295e-06	5.2709e-05
WBGene00041929	60.8818	-1.64013	0.357164	-4.59209	4.38826e-06	5.30959e-05
WBGene00037619	6170.39	0.508126	0.110749	4.5881	4.47292e-06	5.40789e-05
WBGene00042509	180.075	1.28461	0.280074	4.58668	4.50341e-06	5.44059e-05
WBGene00026014	1715.46	-1.42959	0.311706	-4.58634	4.51085e-06	5.44542e-05
WBGene00024258	2688.9	-0.697765	0.152314	-4.58109	4.62549e-06	5.57593e-05
WBGene00033859	2995.42	-0.479398	0.104648	-4.58107	4.62603e-06	5.57593e-05
WBGene00035196	384.679	0.848525	0.185278	4.57975	4.65533e-06	5.60697e-05
WBGene00029725	81.6375	1.43146	0.312585	4.57942	4.6627e-06	5.61157e-05
WBGene00038609	17030.6	-0.645446	0.140984	-4.57816	4.69092e-06	5.64124e-05
WBGene00035679	406.955	-0.826216	0.18053	-4.5766	4.72589e-06	5.67897e-05
WBGene00034883	1722.78	-0.537945	0.117565	-4.57572	4.74575e-06	5.69418e-05
WBGene00031402	295.853	1.2436	0.27178	4.57576	4.745e-06	5.69418e-05
WBGene00042398	1100.71	-0.89621	0.195872	-4.57549	4.751e-06	5.69616e-05
WBGene00086585	1223.97	1.29684	0.283491	4.57453	4.77288e-06	5.71805e-05
WBGene00025858	4948.17	-0.528373	0.11552	-4.57386	4.78818e-06	5.73203e-05
WBGene00036973	2297.5	-0.777362	0.169982	-4.57321	4.80313e-06	5.74557e-05
WBGene00036714	478.406	-1.00634	0.220226	-4.56957	4.88718e-06	5.84169e-05
WBGene00038820	78.7401	1.46332	0.320286	4.56879	4.90541e-06	5.85905e-05
WBGene00038484	18086.6	0.703574	0.154145	4.56436	5.01009e-06	5.97957e-05
WBGene00026484	630.046	-1.23281	0.270211	-4.56239	5.05749e-06	6.03158e-05
WBGene00031352	1499.05	-0.838966	0.183904	-4.56197	5.06755e-06	6.03902e-05
WBGene00041590	4675.31	-1.09154	0.239284	-4.56169	5.07432e-06	6.04253e-05
WBGene00029119	47.6044	1.59161	0.348981	4.56073	5.09768e-06	6.05828e-05
WBGene00270742	374.854	0.803999	0.17629	4.56067	5.09904e-06	6.05828e-05
WBGene00030193	445.591	-0.859871	0.18853	-4.56092	5.0931e-06	6.05828e-05
WBGene00032245	283.481	0.926152	0.203163	4.55865	5.14823e-06	6.11213e-05
WBGene00031739	77.952	-1.42577	0.312883	-4.55686	5.19229e-06	6.1598e-05
WBGene00039234	1108.66	-0.925403	0.203098	-4.55643	5.20303e-06	6.16792e-05
WBGene00026597	1586.33	0.689407	0.151342	4.5553	5.23098e-06	6.1964e-05
WBGene00027606	1114.16	-0.520752	0.11443	-4.55085	5.34288e-06	6.32421e-05
WBGene00034730	965.511	-0.594885	0.130764	-4.54929	5.38265e-06	6.36651e-05
WBGene00038160	14.3495	2.17918	0.479452	4.54514	5.48987e-06	6.48363e-05
WBGene00031884	227.043	-0.881192	0.19387	-4.54526	5.48662e-06	6.48363e-05
WBGene00270365	359.127	-0.689731	0.151787	-4.54406	5.5182e-06	6.51221e-05
WBGene00041783	164.948	1.23604	0.272165	4.54152	5.58491e-06	6.58603e-05
WBGene00032605	75.9157	1.27753	0.281527	4.53787	5.68256e-06	6.69619e-05
WBGene00024149	978.055	0.833488	0.183716	4.53682	5.71086e-06	6.72452e-05
WBGene00303154	251.864	-1.18839	0.262056	-4.53488	5.76355e-06	6.78151e-05
WBGene00025566	46.2626	1.52648	0.336798	4.53234	5.83347e-06	6.85866e-05
WBGene00025531	2991.81	-0.580884	0.128254	-4.52917	5.92145e-06	6.95693e-05
WBGene00025054	1327.88	-1.13729	0.251132	-4.52866	5.93578e-06	6.96859e-05
WBGene00023845	2991.5	-0.541887	0.119714	-4.52651	5.99656e-06	7.03472e-05
WBGene00040901	659.227	-0.626908	0.138512	-4.52603	6.01018e-06	7.04547e-05
WBGene00039350	38.2815	1.51438	0.334655	4.52521	6.03363e-06	7.06771e-05
WBGene00029227	584.648	0.608229	0.134492	4.5224	6.11424e-06	7.15684e-05
WBGene00024336	27.6115	-1.83872	0.406679	-4.52131	6.14591e-06	7.18857e-05
WBGene00029648	229.154	1.05287	0.233248	4.51396	6.36284e-06	7.4368e-05
WBGene00027603	5466.57	-0.979669	0.217323	-4.50789	6.54764e-06	7.64714e-05
WBGene00026805	6112.33	-0.679143	0.150675	-4.50733	6.56485e-06	7.66157e-05
WBGene00029970	467.422	-0.904352	0.200665	-4.50678	6.582e-06	7.67593e-05
WBGene00033527	924.158	-0.584233	0.12977	-4.50205	6.73018e-06	7.84294e-05
WBGene00025907	3405.09	0.783282	0.174093	4.49922	6.82042e-06	7.94225e-05
WBGene00026354	180.531	-1.198	0.266598	-4.49364	7.0017e-06	8.14734e-05
WBGene00025686	453.55	-0.771218	0.171631	-4.49347	7.00721e-06	8.14775e-05
WBGene00039434	1225.01	0.779111	0.173449	4.49186	7.06031e-06	8.20346e-05
WBGene00036885	3166.15	-0.615134	0.136967	-4.49111	7.08535e-06	8.22046e-05
WBGene00035449	296.899	-1.28216	0.285485	-4.49116	7.08371e-06	8.22046e-05
WBGene00025248	3520.91	-0.823357	0.183344	-4.49077	7.09675e-06	8.22285e-05
WBGene00026601	9980.89	-0.829353	0.184681	-4.49073	7.09781e-06	8.22285e-05
WBGene00036347	2122.89	-0.612043	0.136302	-4.49035	7.11071e-06	8.23175e-05
WBGene00038782	1113.83	-0.636615	0.141797	-4.48963	7.13476e-06	8.25355e-05
WBGene00023794	366.998	0.89635	0.199673	4.4891	7.15255e-06	8.26808e-05
WBGene00034482	5417.53	-0.949656	0.211555	-4.48893	7.15811e-06	8.26846e-05
WBGene00037660	2523.96	-0.596533	0.132904	-4.48847	7.17376e-06	8.28048e-05
WBGene00040540	378.632	-0.760781	0.16952	-4.48785	7.19443e-06	8.29828e-05
WBGene00039533	531.719	-0.947294	0.211206	-4.48516	7.28602e-06	8.39779e-05
WBGene00033952	373.487	0.985131	0.219652	4.48495	7.29297e-06	8.39967e-05
WBGene00031718	30.8998	1.71652	0.382771	4.48445	7.31023e-06	8.41342e-05
WBGene00038504	518.516	-0.792781	0.176807	-4.48389	7.32952e-06	8.42948e-05
WBGene00036662	344.999	-0.915734	0.204318	-4.48191	7.39772e-06	8.50173e-05
WBGene00271214	74.2801	2.13566	0.476643	4.48064	7.44208e-06	8.54649e-05
WBGene00088425	357.105	-1.26475	0.282301	-4.48014	7.45956e-06	8.55743e-05
WBGene00027285	20.7097	1.97591	0.441047	4.48005	7.46243e-06	8.55743e-05
WBGene00027863	3247.09	-0.742847	0.165892	-4.47789	7.5383e-06	8.63816e-05
WBGene00037548	16240	-0.458592	0.102435	-4.47689	7.57377e-06	8.67251e-05
WBGene00036091	857.869	-0.961412	0.214864	-4.47452	7.65848e-06	8.76317e-05
WBGene00027442	52.6638	1.43812	0.321526	4.4728	7.72032e-06	8.82754e-05
WBGene00032171	232.584	1.39328	0.311721	4.46963	7.83532e-06	8.95255e-05
WBGene00039477	135.35	1.08044	0.241755	4.46915	7.85304e-06	8.96631e-05
WBGene00023966	2514.09	0.512052	0.114622	4.46731	7.92078e-06	9.03712e-05
WBGene00024565	1870.99	1.14002	0.255265	4.46603	7.96857e-06	9.08509e-05
WBGene00027271	218.619	1.07277	0.24022	4.4658	7.97703e-06	9.08817e-05
WBGene00270974	49.1096	1.53421	0.343569	4.46551	7.98776e-06	9.09385e-05
WBGene00303008	891.669	-0.686902	0.15384	-4.46505	8.00499e-06	9.1069e-05
WBGene00270437	54.4273	1.36371	0.305513	4.46367	8.05661e-06	9.15903e-05
WBGene00039121	292.474	-0.790109	0.177029	-4.46317	8.07561e-06	9.17404e-05
WBGene00027086	1900.98	-1.09305	0.244954	-4.46227	8.1095e-06	9.20591e-05
WBGene00031042	5738	-1.56137	0.350052	-4.46041	8.18038e-06	9.27972e-05
WBGene00271305	1700.75	-0.777278	0.17429	-4.45967	8.20858e-06	9.30502e-05
WBGene00036619	80.4867	2.05221	0.460263	4.45877	8.24304e-06	9.33739e-05
WBGene00035162	762.699	-1.03808	0.232872	-4.45773	8.28307e-06	9.37601e-05
WBGene00042605	2137.8	-1.05065	0.235743	-4.45674	8.32167e-06	9.41296e-05
WBGene00041905	234.354	1.0075	0.226218	4.45367	8.44163e-06	9.54182e-05
WBGene00024677	1890.58	-0.543204	0.121976	-4.45336	8.45367e-06	9.5486e-05
WBGene00041588	22064.6	-1.12051	0.251721	-4.45142	8.5305e-06	9.6285e-05
WBGene00086897	2528.16	-0.594973	0.133678	-4.4508	8.55501e-06	9.64239e-05
WBGene00028409	91.3914	1.28858	0.289508	4.45092	8.55046e-06	9.64239e-05
WBGene00270621	22.4146	1.90529	0.428101	4.45056	8.5647e-06	9.64643e-05
WBGene00026765	3097.26	-0.557884	0.125393	-4.44907	8.62409e-06	9.7064e-05
WBGene00027020	2541.9	0.60408	0.135835	4.44716	8.70144e-06	9.78648e-05
WBGene00025492	49.3265	-1.52764	0.343559	-4.44652	8.72712e-06	9.80838e-05
WBGene00026116	14934.1	-0.672692	0.151322	-4.44544	8.7714e-06	9.84415e-05
WBGene00037542	1278.8	-0.701943	0.157901	-4.44546	8.77033e-06	9.84415e-05
WBGene00270746	97.2678	-1.19069	0.268049	-4.44205	8.91055e-06	9.99322e-05
WBGene00025902	3044.33	-0.63434	0.14288	-4.43967	9.00959e-06	0.000100971
WBGene00040734	103.114	-1.03021	0.232232	-4.43612	9.15963e-06	0.00010258
WBGene00029034	9221.55	0.988738	0.222893	4.43592	9.16792e-06	0.0001026
WBGene00037027	3042.82	-1.07431	0.242281	-4.43414	9.24397e-06	0.000103308
WBGene00032182	725.157	-1.03309	0.232986	-4.43414	9.24427e-06	0.000103308
WBGene00032390	568.705	-0.881608	0.198833	-4.43391	9.25405e-06	0.000103345
WBGene00036024	10.31	2.32339	0.524107	4.43305	9.29078e-06	0.000103681
WBGene00040772	2468.03	0.695957	0.157115	4.42962	9.44013e-06	0.000105274
WBGene00035616	3159.55	-0.658443	0.148655	-4.42935	9.45188e-06	0.00010533
WBGene00087522	384.057	-0.924021	0.208793	-4.42554	9.62026e-06	0.000107131
WBGene00033808	17456.5	-0.615686	0.13921	-4.42272	9.74648e-06	0.00010846
WBGene00038446	311.183	0.659843	0.149271	4.42043	9.85044e-06	0.00010954
WBGene00035405	134.477	1.29447	0.2929	4.41949	9.89324e-06	0.000109939
WBGene00029657	113.053	0.983797	0.22275	4.4166	1.00265e-05	0.000111341
WBGene00025730	2413.07	-0.618856	0.140186	-4.41452	1.01234e-05	0.000112339
WBGene00032346	447.989	1.00413	0.22748	4.41416	1.01405e-05	0.000112449
WBGene00033162	5509.95	-0.565575	0.128134	-4.41393	1.01512e-05	0.000112489
WBGene00041409	436.845	-0.734725	0.166484	-4.41318	1.01864e-05	0.000112764
WBGene00024591	117.642	-1.22704	0.278044	-4.41309	1.01903e-05	0.000112764
WBGene00034960	66988.3	-0.949781	0.215268	-4.41208	1.0238e-05	0.000113213
WBGene00038826	29.3803	2.06274	0.467625	4.4111	1.02849e-05	0.000113652
WBGene00025610	45.8691	1.3737	0.31149	4.4101	1.03321e-05	0.000114094
WBGene00032214	46720.6	-0.725602	0.164557	-4.40944	1.0364e-05	0.000114366
WBGene00024016	69.4479	1.6105	0.365376	4.40778	1.04435e-05	0.00011511
WBGene00040925	32.0251	1.88995	0.428796	4.40758	1.04533e-05	0.00011511
WBGene00028144	705.009	1.04008	0.235976	4.40758	1.04532e-05	0.00011511
WBGene00303306	219.807	0.829268	0.188268	4.40472	1.05922e-05	0.000116559
WBGene00027653	1576.17	-1.00687	0.22862	-4.40411	1.06217e-05	0.000116802
WBGene00036661	80928	-1.09201	0.247999	-4.40327	1.06632e-05	0.000117176
WBGene00029477	228.057	1.07526	0.244237	4.40253	1.06994e-05	0.000117447
WBGene00040130	8698.42	-0.483987	0.109935	-4.40247	1.07027e-05	0.000117447
WBGene00031453	3560.1	-0.972617	0.221029	-4.4004	1.08053e-05	0.000118491
WBGene00027963	3243.25	-0.888921	0.202276	-4.39458	1.10986e-05	0.000121622
WBGene00029048	6779.65	-1.0974	0.249873	-4.39182	1.12406e-05	0.000123094
WBGene00035286	76.8708	1.22275	0.278488	4.39069	1.12994e-05	0.000123652
WBGene00026047	1992.62	-0.681186	0.155334	-4.38531	1.15819e-05	0.000126568
WBGene00024393	154.935	1.4202	0.323852	4.38534	1.15807e-05	0.000126568
WBGene00024799	234.624	1.07239	0.244605	4.38415	1.1644e-05	0.000127158
WBGene00304204	32.1505	1.99247	0.455057	4.37851	1.19491e-05	0.0001304
WBGene00038049	158.522	1.10837	0.253158	4.37816	1.19684e-05	0.00013052
WBGene00041241	303.039	-1.03316	0.236136	-4.37525	1.21291e-05	0.000132182
WBGene00041433	154.893	0.878033	0.20071	4.37463	1.21637e-05	0.000132468
WBGene00030013	235.875	-0.908917	0.207814	-4.37371	1.22152e-05	0.000132937
WBGene00037691	1837.3	1.15481	0.26408	4.37295	1.22576e-05	0.000133307
WBGene00042429	7579.31	0.805022	0.184139	4.37183	1.23211e-05	0.000133905
WBGene00026699	1144.71	-1.19976	0.274454	-4.37144	1.23429e-05	0.00013405
WBGene00040300	241.512	0.825587	0.188869	4.37121	1.23558e-05	0.000134097
WBGene00029950	962.159	-0.642538	0.147029	-4.37014	1.2417e-05	0.000134669
WBGene00037773	1867.77	0.73488	0.168185	4.36947	1.24549e-05	0.000134988
WBGene00031625	407.016	0.85047	0.194762	4.36672	1.26127e-05	0.000136605
WBGene00034295	6044.22	-1.06604	0.244157	-4.36621	1.26419e-05	0.000136827
WBGene00028520	3364.89	0.424002	0.0971613	4.3639	1.27766e-05	0.00013819
WBGene00023835	11126.5	1.10518	0.253423	4.36099	1.29473e-05	0.00013994
WBGene00026271	93819.7	-0.712472	0.163406	-4.36014	1.29977e-05	0.00014039
WBGene00023537	151.819	-1.15641	0.265424	-4.35683	1.31959e-05	0.000142433
WBGene00271686	44.553	1.3985	0.321074	4.3557	1.32641e-05	0.000143072
WBGene00036800	811.356	-1.0294	0.236491	-4.35281	1.34401e-05	0.000144871
WBGene00036272	248.835	-0.684676	0.157341	-4.35155	1.35177e-05	0.000145608
WBGene00041834	4411.47	1.03666	0.238277	4.35067	1.35722e-05	0.000146095
WBGene00029331	2691.68	-0.711794	0.163639	-4.34979	1.36269e-05	0.000146584
WBGene00038981	25.7417	-1.80699	0.415441	-4.34958	1.364e-05	0.000146625
WBGene00087299	1113.25	0.636199	0.146284	4.34906	1.3672e-05	0.00014687
WBGene00025540	9230.42	-0.789533	0.181657	-4.34629	1.38457e-05	0.000148635
WBGene00035326	1300.2	-0.857659	0.197482	-4.34297	1.40566e-05	0.000150796
WBGene00033849	423.868	-0.626426	0.144447	-4.33672	1.44623e-05	0.000155043
WBGene00033630	1773.51	0.722805	0.166785	4.33375	1.46593e-05	0.000157048
WBGene00028975	357.636	2.0527	0.473695	4.33338	1.46841e-05	0.000157207
WBGene00034832	4112.27	-0.713401	0.164694	-4.33169	1.47972e-05	0.000158204
WBGene00270753	11682.8	-0.739754	0.170776	-4.33171	1.47956e-05	0.000158204
WBGene00303175	214.301	-0.794246	0.183391	-4.33088	1.48515e-05	0.000158612
WBGene00024988	1521.36	1.25179	0.289042	4.33082	1.48554e-05	0.000158612
WBGene00037771	1306.89	-0.810498	0.187205	-4.32946	1.49476e-05	0.000159165
WBGene00030050	298.068	0.772421	0.178407	4.32953	1.49425e-05	0.000159165
WBGene00270355	338.46	1.17546	0.271499	4.32952	1.49435e-05	0.000159165
WBGene00041729	651.013	-0.598017	0.138121	-4.32966	1.4934e-05	0.000159165
WBGene00030764	34.4573	2.1592	0.498836	4.32848	1.50141e-05	0.000159766
WBGene00042257	1095.78	-0.569793	0.131724	-4.32567	1.52066e-05	0.000161705
WBGene00025458	806.289	0.971	0.224533	4.32454	1.52853e-05	0.000162143
WBGene00035067	1256.61	-0.867301	0.200536	-4.32492	1.52589e-05	0.000162143
WBGene00038589	962.607	0.787864	0.182187	4.32449	1.52888e-05	0.000162143
WBGene00042502	2103.5	1.44901	0.335048	4.32477	1.52689e-05	0.000162143
WBGene00031556	1057.21	-0.955774	0.221034	-4.32411	1.53149e-05	0.000162311
WBGene00030969	4178.4	0.664244	0.153663	4.32272	1.54119e-05	0.00016323
WBGene00040963	1559.53	-0.748794	0.173286	-4.32115	1.55219e-05	0.000164285
WBGene00035575	354.082	0.820062	0.189984	4.31648	1.58534e-05	0.000167681
WBGene00036188	2618.14	-0.828707	0.192015	-4.31586	1.58985e-05	0.000168046
WBGene00027598	57.0374	-1.16213	0.269506	-4.31208	1.61724e-05	0.00017068
WBGene00034463	42.1072	1.41249	0.327574	4.31198	1.61801e-05	0.00017068
WBGene00026300	1762.48	-0.911985	0.211489	-4.31221	1.61633e-05	0.00017068
WBGene00041668	185.275	-0.946124	0.219467	-4.311	1.62517e-05	0.000171321
WBGene00039731	1285.67	1.38733	0.321893	4.30991	1.63319e-05	0.000172051
WBGene00037785	479.804	1.0994	0.25528	4.30665	1.65746e-05	0.000174492
WBGene00035357	467.694	-0.672989	0.156319	-4.30522	1.66819e-05	0.000175505
WBGene00034789	310.936	-0.738056	0.171472	-4.30425	1.67554e-05	0.00017616
WBGene00031499	81.7063	1.19576	0.277834	4.30388	1.67836e-05	0.00017634
WBGene00032817	5992.67	-0.570665	0.132609	-4.30336	1.68229e-05	0.000176634
WBGene00027325	922.096	1.46389	0.340365	4.30094	1.70076e-05	0.000178456
WBGene00042312	1096.47	-0.974902	0.226688	-4.30064	1.70306e-05	0.000178579
WBGene00036944	133.66	1.53054	0.355904	4.30042	1.70475e-05	0.000178637
WBGene00271199	68.6148	1.21934	0.28365	4.29873	1.71782e-05	0.000179887
WBGene00026710	384.292	0.897168	0.208748	4.29786	1.72454e-05	0.000180471
WBGene00035052	1159.02	-0.892839	0.207858	-4.29544	1.74349e-05	0.000182334
WBGene00033289	3782.86	-0.469584	0.109331	-4.29507	1.74637e-05	0.000182515
WBGene00089309	24.3681	-2.08057	0.484457	-4.29465	1.74969e-05	0.00018274
WBGene00025331	72.0264	1.48934	0.347016	4.29186	1.77186e-05	0.000184934
WBGene00028521	4563.24	-0.618181	0.144078	-4.2906	1.78193e-05	0.000185862
WBGene00042611	1052.43	-0.641248	0.149469	-4.29017	1.78534e-05	0.000186094
WBGene00037143	1433.83	-0.865457	0.201805	-4.28858	1.79818e-05	0.00018731
WBGene00031027	1097.21	0.775083	0.180746	4.28825	1.80089e-05	0.000187469
WBGene00088028	1201.78	-0.878956	0.205007	-4.28745	1.80734e-05	0.000188016
WBGene00030231	144.911	0.890132	0.207746	4.28472	1.82971e-05	0.000190218
WBGene00033939	377.997	0.831886	0.194178	4.28414	1.83449e-05	0.000190589
WBGene00271854	83.5883	1.14117	0.266385	4.28393	1.83623e-05	0.000190645
WBGene00270921	722.623	-1.60368	0.374621	-4.2808	1.86224e-05	0.000193218
WBGene00024612	112.429	1.09235	0.255303	4.27864	1.88035e-05	0.000194849
WBGene00028284	33.3567	1.93845	0.453054	4.27864	1.88042e-05	0.000194849
WBGene00029135	27.2975	2.04435	0.477887	4.27788	1.88678e-05	0.00019538
WBGene00030973	1576.79	0.579601	0.135541	4.2762	1.90112e-05	0.000196736
WBGene00033018	2099.5	0.970424	0.226979	4.27539	1.90804e-05	0.000197322
WBGene00029142	840.218	0.926339	0.216676	4.27523	1.90944e-05	0.000197331
WBGene00088242	24.491	-1.84126	0.430696	-4.27509	1.91062e-05	0.000197331
WBGene00038882	42.6993	1.68297	0.393744	4.27427	1.91767e-05	0.000197833
WBGene00041331	30.2566	1.73346	0.405561	4.27423	1.91798e-05	0.000197833
WBGene00026430	2400.14	-0.826401	0.193452	-4.27187	1.93839e-05	0.000199807
WBGene00024246	1376.7	-1.02486	0.239977	-4.27066	1.94899e-05	0.000200638
WBGene00027640	48.5563	-1.37685	0.322388	-4.27078	1.94791e-05	0.000200638
WBGene00036364	1667.57	-1.68698	0.39519	-4.2688	1.9653e-05	0.000202185
WBGene00037264	3094.32	-0.94351	0.221048	-4.26834	1.96933e-05	0.000202468
WBGene00027971	11990.1	-0.778123	0.182342	-4.26739	1.97772e-05	0.000203198
WBGene00027626	1003.11	0.935701	0.219361	4.26558	1.99385e-05	0.000204723
WBGene00034109	4842.26	-0.78288	0.183541	-4.26543	1.99519e-05	0.000204728
WBGene00042508	712.739	-0.856617	0.200991	-4.26196	2.02643e-05	0.000207798
WBGene00042580	56.0124	1.41137	0.331239	4.26089	2.03612e-05	0.000208656
WBGene00030490	516.143	-1.19863	0.281389	-4.25968	2.04719e-05	0.000209654
WBGene00041363	138.825	0.942429	0.221278	4.25903	2.05313e-05	0.000210126
WBGene00039625	899.406	-0.571115	0.134162	-4.25689	2.07286e-05	0.000212009
WBGene00030722	271.084	1.42942	0.335804	4.2567	2.07463e-05	0.000212052
WBGene00024630	139.172	1.2127	0.284917	4.25631	2.07827e-05	0.000212288
WBGene00040062	408.574	-0.984204	0.231345	-4.25428	2.09724e-05	0.000214087
WBGene00036355	1314.58	-0.81555	0.191719	-4.25389	2.10087e-05	0.000214319
WBGene00036908	227.621	-0.826665	0.194405	-4.25228	2.11602e-05	0.000215725
WBGene00271050	16.2654	2.00763	0.472234	4.25135	2.1249e-05	0.00021649
WBGene00040634	576.744	-0.939523	0.221073	-4.24983	2.13929e-05	0.000217816
WBGene00031372	373.67	0.645694	0.151964	4.24901	2.14722e-05	0.000218467
WBGene00039481	1598.68	-0.989729	0.232939	-4.24888	2.14845e-05	0.000218467
WBGene00036466	524.609	-0.738684	0.173899	-4.24778	2.15896e-05	0.000219395
WBGene00271845	144.926	0.933447	0.219834	4.24615	2.17472e-05	0.000220854
WBGene00036094	102.602	0.996393	0.234728	4.24489	2.18703e-05	0.000221962
WBGene00033711	7647.63	-0.512846	0.120823	-4.24461	2.18974e-05	0.000222094
WBGene00031811	26.0899	-1.71129	0.403361	-4.24257	2.20974e-05	0.000223978
WBGene00024511	27.7234	1.74083	0.410367	4.24213	2.21412e-05	0.000224279
WBGene00038962	2203.22	-0.616685	0.145407	-4.24111	2.22422e-05	0.000225158
WBGene00039802	411.44	-0.691538	0.163105	-4.23983	2.23688e-05	0.000226295
WBGene00041516	129.242	1.08358	0.255616	4.23911	2.24407e-05	0.000226877
WBGene00037285	2730.96	0.905065	0.213511	4.23896	2.24558e-05	0.000226884
WBGene00270811	22.91	-1.63167	0.385032	-4.23776	2.25761e-05	0.000227954
WBGene00041862	1300.36	-0.50788	0.119906	-4.23566	2.27884e-05	0.000229951
WBGene00030788	1429.29	-0.543628	0.128381	-4.23448	2.29077e-05	0.000231007
WBGene00029689	590.118	0.593333	0.140152	4.23351	2.30072e-05	0.000231862
WBGene00026443	8313.32	-0.974541	0.23022	-4.23309	2.30504e-05	0.000232149
WBGene00037284	734.696	1.28449	0.303469	4.23269	2.30914e-05	0.000232414
WBGene00032524	11084.7	-1.0011	0.236813	-4.22738	2.36427e-05	0.000237811
WBGene00024803	895.951	-0.490415	0.116057	-4.22563	2.38269e-05	0.000239512
WBGene00032062	2331.34	-0.59943	0.141886	-4.22474	2.39219e-05	0.000240314
WBGene00026114	9792.05	-0.694721	0.164465	-4.22413	2.39869e-05	0.000240814
WBGene00031274	780.545	1.01412	0.240123	4.22332	2.40725e-05	0.000241519
WBGene00025911	1223.43	0.749475	0.177552	4.22116	2.43049e-05	0.000243697
WBGene00027161	2084.23	-0.686646	0.162795	-4.21787	2.46624e-05	0.000247125
WBGene00032137	752.168	0.586903	0.139199	4.2163	2.48347e-05	0.000248693
WBGene00030402	6886.22	-0.595867	0.141339	-4.21588	2.48801e-05	0.00024899
WBGene00087363	232.657	0.875146	0.207709	4.21333	2.51634e-05	0.000251666
WBGene00023869	984.423	-0.608712	0.144481	-4.21309	2.51899e-05	0.000251771
WBGene00031822	128.971	-0.988838	0.234761	-4.21211	2.52997e-05	0.00025271
WBGene00039494	2297.16	-0.837241	0.198998	-4.20728	2.58459e-05	0.000258002
WBGene00029993	7318.23	-1.01047	0.240195	-4.20687	2.58932e-05	0.00025831
WBGene00036963	19824.3	-0.722705	0.171827	-4.206	2.59926e-05	0.000259139
WBGene00038818	1055.51	0.537195	0.127752	4.20499	2.61096e-05	0.000260141
WBGene00303197	836.673	-0.870501	0.207031	-4.20469	2.61443e-05	0.000260323
WBGene00030156	216.422	0.741853	0.176448	4.20437	2.61812e-05	0.000260527
WBGene00035812	12.158	2.06475	0.491438	4.20143	2.6523e-05	0.000263761
WBGene00039715	937.087	-0.650654	0.154924	-4.19983	2.67112e-05	0.000265466
WBGene00033488	266.477	0.741297	0.176684	4.19562	2.72131e-05	0.000270284
WBGene00026743	35.9247	1.67608	0.399587	4.19454	2.73431e-05	0.000271404
WBGene00039794	1052.01	-0.536518	0.127979	-4.19224	2.76209e-05	0.000273989
WBGene00035212	763.513	-0.638657	0.152363	-4.19167	2.76909e-05	0.000274512
WBGene00039500	84.4686	1.06669	0.254616	4.1894	2.79697e-05	0.000277102
WBGene00031017	5679.27	-1.07563	0.257051	-4.1845	2.85799e-05	0.00028297
WBGene00026627	806.62	-0.665224	0.159006	-4.18365	2.86864e-05	0.000283591
WBGene00088485	34.6052	-1.58367	0.378546	-4.18357	2.86965e-05	0.000283591
WBGene00034290	1075.56	-0.47506	0.113552	-4.18363	2.86893e-05	0.000283591
WBGene00026233	22.775	1.96135	0.469061	4.18145	2.89655e-05	0.000286071
WBGene00040018	84137.4	-1.26119	0.3017	-4.18028	2.91147e-05	0.000287364
WBGene00038161	284.1	-0.947628	0.226993	-4.17469	2.98386e-05	0.000294326
WBGene00033021	32.3526	2.18758	0.524106	4.17393	2.99393e-05	0.000295117
WBGene00039355	2768.16	-1.04306	0.249907	-4.1738	2.99562e-05	0.000295117
WBGene00037761	11505	-0.639547	0.153242	-4.17345	3.00017e-05	0.000295343
WBGene00042151	135.971	1.28697	0.30838	4.17334	3.00165e-05	0.000295343
WBGene00038660	120.777	1.01998	0.244422	4.17303	3.00575e-05	0.000295562
WBGene00026170	141.11	0.978231	0.234441	4.17261	3.01129e-05	0.000295923
WBGene00025215	748.41	-0.700347	0.167934	-4.17038	3.0409e-05	0.000298647
WBGene00029943	1887.62	-0.789202	0.18933	-4.16839	3.06757e-05	0.000301079
WBGene00026344	1198.99	-0.695003	0.166903	-4.16412	3.12558e-05	0.000306582
WBGene00087999	29.16	1.9636	0.471709	4.16273	3.1446e-05	0.000308257
WBGene00040256	25041.1	-1.13711	0.273178	-4.16253	3.14734e-05	0.000308334
WBGene00029096	8648.64	-0.776985	0.186714	-4.16137	3.16338e-05	0.000309713
WBGene00034907	475.556	-0.545853	0.131248	-4.15894	3.19726e-05	0.000312837
WBGene00029985	1290.91	-0.641469	0.15427	-4.1581	3.20902e-05	0.000313793
WBGene00038516	240.38	0.943925	0.227073	4.15692	3.22571e-05	0.00031523
WBGene00023818	438.352	0.635408	0.152861	4.15677	3.2278e-05	0.000315239
WBGene00032600	1721.95	0.699677	0.168336	4.15642	3.23277e-05	0.000315529
WBGene00026851	5134.6	-0.655317	0.157689	-4.15574	3.24233e-05	0.000316268
WBGene00034043	900.424	1.17048	0.281699	4.15509	3.25155e-05	0.000316971
WBGene00038608	2023.66	-0.538838	0.129709	-4.1542	3.26427e-05	0.000318015
WBGene00270468	2500.4	0.53111	0.127858	4.1539	3.26858e-05	0.000318239
WBGene00040450	198.63	0.768832	0.185112	4.15334	3.27663e-05	0.000318826
WBGene00035019	1085.39	-0.745531	0.179539	-4.15248	3.2889e-05	0.000319823
WBGene00030171	28.1798	-1.95949	0.472037	-4.15115	3.30809e-05	0.000321491
WBGene00040496	3542.38	-0.472681	0.113928	-4.14893	3.34027e-05	0.000324419
WBGene00026796	2133.65	-0.558828	0.134738	-4.14753	3.36076e-05	0.000325808
WBGene00088130	516.621	-0.705141	0.17001	-4.14763	3.35928e-05	0.000325808
WBGene00038559	2677.42	-0.763666	0.184118	-4.14771	3.35824e-05	0.000325808
WBGene00087844	29.1536	1.73706	0.418857	4.14714	3.36658e-05	0.000326172
WBGene00039425	1543.21	-0.473087	0.114114	-4.14574	3.38714e-05	0.000327963
WBGene00023844	22.1324	2.0269	0.48894	4.1455	3.39068e-05	0.000328105
WBGene00031370	11112	-0.793868	0.191532	-4.14484	3.40048e-05	0.000328852
WBGene00034364	583.389	0.797558	0.192431	4.14465	3.40332e-05	0.000328925
WBGene00023710	1559.8	-0.94367	0.227722	-4.14396	3.41352e-05	0.00032971
WBGene00026945	14290.3	-0.494706	0.119393	-4.14351	3.42026e-05	0.000330159
WBGene00034653	1437.47	-0.946018	0.228334	-4.14314	3.42589e-05	0.0003305
WBGene00029174	3723.81	-0.564165	0.136204	-4.14206	3.44204e-05	0.000331856
WBGene00036820	2688.96	-0.707291	0.170767	-4.14185	3.44514e-05	0.000331952
WBGene00024571	11656	-1.13447	0.273995	-4.14049	3.46565e-05	0.000333725
WBGene00028404	2075.22	-0.980514	0.236939	-4.13826	3.49946e-05	0.000336775
WBGene00040967	16.6523	1.89898	0.458978	4.1374	3.51258e-05	0.000337832
WBGene00036451	3095.04	-0.520075	0.125707	-4.13721	3.5155e-05	0.000337908
WBGene00028017	67.1002	1.17822	0.284927	4.13516	3.54713e-05	0.00034074
WBGene00028821	332.794	1.41019	0.341209	4.13292	3.58186e-05	0.000343867
WBGene00031800	319.613	0.985843	0.23855	4.13264	3.5862e-05	0.000344074
WBGene00024079	1049.29	-0.517659	0.125349	-4.12973	3.63186e-05	0.000348118
WBGene00033915	4265.52	-0.544388	0.131823	-4.12968	3.63275e-05	0.000348118
WBGene00025425	769.517	0.868904	0.210447	4.12885	3.64576e-05	0.000349154
WBGene00030799	8218.26	-0.55656	0.134895	-4.12588	3.69325e-05	0.000353487
WBGene00031189	383.135	-1.295	0.313897	-4.12557	3.69815e-05	0.000353742
WBGene00034387	1083.62	-1.24435	0.301666	-4.12494	3.70839e-05	0.000354507
WBGene00029397	1517.55	0.950502	0.230538	4.12298	3.74007e-05	0.00035732
WBGene00035017	382.015	1.30629	0.316978	4.12106	3.77126e-05	0.000360081
WBGene00031922	68.1885	1.48347	0.360097	4.11964	3.79462e-05	0.000362092
WBGene00039085	1487.04	0.660712	0.160508	4.11637	3.84884e-05	0.000367045
WBGene00039606	562.843	-1.18397	0.287647	-4.11604	3.85434e-05	0.000367126
WBGene00028484	21658.8	-0.549784	0.133569	-4.11611	3.85315e-05	0.000367126
WBGene00033829	616.322	0.828787	0.201366	4.11583	3.85787e-05	0.000367241
WBGene00036467	1556.17	-0.573254	0.139359	-4.1135	3.89712e-05	0.000370754
WBGene00023689	200.708	1.22824	0.298616	4.11309	3.90401e-05	0.000371186
WBGene00024905	8988.85	0.674612	0.164034	4.11265	3.91152e-05	0.000371676
WBGene00029568	7450.47	-0.644191	0.1568	-4.10837	3.98453e-05	0.000378387
WBGene00031052	185.449	0.882888	0.214944	4.10752	3.99922e-05	0.000379501
WBGene00042357	1815.31	-0.80247	0.195371	-4.10742	4.00107e-05	0.000379501
WBGene00036596	7296.33	0.69525	0.169284	4.10701	4.00817e-05	0.000379947
WBGene00024266	556.583	-0.678198	0.165148	-4.10661	4.01517e-05	0.000380382
WBGene00026052	5961.43	-0.813297	0.198168	-4.10408	4.0593e-05	0.000384332
WBGene00035038	1341.09	-0.873665	0.212974	-4.1022	4.09232e-05	0.000387227
WBGene00030102	140.201	0.998834	0.24353	4.10149	4.10498e-05	0.000388192
WBGene00037927	144.557	1.31172	0.319921	4.10013	4.12918e-05	0.000390247
WBGene00042527	142.381	1.1627	0.283667	4.09882	4.15261e-05	0.000392227
WBGene00033175	2542.74	-0.597835	0.146007	-4.09456	4.22967e-05	0.000399267
WBGene00033297	579.83	-0.829469	0.202586	-4.09441	4.23249e-05	0.000399294
WBGene00028296	1834.63	-0.453822	0.110848	-4.0941	4.23807e-05	0.000399583
WBGene00037760	11930.8	-0.494274	0.120742	-4.09363	4.24677e-05	0.000400164
WBGene00042226	45.6638	1.29947	0.317753	4.08955	4.32203e-05	0.000407013
WBGene00042446	341.214	1.24923	0.305576	4.08813	4.34872e-05	0.000408831
WBGene00035308	1335.77	-0.73069	0.178733	-4.08816	4.34812e-05	0.000408831
WBGene00088500	1526.63	-0.696709	0.170423	-4.08811	4.3491e-05	0.000408831
WBGene00033561	226.399	1.33571	0.326844	4.0867	4.37558e-05	0.000411076
WBGene00041895	7513.23	-0.676309	0.165706	-4.08139	4.47675e-05	0.000420081
WBGene00040015	485.852	-1.18927	0.291387	-4.08142	4.47605e-05	0.000420081
WBGene00038220	160.89	1.10208	0.270157	4.0794	4.51528e-05	0.000423444
WBGene00041247	1056.14	-0.590317	0.14472	-4.07903	4.52231e-05	0.000423852
WBGene00024642	238.836	1.02028	0.250347	4.07548	4.59203e-05	0.000430132
WBGene00088703	304.01	0.848104	0.208135	4.07479	4.60565e-05	0.000431153
WBGene00025968	100.298	1.2952	0.317872	4.07458	4.60966e-05	0.000431272
WBGene00035430	1457.8	-0.653804	0.160488	-4.07385	4.62415e-05	0.000432371
WBGene00036183	1479.77	-0.729031	0.179025	-4.07223	4.6566e-05	0.000435149
WBGene00087675	11.2183	2.12772	0.522784	4.06998	4.70168e-05	0.000439102
WBGene00250377	36.612	-1.66489	0.409264	-4.06801	4.74168e-05	0.000442575
WBGene00028963	6032.54	-0.630146	0.154985	-4.06584	4.78605e-05	0.000446453
WBGene00031226	6273.42	-0.576422	0.141821	-4.06442	4.81516e-05	0.000448903
WBGene00029468	429.171	0.82662	0.20358	4.06042	4.89854e-05	0.000456408
WBGene00034322	188.469	1.07645	0.265321	4.05719	4.96674e-05	0.000462489
WBGene00037387	185.39	1.24879	0.307815	4.05696	4.97165e-05	0.000462674
WBGene00032243	4714.96	-0.83526	0.205915	-4.05633	4.98491e-05	0.000463635
WBGene00039964	6392.76	-0.816054	0.201219	-4.05555	5.0016e-05	0.000464913
WBGene00088922	61.3902	1.16223	0.286661	4.05438	5.02675e-05	0.000466977
WBGene00034418	7319.51	-0.654923	0.161706	-4.05009	5.11989e-05	0.000475349
WBGene00270889	1900.95	-0.769617	0.190156	-4.04729	5.18143e-05	0.00048078
WBGene00088809	1343.23	0.688333	0.170129	4.04595	5.21115e-05	0.000483255
WBGene00030667	35912.5	-0.696332	0.172215	-4.04338	5.26865e-05	0.000488301
WBGene00028504	253.039	0.72939	0.180517	4.04055	5.3325e-05	0.000493928
WBGene00023747	466.272	0.590013	0.146319	4.03237	5.52166e-05	0.00051115
WBGene00270641	48.4064	1.19026	0.295237	4.03155	5.54105e-05	0.000512645
WBGene00041526	751.384	-0.546701	0.13562	-4.03112	5.55111e-05	0.000513274
WBGene00026961	9093.14	-0.875818	0.217293	-4.03058	5.56397e-05	0.000514163
WBGene00032719	22.5565	1.88115	0.466977	4.02836	5.61668e-05	0.00051873
WBGene00041749	283.905	0.726978	0.180481	4.02799	5.62548e-05	0.00051924
WBGene00032998	53.4601	1.59482	0.3962	4.0253	5.69033e-05	0.000524919
WBGene00088117	324.492	1.31482	0.3267	4.02454	5.70873e-05	0.000525806
WBGene00031424	410.292	0.609225	0.15137	4.02474	5.70388e-05	0.000525806
WBGene00088331	40.8591	1.61286	0.400762	4.02449	5.70993e-05	0.000525806
WBGene00087399	30.573	1.85835	0.46198	4.02258	5.75652e-05	0.000529503
WBGene00029883	88.7435	-1.14988	0.285856	-4.02256	5.75678e-05	0.000529503
WBGene00304213	9.86434	2.07446	0.516245	4.01838	5.86007e-05	0.00053869
WBGene00088235	348.885	0.892174	0.222153	4.01603	5.91862e-05	0.000543756
WBGene00037605	1305.65	-0.479446	0.119433	-4.01436	5.96073e-05	0.000547307
WBGene00035025	1226.99	-0.613646	0.152931	-4.01255	6.00652e-05	0.000551191
WBGene00026200	2476.72	-0.447398	0.111526	-4.01158	6.03132e-05	0.000553145
WBGene00040820	4300.27	-0.972104	0.242362	-4.01095	6.04744e-05	0.000554302
WBGene00034831	168.338	0.857046	0.213786	4.0089	6.10033e-05	0.000558825
WBGene00024435	6390.13	0.647126	0.161502	4.00692	6.15168e-05	0.000563203
WBGene00040096	29066.1	-0.982421	0.2453	-4.00499	6.2021e-05	0.00056749
WBGene00029264	213.014	1.0187	0.254602	4.00113	6.30406e-05	0.000576439
WBGene00039094	858.511	-0.594887	0.148684	-4.00101	6.3072e-05	0.000576439
WBGene00039902	11354.4	-0.557821	0.139431	-4.0007	6.31548e-05	0.000576863
WBGene00031733	31.2433	-1.42531	0.356434	-3.99882	6.36593e-05	0.000581134
WBGene00031529	712.383	0.493033	0.123325	3.99784	6.39219e-05	0.000583195
WBGene00036465	1469.73	-0.538394	0.134747	-3.99559	6.45327e-05	0.000588428
WBGene00026213	14963.8	-1.08965	0.272829	-3.99389	6.49986e-05	0.000592334
WBGene00031938	148.29	-1.20822	0.302567	-3.99325	6.51733e-05	0.000593584
WBGene00037558	927.06	0.60363	0.151213	3.99193	6.55377e-05	0.000596559
WBGene00028205	68.688	1.33847	0.33545	3.99008	6.60505e-05	0.000600881
WBGene00041046	3524.88	-0.515729	0.129325	-3.98785	6.66739e-05	0.000606204
WBGene00029307	2856.2	1.26211	0.316515	3.98752	6.67667e-05	0.000606697
WBGene00030680	8892.55	-0.649135	0.162825	-3.98671	6.69967e-05	0.000608438
WBGene00045472	7.46469	2.08659	0.523441	3.98629	6.71154e-05	0.000609166
WBGene00271793	1799.56	1.17546	0.294957	3.98519	6.74275e-05	0.000611647
WBGene00039019	283.472	1.09098	0.273868	3.9836	6.78779e-05	0.00061538
WBGene00026187	372.659	-0.835464	0.209749	-3.98315	6.80071e-05	0.000616197
WBGene00026275	192.073	0.977012	0.245325	3.98252	6.81888e-05	0.00061749
WBGene00024948	1794.27	0.641471	0.161236	3.97846	6.93632e-05	0.000627765
WBGene00029485	526.41	0.539201	0.135562	3.97754	6.96323e-05	0.000629839
WBGene00023610	354.594	0.722592	0.181685	3.97718	6.97383e-05	0.000630079
WBGene00035577	1988.9	-0.874234	0.219813	-3.97718	6.97386e-05	0.000630079
WBGene00027818	180.33	0.942102	0.237293	3.97021	7.18108e-05	0.000648431
WBGene00039075	761.893	0.560442	0.141228	3.96834	7.23749e-05	0.000653152
WBGene00030433	200.677	-0.733562	0.184913	-3.96707	7.2762e-05	0.00065627
WBGene00089050	5078.55	0.789521	0.199281	3.96184	7.43739e-05	0.000670426
WBGene00026045	1586.65	0.544748	0.137512	3.96145	7.44961e-05	0.000671001
WBGene00023525	6221.7	-1.6731	0.422354	-3.96136	7.45226e-05	0.000671001
WBGene00037188	396.887	-0.626785	0.158262	-3.96043	7.48142e-05	0.000673242
WBGene00086783	58.6348	1.4443	0.364695	3.96029	7.48582e-05	0.000673255
WBGene00024527	2724.45	-0.827445	0.209042	-3.95826	7.54963e-05	0.000678608
WBGene00026399	1037.62	-0.69318	0.17515	-3.95764	7.56933e-05	0.000679992
WBGene00037122	2599.65	-0.922566	0.233148	-3.95699	7.58989e-05	0.000681451
WBGene00025227	316.12	0.667176	0.168627	3.95651	7.60538e-05	0.000682067
WBGene00023824	17277.7	-1.07939	0.272806	-3.95663	7.60158e-05	0.000682067
WBGene00027973	90.1721	1.80852	0.457608	3.95211	7.74641e-05	0.000694024
WBGene00028004	1261.89	0.508522	0.128672	3.95208	7.74749e-05	0.000694024
WBGene00025377	265.833	0.636914	0.161237	3.95018	7.8092e-05	0.000699156
WBGene00027740	615.583	-0.557962	0.141274	-3.94949	7.83177e-05	0.000700779
WBGene00034176	1142.98	0.75643	0.191582	3.94833	7.86998e-05	0.000703667
WBGene00031839	84.6516	-0.994152	0.251797	-3.94824	7.87295e-05	0.000703667
WBGene00032904	2277.98	1.19082	0.301633	3.94791	7.88363e-05	0.000704224
WBGene00271857	286.519	0.708781	0.179615	3.94612	7.94263e-05	0.000709093
WBGene00039667	4653.27	-0.608121	0.154141	-3.94523	7.97219e-05	0.00071133
WBGene00027084	87.8031	1.14397	0.290109	3.94323	8.03905e-05	0.000716891
WBGene00271618	69.4272	1.1684	0.296379	3.94223	8.07283e-05	0.000719497
WBGene00042834	264.552	0.92006	0.233416	3.94171	8.09027e-05	0.000720645
WBGene00025010	1790.68	-0.549358	0.139384	-3.94132	8.10344e-05	0.000721411
WBGene00034245	1031.73	0.627724	0.159288	3.94082	8.12049e-05	0.000722522
WBGene00039574	3016.81	0.571807	0.14515	3.93942	8.16805e-05	0.000726345
WBGene00036225	951.878	-0.542237	0.137705	-3.93767	8.22761e-05	0.00073123
WBGene00041248	291.755	-0.757752	0.192467	-3.93706	8.24877e-05	0.000732698
WBGene00036217	13.3475	1.95895	0.497854	3.93478	8.32717e-05	0.000739247
WBGene00026470	4319.34	-0.717801	0.182844	-3.92575	8.64617e-05	0.000766775
WBGene00035245	284.184	1.21216	0.308785	3.92559	8.65182e-05	0.000766775
WBGene00028195	2729.28	-0.623831	0.158912	-3.92564	8.65e-05	0.000766775
WBGene00030537	365.25	0.858828	0.218892	3.92353	8.72611e-05	0.000772926
WBGene00031745	658.609	-0.620371	0.158331	-3.9182	8.92134e-05	0.000789776
WBGene00037207	616.964	0.604818	0.154374	3.91787	8.93363e-05	0.000790421
WBGene00033406	2283.8	-0.680219	0.173697	-3.91613	8.99825e-05	0.000795693
WBGene00088280	305.31	1.03578	0.264535	3.91549	9.02221e-05	0.000797365
WBGene00028578	270.633	0.799345	0.204199	3.91453	9.05797e-05	0.000800078
WBGene00031202	6910.31	-0.925357	0.236405	-3.91428	9.06742e-05	0.000800466
WBGene00270934	28.0492	1.61021	0.411697	3.91116	9.18521e-05	0.000810411
WBGene00035743	1878.14	0.585442	0.149694	3.91092	9.19461e-05	0.000810651
WBGene00034574	980.194	-0.770785	0.19709	-3.91082	9.19819e-05	0.000810651
WBGene00029615	233.96	-0.681811	0.174348	-3.91063	9.20553e-05	0.000810846
WBGene00031865	1032.48	0.760128	0.194402	3.91008	9.22652e-05	0.000812242
WBGene00026062	1021.7	-0.826268	0.211559	-3.90561	9.39885e-05	0.000826952
WBGene00089257	83.6452	-1.15896	0.296815	-3.90465	9.4362e-05	0.000829776
WBGene00024877	87937.2	-0.663333	0.16992	-3.90379	9.46988e-05	0.000832275
WBGene00040041	9632.58	-0.650466	0.166643	-3.90335	9.48716e-05	0.00083333
WBGene00025988	1234.62	-0.790083	0.202464	-3.90234	9.52665e-05	0.000836334
WBGene00031567	810.88	0.50243	0.128777	3.90155	9.558e-05	0.00083862
WBGene00029446	279.578	-0.792486	0.203148	-3.90102	9.57885e-05	0.000839983
WBGene00270394	746.357	-0.596791	0.153101	-3.89803	9.6977e-05	0.000849934
WBGene00040337	211.845	-0.643276	0.165096	-3.89638	9.76431e-05	0.000855297
WBGene00026291	3264.7	0.434041	0.111434	3.89505	9.81783e-05	0.000859509
WBGene00036261	839.318	-0.586124	0.150491	-3.89474	9.83036e-05	0.00086013
WBGene00032930	9.5402	1.98163	0.508892	3.894	9.86039e-05	0.000862016
WBGene00028549	380.975	-1.13679	0.291937	-3.89394	9.86283e-05	0.000862016
WBGene00036834	171.517	0.746119	0.191627	3.89361	9.87643e-05	0.000862727
WBGene00042337	3312.99	-0.475006	0.122003	-3.8934	9.88492e-05	0.000862992
WBGene00030971	1885.29	-0.522701	0.134379	-3.88976	0.000100343	0.000875551
WBGene00027391	1543.74	0.603908	0.155311	3.88838	0.000100915	0.000880057
WBGene00031479	1686.95	0.596337	0.153449	3.88622	0.000101815	0.000887416
WBGene00034174	7747.39	-0.80269	0.206565	-3.88589	0.000101955	0.00088814
WBGene00087081	663.953	-0.585433	0.150668	-3.88557	0.00010209	0.000888827
WBGene00032511	1603.7	-0.506891	0.13048	-3.8848	0.000102412	0.000891145
WBGene00040453	1858.05	-0.719783	0.185531	-3.87957	0.000104641	0.000910036
WBGene00031714	19.0792	-1.74904	0.450938	-3.87867	0.000105028	0.000912901
WBGene00041599	143.14	0.980759	0.252892	3.87818	0.000105242	0.000914256
WBGene00038914	2637.64	-0.707829	0.1827	-3.87427	0.000106944	0.00092802
WBGene00028372	2860.08	-0.573754	0.14809	-3.87436	0.000106906	0.00092802
WBGene00032324	235.297	0.688987	0.177889	3.87312	0.000107451	0.000931912
WBGene00036055	2577.42	-1.07496	0.277614	-3.87212	0.000107891	0.000935211
WBGene00270521	134.618	-1.12424	0.290445	-3.87075	0.000108502	0.000939993
WBGene00042491	16.711	1.70928	0.441711	3.86968	0.000108979	0.000943091
WBGene00041332	239.957	0.866011	0.223787	3.86981	0.000108921	0.000943091
WBGene00027441	63.0607	1.22294	0.316212	3.86746	0.000109973	0.000951177
WBGene00026064	3780.93	-0.698676	0.180682	-3.86687	0.00011024	0.000952964
WBGene00028140	671.331	0.496006	0.128357	3.86428	0.000111418	0.000962621
WBGene00271623	63.3005	1.11905	0.289615	3.86394	0.000111574	0.00096344
WBGene00024379	15508.5	-0.866043	0.224157	-3.86356	0.000111746	0.0009644
WBGene00033242	588.745	0.691805	0.17908	3.8631	0.000111958	0.000965696
WBGene00036346	1771.18	-1.03683	0.268454	-3.86223	0.000112355	0.000968591
WBGene00033983	899.209	-0.501015	0.129785	-3.86034	0.00011323	0.000975607
WBGene00023874	399.153	-0.768517	0.199222	-3.85759	0.000114509	0.000986087
WBGene00040931	68.9487	-1.15691	0.300046	-3.85577	0.000115365	0.00099292
WBGene00024901	399.444	0.694287	0.18026	3.85158	0.000117356	0.0010095
WBGene00038974	4309.12	-0.875393	0.227326	-3.85083	0.000117719	0.00101207
WBGene00029867	906.682	-0.828107	0.215128	-3.84936	0.000118427	0.00101761
WBGene00027894	134.585	1.40996	0.366357	3.84859	0.0001188	0.00102026
WBGene00036199	2940.69	-0.956712	0.248668	-3.84735	0.0001194	0.00102486
WBGene00040274	1165.45	1.43631	0.3734	3.84657	0.000119781	0.00102756
WBGene00030836	1332.13	-0.479661	0.124733	-3.84551	0.0001203	0.00103146
WBGene00035550	5642.91	-0.773638	0.201376	-3.84176	0.000122157	0.00104681
WBGene00271695	144.296	0.824915	0.214848	3.83952	0.000123276	0.00105583
WBGene00042425	1948.75	-1.33889	0.348818	-3.83837	0.000123856	0.00106022
WBGene00041846	239.9	0.766031	0.199626	3.83734	0.000124374	0.0010635
WBGene00034598	300.923	0.659927	0.171971	3.83742	0.000124332	0.0010635
WBGene00026061	1836.95	-0.534831	0.139411	-3.83636	0.00012487	0.00106717
WBGene00028332	871.002	-0.569416	0.148436	-3.83612	0.000124996	0.00106767
WBGene00039295	661.069	0.62155	0.162097	3.83443	0.000125858	0.00107387
WBGene00024395	49.5075	1.17475	0.306364	3.83448	0.000125828	0.00107387
WBGene00040844	8805.23	-1.03002	0.268685	-3.83357	0.000126298	0.00107646
WBGene00041867	2457.4	-0.462373	0.120609	-3.83366	0.000126253	0.00107646
WBGene00024351	483.324	0.543066	0.141677	3.83313	0.000126523	0.0010778
WBGene00026580	13379	-0.530677	0.138461	-3.83268	0.000126753	0.00107918
WBGene00031509	682.215	-0.579172	0.151132	-3.83223	0.000126985	0.00108057
WBGene00025939	368.932	1.32524	0.345847	3.83185	0.000127182	0.00108166
WBGene00037681	2074.24	0.963376	0.251424	3.83168	0.000127272	0.00108185
WBGene00030584	6672.43	0.815957	0.213028	3.83028	0.000127996	0.00108742
WBGene00025057	5533.49	-1.40804	0.367772	-3.82858	0.000128884	0.00109437
WBGene00031520	865.996	-0.485381	0.126825	-3.82716	0.00012963	0.00110012
WBGene00032534	371.317	0.676761	0.176928	3.82507	0.000130734	0.00110888
WBGene00041375	13.0581	1.94625	0.509185	3.82228	0.000132223	0.00112092
WBGene00032568	55.23	1.41218	0.369568	3.82116	0.000132826	0.00112542
WBGene00030106	3467.56	-0.69672	0.182342	-3.82094	0.000132942	0.0011258
WBGene00031562	344.871	0.562252	0.147202	3.81959	0.000133672	0.00113138
WBGene00031086	476.568	0.700049	0.183329	3.81854	0.000134246	0.00113563
WBGene00036971	689.835	-0.594775	0.155889	-3.81538	0.000135975	0.00114964
WBGene00036698	727.792	-0.725281	0.190186	-3.81353	0.000136996	0.00115703
WBGene00087817	6.75566	1.99733	0.523745	3.81356	0.000136979	0.00115703
WBGene00036076	621.027	0.687415	0.180313	3.81233	0.000137662	0.00116142
WBGene00035465	387.973	0.863252	0.226436	3.81235	0.000137652	0.00116142
WBGene00041478	3208.43	1.54411	0.405048	3.81215	0.000137761	0.00116163
WBGene00303381	134.126	-0.949593	0.249152	-3.8113	0.000138236	0.00116502
WBGene00034854	858.805	-0.533636	0.140025	-3.81101	0.000138399	0.00116577
WBGene00033698	307.625	0.85301	0.223964	3.8087	0.000139701	0.00117611
WBGene00034729	3205.66	-1.04968	0.275633	-3.80826	0.000139949	0.00117757
WBGene00032102	1768.85	-0.623624	0.163761	-3.80813	0.000140024	0.00117757
WBGene00032597	71.1904	1.10453	0.290076	3.80772	0.000140254	0.00117888
WBGene00041444	210.701	-0.992372	0.260639	-3.80746	0.000140402	0.0011795
WBGene00031069	703.428	-0.943766	0.247932	-3.80656	0.000140914	0.00118317
WBGene00087351	22.7219	1.76982	0.465022	3.80588	0.000141303	0.0011858
WBGene00027296	34.1258	1.42027	0.373549	3.8021	0.000143474	0.00120338
WBGene00036551	1275.42	0.485135	0.127604	3.80188	0.000143604	0.00120384
WBGene00030492	39699.5	-0.517322	0.136122	-3.80042	0.000144452	0.0012103
WBGene00036340	5772.19	-0.572318	0.150617	-3.79982	0.000144803	0.0012126
WBGene00040135	472.511	0.684279	0.180205	3.79722	0.000146325	0.0012247
WBGene00041752	73.2325	-1.16915	0.308156	-3.79403	0.000148222	0.00123991
WBGene00032020	4088.89	0.537153	0.141592	3.79368	0.000148433	0.00124103
WBGene00270667	867.72	-0.907398	0.239233	-3.79294	0.000148871	0.00124403
WBGene00270464	11.8976	1.83366	0.483592	3.79175	0.000149592	0.00124807
WBGene00038248	56.1853	1.43783	0.379175	3.79201	0.000149434	0.00124807
WBGene00040435	349.491	0.585972	0.154538	3.79176	0.000149583	0.00124807
WBGene00041306	6.51552	-1.98345	0.523438	-3.78928	0.000151083	0.00125985
WBGene00024078	1008.83	-0.538339	0.142163	-3.78677	0.000152619	0.00127198
WBGene00024506	61.2322	1.01342	0.267734	3.78517	0.000153604	0.00127952
WBGene00039617	5943.81	-0.666731	0.176153	-3.78494	0.000153745	0.00128002
WBGene00027184	2942.14	0.671387	0.177395	3.78471	0.000153889	0.00128054
WBGene00037764	773.288	0.622168	0.16459	3.78011	0.00015676	0.00130375
WBGene00040951	2098.25	-0.679355	0.179752	-3.77941	0.000157198	0.00130671
WBGene00270663	559.037	0.990766	0.262188	3.77884	0.000157562	0.00130904
WBGene00030371	843.584	0.569751	0.15085	3.77693	0.000158776	0.00131843
WBGene00027594	15393.8	-1.00737	0.266787	-3.77591	0.000159422	0.00132255
WBGene00035681	265.654	1.16224	0.307805	3.77589	0.000159439	0.00132255
WBGene00026147	878.038	0.458166	0.121379	3.77467	0.00016022	0.00132763
WBGene00034369	278.299	0.854141	0.226277	3.77475	0.000160166	0.00132763
WBGene00042529	26.8754	1.78962	0.47451	3.77152	0.000162254	0.00134378
WBGene00035503	649.516	0.814852	0.216192	3.76911	0.000163833	0.00135615
WBGene00036980	9997.93	-1.13647	0.30156	-3.76866	0.000164127	0.00135788
WBGene00035095	1743.89	-0.492272	0.130707	-3.76623	0.000165731	0.00137013
WBGene00035290	3117.68	0.586321	0.155682	3.76615	0.000165782	0.00137013
WBGene00271236	57.2907	1.47181	0.390835	3.76581	0.000166007	0.00137055
WBGene00032746	542.028	-0.643856	0.170969	-3.76592	0.000165939	0.00137055
WBGene00024533	7.36074	1.96453	0.521791	3.76498	0.000166563	0.00137443
WBGene00035481	967.281	0.558572	0.148481	3.7619	0.000168626	0.00139073
WBGene00038112	313.915	-0.750376	0.199555	-3.76025	0.000169741	0.00139919
WBGene00037426	85.3824	0.97236	0.25876	3.75777	0.000171435	0.00141242
WBGene00037709	21880	-0.943064	0.251101	-3.75572	0.000172843	0.00142328
WBGene00088771	69.0003	0.979266	0.260788	3.75502	0.000173324	0.00142649
WBGene00031134	1705.41	1.11532	0.297041	3.75476	0.00017351	0.00142728
WBGene00032652	23.6619	1.75115	0.466581	3.75315	0.000174627	0.00143572
WBGene00271409	143.422	1.10121	0.293567	3.75113	0.000176041	0.00144659
WBGene00030476	774.491	-0.700501	0.186802	-3.74997	0.000176856	0.00145253
WBGene00034027	687.601	-0.615192	0.164138	-3.74801	0.00017824	0.00146278
WBGene00031581	497.206	-1.0232	0.273003	-3.74795	0.000178288	0.00146278
WBGene00023983	419.935	-0.89899	0.239964	-3.74635	0.000179424	0.00147133
WBGene00035236	115.891	-0.985775	0.263155	-3.74599	0.000179685	0.00147271
WBGene00032134	430.71	0.566463	0.151284	3.74436	0.000180852	0.0014815
WBGene00032968	35.2159	1.39653	0.373115	3.74291	0.000181905	0.00148936
WBGene00036650	1466.23	-0.504893	0.134905	-3.74257	0.000182146	0.00149056
WBGene00026431	444.422	-0.911982	0.243704	-3.74217	0.000182435	0.00149216
WBGene00029686	2100.89	-1.12475	0.300646	-3.74112	0.000183199	0.00149763
WBGene00037508	4126.49	-0.932382	0.249251	-3.74073	0.000183486	0.0014992
WBGene00033482	2929.32	-0.808317	0.216182	-3.73906	0.000184712	0.00150843
WBGene00041732	715.208	-0.538375	0.144097	-3.7362	0.00018682	0.00152486
WBGene00028164	1670.43	0.902426	0.241687	3.73386	0.000188568	0.00153833
WBGene00025400	16.189	1.69862	0.455107	3.73235	0.000189704	0.0015468
WBGene00088687	173.765	0.995108	0.266634	3.73211	0.000189883	0.00154746
WBGene00028961	1384.59	-0.577703	0.154871	-3.73023	0.000191302	0.00155822
WBGene00034191	12.1063	1.89321	0.50771	3.72893	0.000192297	0.00156552
WBGene00026103	578.032	-0.748619	0.200801	-3.72817	0.000192878	0.00156944
WBGene00027584	81757.5	-0.622723	0.16708	-3.72708	0.000193708	0.00157414
WBGene00271595	464.269	-0.515713	0.13837	-3.72706	0.000193725	0.00157414
WBGene00039091	5536.29	-0.50132	0.13451	-3.72702	0.000193754	0.00157414
WBGene00030706	33.464	1.58975	0.426599	3.72658	0.000194098	0.00157451
WBGene00029087	2584.69	-0.81553	0.218834	-3.7267	0.000194003	0.00157451
WBGene00026728	130.872	-0.81812	0.219536	-3.7266	0.000194083	0.00157451
WBGene00035166	270.37	0.736467	0.197678	3.72559	0.000194862	0.00157989
WBGene00041294	1484.08	-0.978741	0.262834	-3.72379	0.000196252	0.00159034
WBGene00037267	93439.9	-0.629878	0.16922	-3.72224	0.000197461	0.00159932
WBGene00028108	769.106	0.575291	0.154577	3.72171	0.000197878	0.00160188
WBGene00029130	377.407	-1.2055	0.324056	-3.72003	0.000199197	0.00161173
WBGene00036088	449.242	-0.618205	0.166195	-3.71976	0.000199413	0.00161266
WBGene00037405	935.415	-0.859824	0.231262	-3.71796	0.000200835	0.00162332
WBGene00031117	396.947	0.578729	0.155684	3.71733	0.000201341	0.00162575
WBGene00038243	6796.33	-0.719344	0.193507	-3.71741	0.000201274	0.00162575
WBGene00033542	6.43229	1.94742	0.523944	3.71685	0.000201723	0.001628
WBGene00029614	13561.6	-0.337096	0.0907183	-3.71586	0.000202515	0.00163082
WBGene00040670	2794.86	-1.18702	0.319439	-3.71596	0.000202435	0.00163082
WBGene00086737	303.868	0.705271	0.189794	3.71599	0.000202411	0.00163082
WBGene00088592	26.8634	1.56711	0.421746	3.71577	0.000202588	0.00163082
WBGene00028124	75.6317	1.82772	0.491874	3.71584	0.000202534	0.00163082
WBGene00039831	698.961	-0.513485	0.138239	-3.71448	0.000203625	0.00163833
WBGene00028371	1204.08	-0.630992	0.169941	-3.71302	0.000204803	0.00164697
WBGene00025685	4307.77	-0.738471	0.199	-3.71091	0.000206511	0.00165986
WBGene00024287	3772.62	-1.21683	0.327968	-3.7102	0.000207097	0.00166288
WBGene00036231	1784.23	-0.808235	0.217839	-3.71024	0.000207066	0.00166288
WBGene00040016	1841.39	-0.558849	0.150688	-3.70864	0.000208372	0.00167227
WBGene00032552	197.582	1.39195	0.375354	3.70837	0.000208602	0.00167326
WBGene00027526	45.2698	1.65742	0.446968	3.70813	0.000208795	0.00167396
WBGene00035557	80.7085	1.39207	0.375495	3.70728	0.000209493	0.00167871
WBGene00029220	83.9829	1.53585	0.41445	3.70574	0.000210771	0.00168809
WBGene00028038	564.838	0.994692	0.268431	3.70558	0.000210911	0.00168836
WBGene00089049	11.7618	1.92545	0.519835	3.70397	0.000212248	0.0016982
WBGene00031100	107.115	0.968182	0.261511	3.70226	0.000213685	0.00170883
WBGene00029177	1436.8	-0.462936	0.125088	-3.70089	0.000214843	0.00171722
WBGene00024299	20019.9	-0.518886	0.140226	-3.70037	0.000215286	0.0017199
WBGene00030277	1627.37	-0.551796	0.149147	-3.69968	0.000215873	0.00172371
WBGene00025181	2880.72	-0.413187	0.111735	-3.69791	0.00021738	0.00173476
WBGene00036953	1186.34	-0.57079	0.154365	-3.69768	0.000217583	0.00173476
WBGene00270496	2437.43	0.652481	0.176457	3.69767	0.000217586	0.00173476
WBGene00037922	411.461	0.532712	0.144087	3.69715	0.000218035	0.00173747
WBGene00037402	4528.94	-1.02382	0.276983	-3.69633	0.000218737	0.00174218
WBGene00037685	4453.24	-0.692044	0.187302	-3.69481	0.000220054	0.00175178
WBGene00039780	27.6455	1.897	0.51353	3.69405	0.000220709	0.0017557
WBGene00037005	561.924	0.52594	0.142378	3.69398	0.000220768	0.0017557
WBGene00042503	2378.04	0.752219	0.203656	3.69358	0.000221121	0.00175762
WBGene00026289	129.723	1.063	0.287812	3.69338	0.000221289	0.00175807
WBGene00029461	735.839	-0.481748	0.13047	-3.69239	0.000222155	0.00176407
WBGene00024345	1155.62	-0.754166	0.204304	-3.6914	0.000223025	0.00177009
WBGene00029242	4242.45	-0.692677	0.187667	-3.691	0.000223377	0.00177199
WBGene00026578	1507.6	0.606639	0.164487	3.68807	0.000225964	0.00179161
WBGene00029482	5121.11	-0.679416	0.184255	-3.68736	0.000226592	0.00179479
WBGene00035337	2632.83	-0.633893	0.171907	-3.68741	0.000226544	0.00179479
WBGene00033205	5636.02	-1.2458	0.337915	-3.68673	0.000227151	0.00179831
WBGene00036045	5418.43	-0.627343	0.170172	-3.68651	0.00022735	0.00179899
WBGene00032403	308.95	1.19041	0.322967	3.68586	0.000227934	0.00180271
[truncated: 21,171 more rows]
