# Supplementary material for: Coincident evolution and functional adaptation of the taxonomically restricted genes ivph-3 and gon-14 in Caenorhabditis nematodes
Source: Biol Open. 2025 Oct 16;14(10):bio062018. doi: 10.1242/bio.062018 (PMC12570147; doi:10.1242/bio.062018)
Supplement: Table S3. — Overlap of Cbr-spr-4(gu163), Cbr-htz-1(gu167) and Cbr-ivp-3(sy5216) DE genes [file biolopen-14-062018-TableS3.xlsx]

## Sheet: ST3
Supplemental Table 3. Overlap of Cbr-spr-4(gu163), Cbr-htz-1(gu167) and Cbr-ivph-3(sy5216) DE genes
Names	total	gene name	Cbr- gene name	WB gene ID
gu163 gu167 sy5216	61	CBG03933	CBG03933	WBGene00026695
		CBG05996	Cbr-lin-3	WBGene00028342
		CBG11957	Cbr-prg-1	WBGene00032975
		CBG27300	CBG27300	WBGene00088714		Gene	Critieria used
		CBG09432	Cbr-clec-41	WBGene00031014		Cbr-spr-4(gu163)	entire data set was used
		CBG13130	Cbr-puf-8	WBGene00033942		Cbr-htz-1(gu167)	entire data set was used
		CBG12360	CBG12360	WBGene00033320		Cbr-ivp-3(sy5216)	padj<0.05
		CBG08668	CBG08668	WBGene00030420
		CBG14463	Cbr-dop-1	WBGene00034947
		CBG03739	Cbr-marc-3	WBGene00026537
		CBG02238	Cbr-cey-2.1	WBGene00025320
		CBG26866	CBG26866	WBGene00088280
		CBG02237	Cbr-rmh-1	WBGene00025319
		CBG26867	CBG26867	WBGene00088281
		CBG26703	CBG26703	WBGene00088117
		CBG03920	CBG03920	WBGene00026682
		CBG02239	Cbr-him-3	WBGene00025321
		CBG26540	CBG26540	WBGene00087954
		CBG26580	CBG26580	WBGene00087994
		CBG06230	Cbr-col-129	WBGene00028537
		CBG12676	Cbr-mei-2	WBGene00033591
		CBG13129	CBG13129	WBGene00033941
		CBG12597	Cbr-mut-2	WBGene00033521
		CBG12598	Cbr-mat-3	WBGene00033522
		CBG14973	CBG14973	WBGene00035341
		CBG18296	CBG18296	WBGene00037743
		CBG18295	CBG18295	WBGene00037742
		CBG25900	CBG25900	WBGene00087314
		CBG24491	Cbr-mina-1	WBGene00042587
		CBG02980	Cbr-col-83	WBGene00025934
		CBG24490	CBG24490	WBGene00042586
		CBG20490	CBG20490	WBGene00039463
		CBG14524	Cbr-hyl-2	WBGene00034988
		CBG08684	CBG08684	WBGene00030434
		CBG23726	CBG23726	WBGene00042000
		CBG23727	CBG23727	WBGene00042001
		CBG12022	Cbr-msh-2	WBGene00033037
		CBG13271	Cbr-such-1	WBGene00034055
		CBG19250	CBG19250	WBGene00038506
		CBG23496	CBG23496	WBGene00041846
		CBG05802	CBG05802	WBGene00028186
		CBG21474	CBG21474	WBGene00040234
		CBG23414	CBG23414	WBGene00041775
		CBG05566	CBG05566	WBGene00027988
		CBG23490	CBG23490	WBGene00041840
		CBG23491	CBG23491	WBGene00041841
		CBG02251	Cbr-sss-1	WBGene00025332
		CBG01682	Cbr-msh-5	WBGene00024881
		CBG02250	CBG02250	WBGene00025331
		CBG23493	Cbr-pals-38	WBGene00041843
		CBG10310	CBG10310	WBGene00031719
		CBG11249	Cbr-pos-1	WBGene00032403
		CBG11248	Cbr-vha-18	WBGene00032402
		CBG12772	CBG12772	WBGene00033669
		CBG13268	Cbr-nrps-1	WBGene00034053
		CBG11400	CBG11400	WBGene00032517
		CBG10071	Cbr-let-99	WBGene00031550
		CBG14472	Cbr-asb-2	WBGene00034954
		CBG12493	CBG12493	WBGene00033436
		CBG09209	Cbr-nrde-1	WBGene00030838
		CBG19683	Cbr-nduf-2.2	WBGene00038858
gu163 gu167	166	CBG01434	CBG01434	WBGene00024675
		CBG00587	CBG00587	WBGene00023960
		CBG23101	CBG23101	WBGene00041518
		CBG03217	CBG03217	WBGene00026119
		CBG23744	Cbr-hcp-6	WBGene00042014
		CBG23227	CBG23227	WBGene00041618
		CBG01672	CBG01672	WBGene00024874
		CBG03853	Cbr-lsl-1	WBGene00026628
		CBG20873	Cbr-clec-147	WBGene00039784
		CBG03297	Cbr-perm-1	WBGene00026179
		CBG12049	Cbr-egg-4	WBGene00033058
		CBG14982	Cbr-tyr-5	WBGene00035349
		CBG10026	CBG10026	WBGene00031512
		CBG09436	Cbr-klc-1	WBGene00031018
		CBG08228	CBG08228	WBGene00030065
		CBG13131	CBG13131	WBGene00033943
		CBG08229	Cbr-edg-1	WBGene00030066
		CBG18267	Cbr-toca-2	WBGene00037717
		CBG09715	CBG09715	WBGene00031254
		CBG10811	Cbr-spe-5	WBGene00032082
		CBG25370	Cbr-ulp-5	WBGene00086784
		CBG08182	Cbr-zfp-3	WBGene00030033
		CBG02193	CBG02193	WBGene00025282
		CBG09272	Cbr-cpg-4	WBGene00030884
		CBG06273	CBG06273	WBGene00028576
		CBG12435	Cbr-rad-54.L	WBGene00033387
		CBG12677	CBG12677	WBGene00033592
		CBG15148	Cbr-orc-3	WBGene00035476
		CBG09666	CBG09666	WBGene00031221
		CBG11863	CBG11863	WBGene00032905
		CBG12675	CBG12675	WBGene00033590
		CBG17722	Cbr-sun-1	WBGene00037278
		CBG12031	Cbr-mex-5	WBGene00033045
		CBG12032	Cbr-rec-8	WBGene00033046
		CBG20647	Cbr-egg-3	WBGene00039592
		CBG20924	Cbr-txdc-12.1	WBGene00039827
		CBG03727	Cbr-lem-3	WBGene00026527
		CBG02638	Cbr-ani-2	WBGene00025657
		CBG25939	CBG25939	WBGene00087353
		CBG02701	Cbr-puf-1.1	WBGene00025706
		CBG15180	Cbr-zip-2	WBGene00035504
		CBG18294	CBG18294	WBGene00037741
		CBG21023	CBG21023	WBGene00039908
		CBG03874	CBG03874	WBGene00026644
		CBG25625	CBG25625	WBGene00087039
		CBG20851	Cbr-mex-1	WBGene00039763
		CBG01850	Cbr-scl-2	WBGene00025030
		CBG04282	Cbr-pid-2	WBGene00026992
		CBG11894	Cbr-cey-2.2	WBGene00032931
		CBG16668	CBG16668	WBGene00036548
		CBG13273	Cbr-spe-6	WBGene00034056
		CBG13153	CBG13153	WBGene00033962
		CBG25907	CBG25907	WBGene00087321
		CBG18044	CBG18044	WBGene00037541
		CBG03981	Cbr-zwl-1	WBGene00026734
		CBG13309	CBG13309	WBGene00034088
		CBG11882	Cbr-lrp-1	WBGene00032921
		CBG08354	CBG08354	WBGene00030162
		CBG12338	Cbr-hpo-32	WBGene00033300
		CBG08234	CBG08234	WBGene00030067
		CBG17988	CBG17988	WBGene00037488
		CBG16533	Cbr-rod-1	WBGene00036445
		CBG21712	Cbr-oma-2	WBGene00040414
		CBG17983	CBG17983	WBGene00037483
		CBG09609	Cbr-snf-10	WBGene00031169
		CBG26016	CBG26016	WBGene00087430
		CBG23420	Cbr-rad-50	WBGene00041781
		CBG18070	CBG18070	WBGene00037561
		CBG03411	Cbr-gst-3	WBGene00026279
		CBG12805	Cbr-sdha-2	WBGene00033696
		CBG04066	Cbr-hmg-3	WBGene00026812
		CBG26376	CBG26376	WBGene00087790
		CBG04067	Cbr-cpb-3	WBGene00026813
		CBG06241	CBG06241	WBGene00028547
		CBG08273	CBG08273	WBGene00030097
		CBG23141	CBG23141	WBGene00041549
		CBG10100	CBG10100	WBGene00031578
		CBG12404	Cbr-spd-2	WBGene00033359
		CBG12760	CBG12760	WBGene00033660
		CBG18622	CBG18622	WBGene00038004
		CBG06809	Cbr-glp-1	WBGene00029022
		CBG00306	Cbr-lron-9	WBGene00023716
		CBG02728	Cbr-snf-5	WBGene00025729
		CBG02833	Cbr-sfxn-1.4	WBGene00025808
		CBG06877	CBG06877	WBGene00029074
		CBG02434	Cbr-syp-1	WBGene00025487
		CBG04214	Cbr-syp-4	WBGene00026934
		CBG02274	CBG02274	WBGene00025354
		CBG05663	CBG05663	WBGene00028068
		CBG02273	Cbr-snpc-1.2	WBGene00025353
		CBG12636	Cbr-cdc-25.1	WBGene00033554
		CBG12637	CBG12637	WBGene00033555
		CBG18216	Cbr-brd-1	WBGene00037674
		CBG18334	Cbr-dhs-11	WBGene00037777
		CBG03924	Cbr-ekl-7	WBGene00026686
		CBG03835	CBG03835	WBGene00026614
		CBG02222	CBG02222	WBGene00025308
		CBG01774	Cbr-puf-3	WBGene00024961
		CBG03553	Cbr-dpy-17	WBGene00026396
		CBG00443	CBG00443	WBGene00023830
		CBG04125	Cbr-tofu-4	WBGene00026860
		CBG00321	Cbr-ego-1	WBGene00023729
		CBG01773	Cbr-cyp-31A2	WBGene00024960
		CBG00442	CBG00442	WBGene00023829
		CBG04126	Cbr-htp-3	WBGene00026861
		CBG03794	Cbr-rme-2	WBGene00026577
		CBG02221	Cbr-mus-101	WBGene00025307
		CBG03394	Cbr-abt-1	WBGene00026264
		CBG06384	CBG06384	WBGene00028672
		CBG08682	Cbr-sid-1	WBGene00030432
		CBG09772	Cbr-madf-8	WBGene00031295
		CBG17956	CBG17956	WBGene00037457
		CBG10126	Cbr-cpb-1	WBGene00031597
		CBG17955	CBG17955	WBGene00037456
		CBG14962	CBG14962	WBGene00035333
		CBG08207	CBG08207	WBGene00030047
		CBG08727	Cbr-mrt-1.2	WBGene00030471
		CBG03957	Cbr-cpg-1	WBGene00026714
		CBG13073	Cbr-gld-3	WBGene00033902
		CBG18121	CBG18121	WBGene00037599
		CBG25676	CBG25676	WBGene00087090
		CBG26405	CBG26405	WBGene00087819
		CBG02851	CBG02851	WBGene00025821
		CBG03544	CBG03544	WBGene00026389
		CBG02852	CBG02852	WBGene00025822
		CBG02214	CBG02214	WBGene00025300
		CBG24743	Cbr-him-14	WBGene00042784
		CBG06016	CBG06016	WBGene00028362
		CBG04079	CBG04079	WBGene00026822
		CBG05444	CBG05444	WBGene00027893
		CBG06015	Cbr-spo-11	WBGene00028361
		CBG10118	Cbr-elo-4	WBGene00031589
		CBG11965	Cbr-inx-21	WBGene00032983
		CBG08162	Cbr-aagr-4	WBGene00030014
		CBG14957	CBG14957	WBGene00035329
		CBG08680	Cbr-ugt-63	WBGene00030430
		CBG12418	CBG12418	WBGene00033371
		CBG14959	Cbr-msh-6	WBGene00035331
		CBG13105	CBG13105	WBGene00033930
		CBG12533	CBG12533	WBGene00033473
		CBG12534	Cbr-zhp-2	WBGene00033474
		CBG14956	Cbr-sep-1	WBGene00035328
		CBG12535	CBG12535	WBGene00033475
		CBG16978	CBG16978	WBGene00036761
		CBG11964	Cbr-inx-22	WBGene00032982
		CBG08556	Cbr-parn-1	WBGene00030321
		CBG14952	Cbr-cdk-2	WBGene00035325
		CBG17666	CBG17666	WBGene00037231
		CBG10235	CBG10235	WBGene00031666
		CBG12015	Cbr-glh-4	WBGene00033030
		CBG19327	Cbr-atl-1	WBGene00038570
		CBG12096	Cbr-snrp-40.2	WBGene00033100
		CBG17664	CBG17664	WBGene00037229
		CBG17665	Cbr-del-7	WBGene00037230
		CBG21912	Cbr-ztf-15	WBGene00040582
		CBG17663	Cbr-dsb-3	WBGene00037228
		CBG00712	CBG00712	WBGene00024059
		CBG21913	CBG21913	WBGene00040583
		CBG19684	CBG19684	WBGene00038859
		CBG12094	CBG12094	WBGene00033098
		CBG12095	Cbr-cas-2	WBGene00033099
		CBG08719	Cbr-hmg-20	WBGene00030464
		CBG26868	NA	NA
		CBG18260	NA	NA
		CBG25967	NA	NA
		CBG12607	NA	NA
gu163 sy5216	411	CBG15281	CBG15281	WBGene00035592
		CBG20511	CBG20511	WBGene00039481
		CBG20632	Cbr-gst-5	WBGene00039580
		CBG06564	Cbr-cnc-2	WBGene00028822
		CBG06563	Cbr-cnc-3	WBGene00028821
		CBG15279	CBG15279	WBGene00035590
		CBG19879	CBG19879	WBGene00039019
		CBG19511	CBG19511	WBGene00038715
		CBG20758	Cbr-mrpl-37	WBGene00039683
		CBG23904	Cbr-mrpl-2	WBGene00042143
		CBG15274	CBG15274	WBGene00035586
		CBG27156	CBG27156	WBGene00088570
		CBG03046	CBG03046	WBGene00025987
		CBG03041	CBG03041	WBGene00025982
		CBG22709	Cbr-cdd-1	WBGene00041210
		CBG16479	Cbr-byn-1	WBGene00036401
		CBG18535	CBG18535	WBGene00037935
		CBG14054	CBG14054	WBGene00034688
		CBG19744	CBG19744	WBGene00038914
		CBG17686	Cbr-mesp-1.2	WBGene00037250
		CBG23911	Cbr-ech-5	WBGene00042148
		CBG22828	CBG22828	WBGene00041294
		CBG09829	CBG09829	WBGene00031347
		CBG16593	CBG16593	WBGene00036486
		CBG15060	Cbr-flh-1	WBGene00035405
		CBG10725	CBG10725	WBGene00032013
		CBG05372	Cbr-vha-8	WBGene00027832
		CBG10726	CBG10726	WBGene00032014
		CBG04291	CBG04291	WBGene00026999
		CBG09613	CBG09613	WBGene00031173
		CBG21944	CBG21944	WBGene00040609
		CBG22915	CBG22915	WBGene00041367
		CBG27375	CBG27375	WBGene00088789
		CBG26284	CBG26284	WBGene00087698
		CBG04275	Cbr-clec-62	WBGene00026986
		CBG26162	CBG26162	WBGene00087576
		CBG09842	Cbr-cest-25	WBGene00031358
		CBG10950	Cbr-ugt-57	WBGene00032182
		CBG19647	CBG19647	WBGene00038826
		CBG18316	CBG18316	WBGene00037760
		CBG19767	Cbr-mtx-1	WBGene00038933
		CBG22923	Cbr-dnj-10	WBGene00041373
		CBG07426	Cbr-cah-4	WBGene00029482
		CBG07306	CBG07306	WBGene00029393
		CBG19643	CBG19643	WBGene00038823
		CBG14199	Cbr-acp-1	WBGene00034774
		CBG19641	CBG19641	WBGene00038821
		CBG19640	CBG19640	WBGene00038820
		CBG22925	Cbr-fip-1	WBGene00041375
		CBG22805	CBG22805	WBGene00041278
		CBG21764	Cbr-lpl-1	WBGene00040458
		CBG03095	Cbr-clec-60	WBGene00026027
		CBG10980	Cbr-clec-86	WBGene00032201
		CBG18349	Cbr-mrpl-22	WBGene00037792
		CBG16166	CBG16166	WBGene00036195
		CBG20679	CBG20679	WBGene00039617
		CBG21526	Cbr-mrps-7	WBGene00040271
		CBG18221	CBG18221	WBGene00037678
		CBG22980	CBG22980	WBGene00041419
		CBG06114	CBG06114	WBGene00028443
		CBG06356	CBG06356	WBGene00028650
		CBG11702	CBG11702	WBGene00032786
		CBG11701	Cbr-hsp-60	WBGene00032785
		CBG06596	CBG06596	WBGene00028845
		CBG06111	CBG06111	WBGene00028441
		CBG27076	CBG27076	WBGene00088490
		CBG09861	Cbr-cri-3	WBGene00031377
		CBG08775	Cbr-pmt-2	WBGene00030510
		CBG09500	CBG09500	WBGene00031068
		CBG19669	Cbr-mrps-17	WBGene00038844
		CBG21657	Cbr-idh-1	WBGene00040364
		CBG08899	Cbr-wdr-5.2	WBGene00030608
		CBG00962	Cbr-eral-1	WBGene00024266
		CBG18371	Cbr-sip-1	WBGene00037808
		CBG00961	CBG00961	WBGene00024265
		CBG06026	CBG06026	WBGene00028371
		CBG07110	Cbr-alh-6	WBGene00029270
		CBG09654	Cbr-scpl-4	WBGene00031212
		CBG07238	CBG07238	WBGene00029355
		CBG19336	Cbr-pitr-4	WBGene00038578
		CBG21749	CBG21749	WBGene00040444
		CBG01815	Cbr-nas-14	WBGene00025001
		CBG00846	CBG00846	WBGene00024176
		CBG15094	Cbr-mrpl-15	WBGene00035430
		CBG20540	CBG20540	WBGene00039503
		CBG06017	Cbr-ard-1	WBGene00028363
		CBG10876	Cbr-slc-25A10	WBGene00032135
		CBG12819	Cbr-mrpl-9	WBGene00033710
		CBG05045	CBG05045	WBGene00027598
		CBG28142	Cbr-cblc-1	WBGene00194763
		CBG05293	CBG05293	WBGene00027779
		CBG09642	Cbr-cat-4	WBGene00031200
		CBG09641	CBG09641	WBGene00031199
		CBG09644	Cbr-del-6	WBGene00031202
		CBG09769	Cbr-mrps-31	WBGene00031292
		CBG20668	Cbr-gst-12	WBGene00039606
		CBG21759	Cbr-mppb-1	WBGene00040453
		CBG18231	CBG18231	WBGene00037685
		CBG00956	Cbr-mrpl-53	WBGene00024260
		CBG05879	CBG05879	WBGene00028242
		CBG05999	Cbr-ttr-17	WBGene00028345
		CBG01398	CBG01398	WBGene00024645
		CBG01397	CBG01397	WBGene00024644
		CBG05874	CBG05874	WBGene00028237
		CBG02485	CBG02485	WBGene00025531
		CBG05991	Cbr-fkb-1	WBGene00028338
		CBG01274	Cbr-nlp-34.1	WBGene00024536
		CBG17617	CBG17617	WBGene00037192
		CBG18946	Cbr-lec-10	WBGene00038243
		CBG13256	CBG13256	WBGene00034042
		CBG13257	Cbr-ceh-92	WBGene00034043
		CBG16761	Cbr-clik-2	WBGene00036614
		CBG20913	Cbr-nos-1	WBGene00039817
		CBG05868	Cbr-tes-1	WBGene00028236
		CBG25135	Cbr-grd-3	WBGene00045296
		CBG02357	Cbr-pho-4	WBGene00025425
		CBG03322	Cbr-thn-1	WBGene00026203
		CBG03683	CBG03683	WBGene00026491
		CBG00290	CBG00290	WBGene00023702
		CBG18818	CBG18818	WBGene00038160
		CBG17729	Cbr-ora-1	WBGene00037284
		CBG13128	CBG13128	WBGene00033940
		CBG24137	Cbr-btb-16.2	WBGene00042318
		CBG24376	Cbr-clec-187	WBGene00042502
		CBG26430	CBG26430	WBGene00087844
		CBG24375	Cbr-clec-186	WBGene00042501
		CBG18727	Cbr-atad-3	WBGene00038097
		CBG14247	Cbr-gst-11	WBGene00034811
		CBG17995	Cbr-col-89	WBGene00037494
		CBG12060	Cbr-poml-2	WBGene00033068
		CBG03227	CBG03227	WBGene00026129
		CBG03225	Cbr-tomm-40	WBGene00026127
		CBG05524	Cbr-cpi-1	WBGene00027959
		CBG03589	CBG03589	WBGene00026425
		CBG03344	CBG03344	WBGene00026222
		CBG01041	CBG01041	WBGene00024333
		CBG03464	Cbr-mccc-1	WBGene00026327
		CBG01286	CBG01286	WBGene00024546
		CBG27894	CBG27894	WBGene00089308
		CBG05880	Cbr-slc-25A18.2	WBGene00028243
		CBG23055	CBG23055	WBGene00041481
		CBG23052	CBG23052	WBGene00041478
		CBG14117	Cbr-aqp-7	WBGene00034718
		CBG15207	Cbr-alh-11	WBGene00035529
		CBG12059	Cbr-poml-4	WBGene00033067
		CBG15204	CBG15204	WBGene00035526
		CBG19800	Cbr-hprt-1	WBGene00038963
		CBG11083	CBG11083	WBGene00032269
		CBG16652	Cbr-mrps-9	WBGene00036533
		CBG05432	CBG05432	WBGene00027883
		CBG06640	CBG06640	WBGene00028885
		CBG04221	Cbr-parp-1	WBGene00026940
		CBG18508	Cbr-acdh-13	WBGene00037913
		CBG19719	Cbr-metl-17	WBGene00038891
		CBG15236	CBG15236	WBGene00035551
		CBG15117	CBG15117	WBGene00035449
		CBG17535	CBG17535	WBGene00037134
		CBG19712	Cbr-mrps-27	WBGene00038886
		CBG15594	CBG15594	WBGene00035780
		CBG16565	Cbr-wdr-4	WBGene00036467
		CBG15355	Cbr-timm-23	WBGene00035654
		CBG12088	CBG12088	WBGene00033092
		CBG17652	CBG17652	WBGene00037219
		CBG08827	Cbr-hsp-6	WBGene00030552
		CBG05546	CBG05546	WBGene00027974
		CBG05664	Cbr-pgp-9	WBGene00028069
		CBG25295	Cbr-nola-3	WBGene00086709
		CBG05543	CBG05543	WBGene00027973
		CBG02270	Cbr-sgt-1	WBGene00025351
		CBG02393	CBG02393	WBGene00025453
		CBG16679	Cbr-col-105	WBGene00036558
		CBG18975	CBG18975	WBGene00038267
		CBG18976	CBG18976	WBGene00038268
		CBG20848	CBG20848	WBGene00039760
		CBG10802	Cbr-vha-16	WBGene00032076
		CBG26353	CBG26353	WBGene00087767
		CBG03152	Cbr-mak-1	WBGene00026073
		CBG25142	Cbr-cnc-4	WBGene00045470
		CBG18529	Cbr-ddn-1.1	WBGene00037929
		CBG07992	CBG07992	WBGene00029867
		CBG19978	Cbr-ivd-1	WBGene00039091
		CBG18525	CBG18525	WBGene00037927
		CBG20930	CBG20930	WBGene00039832
		CBG07758	CBG07758	WBGene00029708
		CBG13070	Cbr-cutl-5	WBGene00033899
		CBG03028	Cbr-col-39	WBGene00025973
		CBG05446	Cbr-dlc-5	WBGene00027894
		CBG03389	CBG03389	WBGene00026259
		CBG03142	Cbr-inos-1	WBGene00026064
		CBG06892	Cbr-prx-19	WBGene00029085
		CBG10915	CBG10915	WBGene00032161
		CBG13068	CBG13068	WBGene00033897
		CBG14274	CBG14274	WBGene00034829
		CBG09922	CBG09922	WBGene00031425
		CBG15363	CBG15363	WBGene00035660
		CBG21911	Cbr-myo-1	WBGene00040581
		CBG17660	CBG17660	WBGene00037226
		CBG02889	Cbr-cest-15	WBGene00025857
		CBG26977	CBG26977	WBGene00088391
		CBG00342	CBG00342	WBGene00023747
		CBG02764	CBG02764	WBGene00025755
		CBG00465	Cbr-mrpl-40	WBGene00023848
		CBG13535	Cbr-clec-83	WBGene00034289
		CBG11232	Cbr-tsp-10	WBGene00032390
		CBG05918	Cbr-nol-10	WBGene00028276
		CBG04827	CBG04827	WBGene00027431
		CBG01302	CBG01302	WBGene00024561
		CBG00576	CBG00576	WBGene00023949
		CBG19194	Cbr-pqn-31	WBGene00038457
		CBG16918	CBG16918	WBGene00036714
		CBG14616	Cbr-tbc-7	WBGene00035052
		CBG13523	Cbr-ham-1	WBGene00034279
		CBG11102	Cbr-lin-7	WBGene00032283
		CBG15943	CBG15943	WBGene00036042
		CBG13400	Cbr-puf-12	WBGene00034174
		CBG04939	CBG04939	WBGene00027525
		CBG04936	CBG04936	WBGene00027522
		CBG21263	CBG21263	WBGene00040091
		CBG04723	CBG04723	WBGene00027341
		CBG00006	Cbr-upp-1	WBGene00023526
		CBG01337	CBG01337	WBGene00024591
		CBG04603	CBG04603	WBGene00027242
		CBG00120	CBG00120	WBGene00023596
		CBG20050	Cbr-aat-1	WBGene00039142
		CBG20173	Cbr-har-1	WBGene00039225
		CBG14525	Cbr-aqp-8	WBGene00034989
		CBG13556	Cbr-clec-80	WBGene00034307
		CBG13437	Cbr-clec-12	WBGene00034204
		CBG16820	CBG16820	WBGene00036653
		CBG13310	Cbr-faah-4	WBGene00034089
		CBG13312	CBG13312	WBGene00034091
		CBG10047	CBG10047	WBGene00031529
		CBG23328	CBG23328	WBGene00041702
		CBG12340	Cbr-mrps-15	WBGene00033302
		CBG22119	Cbr-fbxc-58.1	WBGene00040743
		CBG01339	CBG01339	WBGene00024593
		CBG11371	Cbr-catp-3	WBGene00032496
		CBG24302	CBG24302	WBGene00042446
		CBG03989	Cbr-abtm-1	WBGene00026742
		CBG04954	CBG04954	WBGene00027537
		CBG23457	Cbr-tomm-20	WBGene00041813
		CBG14639	Cbr-hrpa-2	WBGene00035068
		CBG12459	Cbr-mrps-30	WBGene00033406
		CBG14872	CBG14872	WBGene00035254
		CBG13422	CBG13422	WBGene00034191
		CBG11488	CBG11488	WBGene00032598
		CBG05927	Cbr-arf-1.1	WBGene00028284
		CBG06925	Cbr-tomm-70	WBGene00029113
		CBG03656	CBG03656	WBGene00026470
		CBG04622	CBG04622	WBGene00027260
		CBG03534	CBG03534	WBGene00026382
		CBG03655	Cbr-sco-1	WBGene00026469
		CBG02440	Cbr-ins-11	WBGene00025492
		CBG23384	CBG23384	WBGene00041749
		CBG22295	CBG22295	WBGene00040893
		CBG13578	CBG13578	WBGene00034326
		CBG10067	Cbr-clu-1	WBGene00031546
		CBG16606	Cbr-nuo-4	WBGene00036498
		CBG12124	CBG12124	WBGene00033123
		CBG13330	Cbr-wah-1	WBGene00034109
		CBG01104	CBG01104	WBGene00024384
		CBG06914	Cbr-mtss-1	WBGene00029104
		CBG04613	CBG04613	WBGene00027252
		CBG05943	Cbr-mrps-24	WBGene00028299
		CBG26424	CBG26424	WBGene00087838
		CBG25216	CBG25216	WBGene00086630
		CBG24360	Cbr-immt-2	WBGene00042487
		CBG02550	CBG02550	WBGene00025583
		CBG00491	Cbr-tufm-1	WBGene00023870
		CBG15509	Cbr-cyp-29A3	WBGene00035743
		CBG11024	Cbr-ttr-30	WBGene00032229
		CBG17922	CBG17922	WBGene00037431
		CBG16830	Cbr-sul-3	WBGene00036662
		CBG05828	CBG05828	WBGene00028206
		CBG05948	CBG05948	WBGene00028303
		CBG26756	CBG26756	WBGene00088170
		CBG27847	CBG27847	WBGene00089261
		CBG04405	Cbr-rad-51	WBGene00027081
		CBG23489	CBG23489	WBGene00041839
		CBG18928	CBG18928	WBGene00038227
		CBG22030	Cbr-spp-23	WBGene00040673
		CBG18929	CBG18929	WBGene00038228
		CBG14689	Cbr-dpyd-1	WBGene00035110
		CBG13238	CBG13238	WBGene00034029
		CBG12264	Cbr-fahd-1	WBGene00033237
		CBG15772	CBG15772	WBGene00035914
		CBG07915	Cbr-cox-10	WBGene00029808
		CBG23256	CBG23256	WBGene00041642
		CBG26649	CBG26649	WBGene00088063
		CBG01365	CBG01365	WBGene00024617
		CBG00035	Cbr-pcp-1.2	WBGene00023545
		CBG04630	Cbr-cyn-1	WBGene00027267
		CBG02570	Cbr-gldc-1	WBGene00025598
		CBG03660	CBG03660	WBGene00026472
		CBG22042	Cbr-phb-1	WBGene00040683
		CBG24462	CBG24462	WBGene00042566
		CBG23253	Cbr-pho-8	WBGene00041639
		CBG23492	CBG23492	WBGene00041842
		CBG13589	CBG13589	WBGene00034337
		CBG12139	Cbr-tnt-4	WBGene00033136
		CBG15407	Cbr-kreg-1	WBGene00035685
		CBG15883	CBG15883	WBGene00035996
		CBG03429	Cbr-dhs-31.1	WBGene00026296
		CBG23745	Cbr-let-630	WBGene00042015
		CBG23985	Cbr-haf-3	WBGene00042202
		CBG11519	CBG11519	WBGene00032629
		CBG10309	CBG10309	WBGene00031718
		CBG09795	CBG09795	WBGene00031315
		CBG19237	Cbr-aat-2	WBGene00038493
		CBG21326	Cbr-emb-1	WBGene00040135
		CBG19472	CBG19472	WBGene00038681
		CBG22303	CBG22303	WBGene00040901
		CBG11869	CBG11869	WBGene00032911
		CBG11504	CBG11504	WBGene00032614
		CBG06032	Cbr-adk-1	WBGene00028376
		CBG21570	CBG21570	WBGene00040300
		CBG07002	Cbr-rpoa-49	WBGene00029177
		CBG08575	Cbr-hrg-7	WBGene00030337
		CBG10410	Cbr-gstk-1	WBGene00031800
		CBG11862	Cbr-bmk-1	WBGene00032904
		CBG18258	CBG18258	WBGene00037709
		CBG00617	CBG00617	WBGene00023986
		CBG24605	Cbr-ttr-15	WBGene00042675
		CBG18012	Cbr-nifk-1	WBGene00037510
		CBG26905	CBG26905	WBGene00088319
		CBG02944	Cbr-cchl-1	WBGene00025902
		CBG27086	CBG27086	WBGene00088500
		CBG07032	Cbr-slc-36.2	WBGene00029207
		CBG00404	CBG00404	WBGene00023796
		CBG02945	Cbr-cox-15	WBGene00025903
		CBG19254	Cbr-coq-6	WBGene00038510
		CBG01616	CBG01616	WBGene00024830
		CBG00997	CBG00997	WBGene00024296
		CBG18040	Cbr-idhg-1	WBGene00037537
		CBG22765	Cbr-tth-1	WBGene00041253
		CBG01840	Cbr-igeg-1	WBGene00025024
		CBG21797	CBG21797	WBGene00040483
		CBG12856	CBG12856	WBGene00033732
		CBG11408	Cbr-ddx-17	WBGene00032524
		CBG09322	CBG09322	WBGene00030925
		CBG12855	CBG12855	WBGene00033731
		CBG10433	CBG10433	WBGene00031821
		CBG10312	CBG10312	WBGene00031721
		CBG23859	CBG23859	WBGene00042108
		CBG18277	Cbr-cut-6	WBGene00037727
		CBG17185	CBG17185	WBGene00036899
		CBG18195	Cbr-mrps-18C	WBGene00037660
		CBG20395	CBG20395	WBGene00039382
		CBG23785	CBG23785	WBGene00042047
		CBG24510	Cbr-dhs-25	WBGene00042605
		CBG23422	Cbr-lrx-1	WBGene00041783
		CBG23661	CBG23661	WBGene00041962
		CBG00303	Cbr-gld-1	WBGene00023713
		CBG18073	Cbr-prdx-3	WBGene00037564
		CBG19282	Cbr-nas-3	WBGene00038529
		CBG20396	Cbr-oxa-1	WBGene00039383
		CBG11438	CBG11438	WBGene00032552
		CBG09481	Cbr-far-3	WBGene00031052
		CBG09115	Cbr-oatr-1	WBGene00030775
		CBG14820	Cbr-gln-1	WBGene00035212
		CBG24516	Cbr-dhs-24	WBGene00042611
		CBG00669	Cbr-gei-14	WBGene00024029
		CBG02605	Cbr-phb-2	WBGene00025627
		CBG01987	CBG01987	WBGene00025139
		CBG20165	Cbr-xbp-1	WBGene00039220
		CBG20048	Cbr-spp-18	WBGene00039140
		CBG09590	Cbr-nol-56	WBGene00031151
		CBG11547	CBG11547	WBGene00032652
		CBG06199	Cbr-gdh-1	WBGene00028507
		CBG21491	Cbr-pqn-75	WBGene00040245
		CBG06198	Cbr-hdl-1	WBGene00028506
		CBG10331	Cbr-nhr-235	WBGene00031739
		CBG12756	Cbr-ahcy-1	WBGene00033657
		CBG11787	Cbr-pqn-92	WBGene00032856
		CBG11545	CBG11545	WBGene00032650
		CBG06080	Cbr-gem-4	WBGene00028416
		CBG02718	CBG02718	WBGene00025723
		CBG03929	CBG03929	WBGene00026691
		CBG02717	CBG02717	WBGene00025722
		CBG01897	CBG01897	WBGene00025066
		CBG23522	CBG23522	WBGene00041863
		CBG00200	Cbr-nep-22	WBGene00023645
		CBG00563	CBG00563	WBGene00023938
		CBG12786	Cbr-fkb-7	WBGene00033678
		CBG10486	CBG10486	WBGene00031866
		CBG23528	Cbr-mrps-5	WBGene00041867
		CBG20017	CBG20017	WBGene00039121
		CBG23405	CBG23405	WBGene00041769
		CBG19179	Cbr-fip-2	WBGene00038444
		CBG03958	Cbr-viln-1	WBGene00026715
		CBG26921	CBG26921	WBGene00088335
		CBG01522	Cbr-mrpl-4	WBGene00024747
		CBG03703	CBG03703	WBGene00026507
		CBG24741	Cbr-kat-1	WBGene00042782
		CBG01404	CBG01404	WBGene00024650
		CBG02611	CBG02611	WBGene00025633
		CBG26924	CBG26924	WBGene00088338
		CBG19292	Cbr-gna-2	WBGene00038538
		CBG01521	Cbr-mrps-2	WBGene00024746
		CBG20269	Cbr-tyms-1	WBGene00039295
		CBG00670	Cbr-slc-25A32	WBGene00024030
		CBG14838	Cbr-nnt-1	WBGene00035229
		CBG07065	Cbr-nsun-1	WBGene00029233
		CBG12654	Cbr-ipgm-1	WBGene00033571
		CBG13501	Cbr-pnp-1	WBGene00034258
		CBG07066	Cbr-tomm-22	WBGene00029234
		CBG11441	CBG11441	WBGene00032555
		CBG11440	CBG11440	WBGene00032554
		CBG19289	Cbr-acs-14	WBGene00038536
		CBG19288	Cbr-haao-1	WBGene00038535
		CBG01405	CBG01405	WBGene00024651
gu167 sy5216	77	CBG26614	CBG26614	WBGene00088028
		CBG01635	Cbr-lgc-22	WBGene00024845
		CBG01954	Cbr-nas-37	WBGene00025116
		CBG22017	CBG22017	WBGene00040663
		CBG27302	CBG27302	WBGene00088716
		CBG02566	CBG02566	WBGene00025594
		CBG23863	CBG23863	WBGene00042110
		CBG27301	CBG27301	WBGene00088715
		CBG24274	Cbr-mlt-10	WBGene00042425
		CBG27071	CBG27071	WBGene00088485
		CBG12004	Cbr-ptr-2	WBGene00033020
		CBG08227	Cbr-cnnm-5	WBGene00030064
		CBG18863	Cbr-smd-1	WBGene00038178
		CBG14461	Cbr-dpy-23	WBGene00034945
		CBG22935	CBG22935	WBGene00041382
		CBG03768	Cbr-dhs-4	WBGene00026559
		CBG03047	CBG03047	WBGene00025988
		CBG05984	Cbr-alh-3	WBGene00028333
		CBG03164	CBG03164	WBGene00026082
		CBG05384	CBG05384	WBGene00027843
		CBG11421	Cbr-swt-6	WBGene00032537
		CBG07165	CBG07165	WBGene00029306
		CBG08299	CBG08299	WBGene00030117
		CBG16517	CBG16517	WBGene00036430
		CBG07167	CBG07167	WBGene00029307
		CBG08971	Cbr-xnd-1	WBGene00030650
		CBG08016	CBG08016	WBGene00029890
		CBG22901	CBG22901	WBGene00041354
		CBG13361	CBG13361	WBGene00034139
		CBG07767	Cbr-wrt-4	WBGene00029713
		CBG21810	CBG21810	WBGene00040493
		CBG13088	Cbr-acdh-12	WBGene00033915
		CBG14694	Cbr-bus-8	WBGene00035113
		CBG19221	Cbr-ptr-1	WBGene00038479
		CBG11063	CBG11063	WBGene00032250
		CBG12392	CBG12392	WBGene00033348
		CBG05629	CBG05629	WBGene00028038
		CBG02304	Cbr-try-1	WBGene00025381
		CBG06824	CBG06824	WBGene00029033
		CBG00440	CBG00440	WBGene00023828
		CBG22676	CBG22676	WBGene00041189
		CBG02142	CBG02142	WBGene00025249
		CBG06983	CBG06983	WBGene00029161
		CBG11734	Cbr-cdh-12	WBGene00032811
		CBG23483	Cbr-cdr-2	WBGene00041834
		CBG08494	Cbr-smg-2	WBGene00030276
		CBG12986	Cbr-wrt-1	WBGene00033836
		CBG09213	Cbr-syp-2	WBGene00030842
		CBG09212	CBG09212	WBGene00030841
		CBG08367	CBG08367	WBGene00030171
		CBG09379	Cbr-hpo-15	WBGene00030975
		CBG08368	CBG08368	WBGene00030172
		CBG09535	CBG09535	WBGene00031101
		CBG14484	Cbr-pdi-2	WBGene00034960
		CBG25949	CBG25949	WBGene00087363
		CBG14483	CBG14483	WBGene00034959
		CBG21508	Cbr-sec-61.A	WBGene00040256
		CBG02899	CBG02899	WBGene00025864
		CBG02416	CBG02416	WBGene00025475
		CBG17192	CBG17192	WBGene00036903
		CBG02776	Cbr-mltn-1	WBGene00025766
		CBG23415	CBG23415	WBGene00041776
		CBG03303	CBG03303	WBGene00026185
		CBG03226	CBG03226	WBGene00026128
		CBG04434	Cbr-ptr-14	WBGene00027102
		CBG22522	CBG22522	WBGene00041061
		CBG27299	CBG27299	WBGene00088713
		CBG27294	CBG27294	WBGene00088708
		CBG25594	CBG25594	WBGene00087008
		CBG27297	CBG27297	WBGene00088711
		CBG08681	CBG08681	WBGene00030431
		CBG10155	Cbr-rnh-1.0	WBGene00031618
		CBG12898	Cbr-him-8	WBGene00033765
		CBG09567	Cbr-nhr-232	WBGene00031130
		CBG14479	Cbr-rhi-1	WBGene00034957
		CBG18437	CBG18437	WBGene00037859
		CBG18597	Cbr-acs-2	WBGene00037984
gu163	603	CBG20993	CBG20993	WBGene00039884
		CBG06323	CBG06323	WBGene00028618
		CBG04023	Cbr-ceh-12	WBGene00026771
		CBG06200	Cbr-tgt-1	WBGene00028508
		CBG19758	Cbr-pole-1	WBGene00038925
		CBG08621	Cbr-pals-34	WBGene00030380
		CBG18425	CBG18425	WBGene00037852
		CBG19512	CBG19512	WBGene00038716
		CBG00906	Cbr-znfx-1	WBGene00024221
		CBG17211	Cbr-cut-5	WBGene00036918
		CBG10819	CBG10819	WBGene00032090
		CBG05229	CBG05229	WBGene00027736
		CBG06798	CBG06798	WBGene00029014
		CBG10938	CBG10938	WBGene00032177
		CBG06670	Cbr-chk-1	WBGene00028914
		CBG25098	CBG25098	WBGene00043046
		CBG09940	Cbr-bub-1	WBGene00031436
		CBG18657	CBG18657	WBGene00038037
		CBG18533	CBG18533	WBGene00037933
		CBG16596	CBG16596	WBGene00036488
		CBG07888	Cbr-spds-1	WBGene00029794
		CBG15143	CBG15143	WBGene00035471
		CBG18534	CBG18534	WBGene00037934
		CBG08978	CBG08978	WBGene00030656
		CBG18531	Cbr-ddn-1.2	WBGene00037931
		CBG15146	Cbr-mrpl-45	WBGene00035474
		CBG20405	Cbr-cpn-4	WBGene00039390
		CBG18532	CBG18532	WBGene00037932
		CBG19620	CBG19620	WBGene00038804
		CBG17682	CBG17682	WBGene00037246
		CBG15260	Cbr-lec-6	WBGene00035574
		CBG08618	CBG08618	WBGene00030377
		CBG18530	CBG18530	WBGene00037930
		CBG14092	Cbr-col-164	WBGene00034709
		CBG27244	CBG27244	WBGene00088658
		CBG04166	Cbr-ptr-12	WBGene00026893
		CBG05496	CBG05496	WBGene00027936
		CBG06463	CBG06463	WBGene00028731
		CBG05495	CBG05495	WBGene00027935
		CBG10849	Cbr-cpr-6	WBGene00032114
		CBG12902	Cbr-ttr-26	WBGene00033768
		CBG07671	CBG07671	WBGene00029645
		CBG04290	CBG04290	WBGene00026998
		CBG27370	CBG27370	WBGene00088784
		CBG09611	Cbr-apc-10	WBGene00031171
		CBG09855	Cbr-gei-1	WBGene00031371
		CBG17237	CBG17237	WBGene00036934
		CBG09733	CBG09733	WBGene00031267
		CBG07436	CBG07436	WBGene00029490
		CBG21821	Cbr-apx-1	WBGene00040504
		CBG18322	Cbr-tat-3	WBGene00037766
		CBG19410	Cbr-rmh-2	WBGene00038636
		CBG21947	Cbr-gpa-11	WBGene00040612
		CBG21949	CBG21949	WBGene00040613
		CBG20620	CBG20620	WBGene00039568
		CBG06215	CBG06215	WBGene00028522
		CBG06455	CBG06455	WBGene00028725
		CBG06212	Cbr-mrpl-51	WBGene00028519
		CBG11921	Cbr-col-35	WBGene00032951
		CBG06452	CBG06452	WBGene00028722
		CBG04274	Cbr-clec-63	WBGene00026985
		CBG05483	CBG05483	WBGene00027926
		CBG07781	Cbr-mxl-3	WBGene00029724
		CBG08875	CBG08875	WBGene00030592
		CBG07669	CBG07669	WBGene00029643
		CBG20504	Cbr-glc-2	WBGene00039476
		CBG15282	CBG15282	WBGene00035593
		CBG18310	Cbr-ptr-19	WBGene00037756
		CBG16131	Cbr-tba-8	WBGene00036169
		CBG20671	Cbr-gst-20	WBGene00039609
		CBG06367	CBG06367	WBGene00028659
		CBG10624	CBG10624	WBGene00031957
		CBG06365	CBG06365	WBGene00028657
		CBG03096	CBG03096	WBGene00026028
		CBG05272	Cbr-cyp-14A1	WBGene00027763
		CBG11958	CBG11958	WBGene00032976
		CBG09994	Cbr-mcm-6	WBGene00031483
		CBG07574	CBG07574	WBGene00029571
		CBG07454	CBG07454	WBGene00029503
		CBG07217	Cbr-col-40	WBGene00029343
		CBG07338	CBG07338	WBGene00029414
		CBG20316	Cbr-ceh-81	WBGene00039330
		CBG20682	CBG20682	WBGene00039620
		CBG04173	Cbr-mrpl-17	WBGene00026900
		CBG08414	Cbr-mrps-25	WBGene00030208
		CBG18338	CBG18338	WBGene00037781
		CBG01904	Cbr-lec-8	WBGene00025073
		CBG09625	CBG09625	WBGene00031183
		CBG16394	CBG16394	WBGene00036345
		CBG17283	Cbr-twk-44	WBGene00036960
		CBG16191	CBG16191	WBGene00036215
		CBG22831	Cbr-cyp-35D1	WBGene00041296
		CBG07481	Cbr-gcsh-1	WBGene00029517
		CBG06151	Cbr-wht-2	WBGene00028467
		CBG12821	Cbr-nfs-1	WBGene00033712
		CBG09413	CBG09413	WBGene00031000
		CBG11973	Cbr-hcp-4	WBGene00032990
		CBG08326	CBG08326	WBGene00030139
		CBG08568	CBG08568	WBGene00030330
		CBG09777	Cbr-mrpl-35	WBGene00031300
		CBG09416	CBG09416	WBGene00031001
		CBG00969	CBG00969	WBGene00024271
		CBG17278	CBG17278	WBGene00036957
		CBG01813	Cbr-ced-3	WBGene00024999
		CBG19330	CBG19330	WBGene00038573
		CBG21990	CBG21990	WBGene00040643
		CBG21992	CBG21992	WBGene00040645
		CBG21991	CBG21991	WBGene00040644
		CBG21752	CBG21752	WBGene00040446
		CBG21994	CBG21994	WBGene00040646
		CBG21996	CBG21996	WBGene00040648
		CBG21995	CBG21995	WBGene00040647
		CBG06376	CBG06376	WBGene00028665
		CBG28141	CBG28141	WBGene00164982
		CBG11849	Cbr-spr-4	WBGene00032896
		CBG11969	CBG11969	WBGene00032986
		CBG10871	Cbr-acr-2	WBGene00032130
		CBG07103	Cbr-dlhd-1	WBGene00029265
		CBG19329	Cbr-col-146	WBGene00038572
		CBG10995	CBG10995	WBGene00032211
		CBG11963	Cbr-mis-12	WBGene00032981
		CBG11962	CBG11962	WBGene00032980
		CBG19448	Cbr-rrf-1	WBGene00038666
		CBG21998	CBG21998	WBGene00040650
		CBG20669	Cbr-gst-15	WBGene00039607
		CBG21999	Cbr-nhr-247.2	WBGene00040651
		CBG01922	CBG01922	WBGene00025089
		CBG06966	Cbr-chs-2	WBGene00029146
		CBG03331	Cbr-acl-13	WBGene00026211
		CBG03210	CBG03210	WBGene00026112
		CBG01151	CBG01151	WBGene00024426
		CBG22094	CBG22094	WBGene00040723
		CBG27542	CBG27542	WBGene00088956
		CBG03572	Cbr-set-25	WBGene00026411
		CBG05990	Cbr-hrg-6	WBGene00028337
		CBG24154	CBG24154	WBGene00042331
		CBG25243	CBG25243	WBGene00086657
		CBG16647	Cbr-clec-160	WBGene00036528
		CBG13134	Cbr-mrpl-14	WBGene00033946
		CBG13252	Cbr-gly-8	WBGene00034039
		CBG24049	CBG24049	WBGene00042256
		CBG06838	CBG06838	WBGene00029045
		CBG27315	CBG27315	WBGene00088729
		CBG27316	CBG27316	WBGene00088730
		CBG04772	CBG04772	WBGene00027383
		CBG06951	Cbr-lin-12.1	WBGene00029134
		CBG23193	Cbr-grl-3	WBGene00041595
		CBG01143	CBG01143	WBGene00024418
		CBG04770	Cbr-ins-10	WBGene00027381
		CBG23192	CBG23192	WBGene00041594
		CBG04771	CBG04771	WBGene00027382
		CBG25497	CBG25497	WBGene00086911
		CBG15306	Cbr-mlh-1	WBGene00035611
		CBG17724	Cbr-rig-4	WBGene00037279
		CBG15422	CBG15422	WBGene00035698
		CBG13246	Cbr-faah-6	WBGene00034036
		CBG10091	CBG10091	WBGene00031570
		CBG16872	Cbr-unk-1	WBGene00036689
		CBG15420	CBG15420	WBGene00035696
		CBG07924	Cbr-nlp-15	WBGene00029814
		CBG23167	Cbr-snf-11	WBGene00041572
		CBG25223	CBG25223	WBGene00086637
		CBG06867	Cbr-glb-1	WBGene00000312
		CBG04444	CBG04444	WBGene00027111
		CBG26435	CBG26435	WBGene00087849
		CBG06865	Cbr-grl-25	WBGene00029065
		CBG25469	CBG25469	WBGene00086883
		CBG02388	Cbr-clec-141	WBGene00025450
		CBG03475	Cbr-col-123	WBGene00026337
		CBG06741	CBG06741	WBGene00028973
		CBG22193	CBG22193	WBGene00040807
		CBG02023	Cbr-hst-3.2	WBGene00025169
		CBG03593	Cbr-tim-1	WBGene00026429
		CBG01055	CBG01055	WBGene00024346
		CBG02382	Cbr-ccpp-6	WBGene00025444
		CBG24495	CBG24495	WBGene00042591
		CBG14366	CBG14366	WBGene00034893
		CBG07710	Cbr-gcy-36	WBGene00029673
		CBG17511	Cbr-clc-1	WBGene00037116
		CBG14365	CBG14365	WBGene00034892
		CBG15332	CBG15332	WBGene00035632
		CBG17872	CBG17872	WBGene00037385
		CBG17990	CBG17990	WBGene00037489
		CBG12182	CBG12182	WBGene00033171
		CBG24148	CBG24148	WBGene00042325
		CBG02379	CBG02379	WBGene00025441
		CBG04796	CBG04796	WBGene00027404
		CBG05401	Cbr-nstp-2	WBGene00027856
		CBG06853	Cbr-zif-1	WBGene00029058
		CBG05521	CBG05521	WBGene00027956
		CBG27772	CBG27772	WBGene00089186
		CBG04553	CBG04553	WBGene00027198
		CBG04792	CBG04792	WBGene00027401
		CBG05760	CBG05760	WBGene00028151
		CBG00070	Cbr-abf-5	WBGene00023566
		CBG23294	Cbr-zip-10	WBGene00041674
		CBG16534	Cbr-hcp-2	WBGene00036446
		CBG18713	CBG18713	WBGene00038085
		CBG12179	Cbr-tufm-2	WBGene00033168
		CBG13148	Cbr-msra-1	WBGene00033957
		CBG13269	Cbr-xpb-1	WBGene00034054
		CBG15441	Cbr-asns-2	WBGene00035706
		CBG17862	CBG17862	WBGene00037377
		CBG07703	Cbr-mocs-1	WBGene00029667
		CBG18950	CBG18950	WBGene00038246
		CBG07704	Cbr-nkat-3	WBGene00029668
		CBG14471	Cbr-nmur-3	WBGene00034953
		CBG10907	CBG10907	WBGene00032154
		CBG04105	Cbr-cpz-1	WBGene00026844
		CBG05678	Cbr-ddo-1	WBGene00028081
		CBG06766	CBG06766	WBGene00028990
		CBG03136	Cbr-ldh-1	WBGene00026058
		CBG03012	Cbr-ect-2	WBGene00025958
		CBG27466	CBG27466	WBGene00088880
		CBG18989	Cbr-cest-28	WBGene00038280
		CBG14388	Cbr-cka-2	WBGene00034909
		CBG17653	Cbr-gkow-1	WBGene00037220
		CBG08825	Cbr-nas-9	WBGene00030550
		CBG17650	CBG17650	WBGene00037217
		CBG21806	Cbr-mrpl-39	WBGene00040489
		CBG07739	CBG07739	WBGene00029692
		CBG07609	Cbr-lips-8	WBGene00029598
		CBG05548	Cbr-pbo-5	WBGene00027976
		CBG06637	CBG06637	WBGene00028882
		CBG27237	CBG27237	WBGene00088651
		CBG03123	Cbr-dna-2	WBGene00026049
		CBG05421	Cbr-fan-1	WBGene00027875
		CBG06870	CBG06870	WBGene00029069
		CBG02391	CBG02391	WBGene00025452
		CBG19827	CBG19827	WBGene00038983
		CBG17648	Cbr-grl-21	WBGene00037215
		CBG22902	CBG22902	WBGene00041355
		CBG15583	CBG15583	WBGene00035773
		CBG16554	Cbr-lim-8	WBGene00036460
		CBG17762	Cbr-col-71	WBGene00037305
		CBG08935	CBG08935	WBGene00030635
		CBG17760	CBG17760	WBGene00037304
		CBG26117	CBG26117	WBGene00087531
		CBG27566	CBG27566	WBGene00088980
		CBG03399	Cbr-ptp-4	WBGene00026268
		CBG05694	Cbr-mrps-28	WBGene00028096
		CBG10926	CBG10926	WBGene00032169
		CBG18528	CBG18528	WBGene00037928
		CBG17679	Cbr-klp-18	WBGene00037244
		CBG08720	Cbr-pri-2	WBGene00030465
		CBG14049	CBG14049	WBGene00034684
		CBG18524	CBG18524	WBGene00037926
		CBG18886	CBG18886	WBGene00038198
		CBG18520	CBG18520	WBGene00037923
		CBG08726	CBG08726	WBGene00030470
		CBG05689	Cbr-nlp-26	WBGene00028092
		CBG05443	CBG05443	WBGene00027892
		CBG06893	CBG06893	WBGene00029086
		CBG25155	CBG25155	WBGene00077760
		CBG19728	Cbr-unc-122	WBGene00038898
		CBG19723	Cbr-dog-1	WBGene00038895
		CBG18514	CBG18514	WBGene00037917
		CBG13185	Cbr-cku-70	WBGene00033985
		CBG19841	Cbr-spe-27	WBGene00038993
		CBG09803	Cbr-dod-6	WBGene00031323
		CBG13184	Cbr-pola-1	WBGene00033984
		CBG01314	Cbr-rpl-11.1	WBGene00024572
		CBG23465	Cbr-fipr-1.2	WBGene00041819
		CBG23343	Cbr-cpr-1	WBGene00041713
		CBG22012	Cbr-athp-3	WBGene00040659
		CBG00105	CBG00105	WBGene00023587
		CBG25648	CBG25648	WBGene00087062
		CBG02763	CBG02763	WBGene00025754
		CBG21168	Cbr-nex-1	WBGene00040014
		CBG20079	CBG20079	WBGene00039156
		CBG01670	Cbr-cbd-1.2	WBGene00024873
		CBG01791	Cbr-fat-1	WBGene00024977
		CBG25881	CBG25881	WBGene00087295
		CBG14869	CBG14869	WBGene00035252
		CBG09156	Cbr-ttr-8	WBGene00030803
		CBG09397	CBG09397	WBGene00030989
		CBG11595	Cbr-cdt-2	WBGene00032697
		CBG14868	CBG14868	WBGene00035251
		CBG14983	Cbr-nol-58	WBGene00035350
		CBG11357	Cbr-myo-5	WBGene00032487
		CBG14622	CBG14622	WBGene00035055
		CBG13770	Cbr-fcd-2	WBGene00034479
		CBG27706	CBG27706	WBGene00089120
		CBG02407	Cbr-mrps-16	WBGene00025466
		CBG02514	Cbr-fzo-1	WBGene00025557
		CBG22024	Cbr-hsp-70	WBGene00040668
		CBG04813	Cbr-lea-1	WBGene00027418
		CBG02878	Cbr-ttr-18	WBGene00025847
		CBG03725	Cbr-dut-1	WBGene00026525
		CBG24564	Cbr-umps-1	WBGene00042643
		CBG23474	CBG23474	WBGene00041826
		CBG03723	CBG03723	WBGene00026523
		CBG03965	CBG03965	WBGene00026720
		CBG04812	CBG04812	WBGene00027417
		CBG26506	CBG26506	WBGene00087920
		CBG00578	CBG00578	WBGene00023951
		CBG22028	Cbr-spp-17	WBGene00040671
		CBG03720	Cbr-cri-1	WBGene00026520
		CBG23358	Cbr-kup-1	WBGene00041726
		CBG23351	CBG23351	WBGene00041721
		CBG24562	CBG24562	WBGene00042641
		CBG22381	CBG22381	WBGene00040953
		CBG09033	Cbr-nop-1	WBGene00030700
		CBG09154	CBG09154	WBGene00030801
		CBG11101	CBG11101	WBGene00032282
		CBG11348	CBG11348	WBGene00032478
		CBG11466	Cbr-ttr-21	WBGene00032578
		CBG11582	Cbr-sdc-3	WBGene00032685
		CBG04937	Cbr-gcy-32	WBGene00027523
		CBG01578	Cbr-vit-6	WBGene00024796
		CBG21264	Cbr-col-116	WBGene00040092
		CBG04604	Cbr-clec-57	WBGene00027243
		CBG03879	Cbr-tpxl-1	WBGene00026649
		CBG03514	CBG03514	WBGene00026366
		CBG04600	CBG04600	WBGene00027239
		CBG23326	Cbr-sma-1	WBGene00041700
		CBG24658	Cbr-rocf-1	WBGene00042715
		CBG03993	CBG03993	WBGene00026746
		CBG00365	Cbr-mboa-4	WBGene00023764
		CBG22115	Cbr-pqn-59.1	WBGene00040740
		CBG01571	Cbr-svh-1	WBGene00024790
		CBG09061	CBG09061	WBGene00030728
		CBG15618	Cbr-pdk-1.2	WBGene00035787
		CBG13439	Cbr-clec-140.2	WBGene00034205
		CBG14646	CBG14646	WBGene00035074
		CBG10045	Cbr-ced-7	WBGene00031527
		CBG14645	CBG14645	WBGene00035073
		CBG09059	Cbr-mig-21	WBGene00030726
		CBG10044	CBG10044	WBGene00031526
		CBG13432	Cbr-fut-6	WBGene00034199
		CBG11138	CBG11138	WBGene00032310
		CBG12465	CBG12465	WBGene00033411
		CBG13670	CBG13670	WBGene00034405
		CBG12462	CBG12462	WBGene00033408
		CBG05818	Cbr-col-114	WBGene00028198
		CBG00478	CBG00478	WBGene00023858
		CBG05925	CBG05925	WBGene00028282
		CBG03867	CBG03867	WBGene00026638
		CBG23334	CBG23334	WBGene00041708
		CBG22000	CBG22000	WBGene00040652
		CBG01568	Cbr-klp-19	WBGene00024787
		CBG24541	CBG24541	WBGene00042629
		CBG00233	Cbr-twk-18	WBGene00023665
		CBG23215	Cbr-ndc-80	WBGene00041609
		CBG02773	Cbr-oig-2	WBGene00025763
		CBG00470	CBG00470	WBGene00023852
		CBG11008	Cbr-grd-7	WBGene00032219
		CBG23451	CBG23451	WBGene00041810
		CBG14519	Cbr-tmem-135	WBGene00034985
		CBG13545	Cbr-ears-2	WBGene00034299
		CBG14515	Cbr-nhr-45	WBGene00034982
		CBG15725	Cbr-cox-17	WBGene00035870
		CBG14510	CBG14510	WBGene00034977
		CBG12573	Cbr-cof-2	WBGene00033502
		CBG05928	Cbr-nep-16	WBGene00028285
		CBG01116	Cbr-mct-1	WBGene00024394
		CBG04747	Cbr-mrps-18B	WBGene00027363
		CBG03659	CBG03659	WBGene00026471
		CBG04746	CBG04746	WBGene00027362
		CBG03654	Cbr-gtf-2F1	WBGene00026468
		CBG23029	CBG23029	WBGene00041460
		CBG03650	CBG03650	WBGene00026466
		CBG22170	CBG22170	WBGene00040792
		CBG02682	Cbr-toe-2	WBGene00025691
		CBG09081	Cbr-rev-3	WBGene00030745
		CBG22171	Cbr-mppa-1	WBGene00040793
		CBG02680	CBG02680	WBGene00025689
		CBG09083	Cbr-polq-1	WBGene00030747
		CBG24231	CBG24231	WBGene00042393
		CBG16849	Cbr-zig-4	WBGene00036675
		CBG12129	Cbr-dhs-14.1	WBGene00033128
		CBG15510	CBG15510	WBGene00035744
		CBG12123	CBG12123	WBGene00033122
		CBG13577	CBG13577	WBGene00034325
		CBG12482	Cbr-mrpl-24	WBGene00033427
		CBG13573	Cbr-dsl-3	WBGene00034321
		CBG26548	CBG26548	WBGene00087962
		CBG03769	Cbr-pgl-1	WBGene00026560
		CBG02677	CBG02677	WBGene00025687
		CBG24486	Cbr-cdh-5	WBGene00042583
		CBG24123	CBG24123	WBGene00042307
		CBG02312	CBG02312	WBGene00025386
		CBG01103	Cbr-cpr-5	WBGene00024383
		CBG03880	Cbr-icp-1	WBGene00026650
		CBG13208	Cbr-mib-1	WBGene00034002
		CBG25572	Cbr-mrps-22	WBGene00086986
		CBG15867	CBG15867	WBGene00035981
		CBG16956	CBG16956	WBGene00036745
		CBG13564	CBG13564	WBGene00034314
		CBG17920	CBG17920	WBGene00037430
		CBG14775	Cbr-nlp-49	WBGene00035172
		CBG11380	Cbr-col-43	WBGene00032504
		CBG10051	CBG10051	WBGene00031533
		CBG06916	Cbr-aak-1	WBGene00029106
		CBG06706	Cbr-mes-4	WBGene00028946
		CBG06826	Cbr-lin-12.2	WBGene00029035
		CBG25423	CBG25423	WBGene00086837
		CBG03436	CBG03436	WBGene00026303
		CBG23485	CBG23485	WBGene00041835
		CBG05613	Cbr-col-163	WBGene00028025
		CBG04764	CBG04764	WBGene00027376
		CBG01371	CBG01371	WBGene00024620
		CBG22031	Cbr-mrpl-38	WBGene00040674
		CBG25782	CBG25782	WBGene00087196
		CBG24572	Cbr-dnj-9	WBGene00042650
		CBG01370	Cbr-lipl-5	WBGene00024619
		CBG17958	CBG17958	WBGene00037459
		CBG16504	Cbr-cyk-1	WBGene00036422
		CBG17717	Cbr-czw-1	WBGene00037273
		CBG11298	CBG11298	WBGene00032435
		CBG14201	Cbr-cht-1	WBGene00034776
		CBG12388	CBG12388	WBGene00033344
		CBG17711	Cbr-gcy-8	WBGene00037269
		CBG24219	CBG24219	WBGene00042383
		CBG06829	Cbr-lin-12.3	WBGene00029037
		CBG05726	CBG05726	WBGene00028120
		CBG04759	CBG04759	WBGene00027373
		CBG04877	CBG04877	WBGene00027474
		CBG06935	Cbr-dos-1	WBGene00029120
		CBG23255	Cbr-col-158	WBGene00041641
		CBG05845	Cbr-daf-42	WBGene00028221
		CBG03787	Cbr-ercc-1	WBGene00026572
		CBG05964	CBG05964	WBGene00028318
		CBG09090	Cbr-sma-4	WBGene00030753
		CBG03662	CBG03662	WBGene00026473
		CBG27972	CBG27972	WBGene00089386
		CBG13109	Cbr-ctsa-3.1	WBGene00033932
		CBG22041	Cbr-eif-2alpha	WBGene00040682
		CBG25670	CBG25670	WBGene00087084
		CBG12254	Cbr-coq-5	WBGene00033230
		CBG13585	CBG13585	WBGene00034333
		CBG12255	CBG12255	WBGene00033231
		CBG15882	Cbr-oac-20	WBGene00035995
		CBG12370	CBG12370	WBGene00033328
		CBG03309	CBG03309	WBGene00026191
		CBG22893	CBG22893	WBGene00041353
		CBG19481	CBG19481	WBGene00038690
		CBG19480	CBG19480	WBGene00038689
		CBG21322	CBG21322	WBGene00040131
		CBG23743	Cbr-spd-5	WBGene00042013
		CBG10428	CBG10428	WBGene00031817
		CBG11879	Cbr-lars-2	WBGene00032918
		CBG06286	CBG06286	WBGene00028587
		CBG08470	CBG08470	WBGene00030253
		CBG20591	Cbr-flp-21	WBGene00039546
		CBG08472	CBG08472	WBGene00030255
		CBG10429	CBG10429	WBGene00031818
		CBG10540	Cbr-cdh-8	WBGene00031906
		CBG06172	CBG06172	WBGene00028482
		CBG09796	Cbr-spe-41	WBGene00031316
		CBG14900	CBG14900	WBGene00035275
		CBG07015	Cbr-djr-1.2	WBGene00029190
		CBG21327	Cbr-cid-1	WBGene00040136
		CBG19357	Cbr-slcr-46.3	WBGene00038594
		CBG23508	Cbr-mrps-11	WBGene00041853
		CBG00730	Cbr-rrf-3	WBGene00024074
		CBG20000	CBG20000	WBGene00039106
		CBG23753	CBG23753	WBGene00042022
		CBG05188	Cbr-skpt-1	WBGene00027702
		CBG05186	CBG05186	WBGene00027700
		CBG12832	Cbr-fncm-1	WBGene00033719
		CBG07125	Cbr-acdh-9	WBGene00029279
		CBG11985	Cbr-col-50	WBGene00033002
		CBG02918	CBG02918	WBGene00025877
		CBG01828	CBG01828	WBGene00025013
		CBG22548	Cbr-grl-19	WBGene00041084
		CBG24609	Cbr-nex-2	WBGene00042679
		CBG25819	Cbr-zip-1	WBGene00087233
		CBG00616	Cbr-taap-1	WBGene00023985
		CBG18050	Cbr-cdh-4	WBGene00037547
		CBG20572	Cbr-lbp-4	WBGene00039529
		CBG21782	Cbr-flp-1	WBGene00040473
		CBG21784	CBG21784	WBGene00040475
		CBG01972	Cbr-col-176	WBGene00025131
		CBG14929	CBG14929	WBGene00035303
		CBG28053	CBG28053	WBGene00089467
		CBG09581	Cbr-trx-2	WBGene00031142
		CBG08250	Cbr-nmy-2	WBGene00030079
		CBG07161	CBG07161	WBGene00029302
		CBG06195	CBG06195	WBGene00028503
		CBG11530	CBG11530	WBGene00032637
		CBG14801	Cbr-lgx-1	WBGene00035194
		CBG14922	Cbr-wdr-12	WBGene00035296
		CBG07159	CBG07159	WBGene00029301
		CBG10322	Cbr-nspe-2.2	WBGene00031730
		CBG20336	CBG20336	WBGene00039345
		CBG20218	Cbr-mrps-14	WBGene00039257
		CBG18046	Cbr-mrps-34	WBGene00037543
		CBG00649	Cbr-skpo-1	WBGene00024013
		CBG19253	Cbr-ucp-4	WBGene00038509
		CBG00648	Cbr-dod-23	WBGene00024012
		CBG19252	CBG19252	WBGene00038508
		CBG24702	Cbr-mpz-5	WBGene00042751
		CBG21676	Cbr-him-6	WBGene00040381
		CBG10437	CBG10437	WBGene00031825
		CBG09321	CBG09321	WBGene00030924
		CBG11640	Cbr-sea-1.3	WBGene00032734
		CBG12733	CBG12733	WBGene00033639
		CBG13822	CBG13822	WBGene00034518
		CBG07024	CBG07024	WBGene00029199
		CBG07266	CBG07266	WBGene00029371
		CBG08355	CBG08355	WBGene00030163
		CBG11524	CBG11524	WBGene00032633
		CBG07026	Cbr-cat-2	WBGene00029201
		CBG12970	CBG12970	WBGene00033822
		CBG08237	CBG08237	WBGene00030070
		CBG19129	Cbr-mod-1	WBGene00038401
		CBG09326	Cbr-aspm-1	WBGene00030928
		CBG18159	CBG18159	WBGene00037630
		CBG20106	Cbr-tni-4	WBGene00039178
		CBG19005	Cbr-grl-9	WBGene00038295
		CBG03907	Cbr-col-45	WBGene00026670
		CBG19367	CBG19367	WBGene00038603
		CBG01847	Cbr-scl-5	WBGene00025028
		CBG00544	CBG00544	WBGene00023920
		CBG01512	CBG01512	WBGene00024737
		CBG21002	CBG21002	WBGene00039892
		CBG24871	CBG24871	WBGene00042884
		CBG01631	Cbr-gcy-23	WBGene00024841
		CBG20390	Cbr-gcy-35	WBGene00039377
		CBG13617	Cbr-trp-4	WBGene00034360
		CBG13738	CBG13738	WBGene00034452
		CBG20030	Cbr-fbl-1	WBGene00039129
		CBG20151	CBG20151	WBGene00039206
		CBG14706	Cbr-sulp-2	WBGene00035122
		CBG07064	CBG07064	WBGene00029232
		CBG12529	CBG12529	WBGene00033469
		CBG08022	Cbr-ndx-8	WBGene00029895
		CBG12644	Cbr-acdh-1	WBGene00033562
		CBG14945	Cbr-crn-1	WBGene00035319
		CBG11551	CBG11551	WBGene00032655
		CBG14824	CBG14824	WBGene00035215
		CBG10347	CBG10347	WBGene00031750
		CBG10467	CBG10467	WBGene00031851
		CBG21249	Cbr-mrpl-21	WBGene00040081
		CBG23428	Cbr-tsfm-1	WBGene00041789
		CBG01742	Cbr-timm-17B.1	WBGene00024930
		CBG01620	CBG01620	WBGene00024832
		CBG11549	CBG11549	WBGene00032654
		CBG11306	CBG11306	WBGene00032443
		CBG12754	Cbr-dpy-14	WBGene00033655
		CBG08012	CBG08012	WBGene00029886
		CBG11540	Cbr-grl-17	WBGene00032647
		CBG07168	CBG07168	WBGene00029308
		CBG07169	CBG07169	WBGene00029309
		CBG09346	Cbr-pqn-13	WBGene00030945
		CBG11544	CBG11544	WBGene00032649
		CBG19269	Cbr-hum-2	WBGene00038520
		CBG02837	Cbr-nep-1	WBGene00025811
		CBG19266	CBG19266	WBGene00038519
		CBG03803	CBG03803	WBGene00026586
		CBG19264	CBG19264	WBGene00038518
		CBG02745	Cbr-col-84	WBGene00025742
		CBG21582	CBG21582	WBGene00040310
		CBG24613	CBG24613	WBGene00042683
		CBG02863	CBG02863	WBGene00025833
		CBG02860	CBG02860	WBGene00025830
		CBG20137	CBG20137	WBGene00039197
		CBG02861	CBG02861	WBGene00025831
		CBG11211	CBG11211	WBGene00032372
		CBG13876	Cbr-gcy-37	WBGene00034562
		CBG15935	CBG15935	WBGene00036036
		CBG04809	CBG04809	WBGene00027414
		CBG03702	Cbr-rpl-24.2	WBGene00026506
		CBG03824	Cbr-mom-5	WBGene00026604
		CBG26923	CBG26923	WBGene00088337
		CBG23530	Cbr-grl-23	WBGene00041869
		CBG22204	Cbr-chaf-2	WBGene00040815
		CBG00671	Cbr-mrpl-10	WBGene00024031
		CBG03820	Cbr-sys-1	WBGene00026600
		CBG24501	Cbr-sas-4	WBGene00042597
		CBG13507	CBG13507	WBGene00034264
		CBG09494	CBG09494	WBGene00031062
		CBG15800	CBG15800	WBGene00035937
		CBG13625	CBG13625	WBGene00034366
		CBG11688	CBG11688	WBGene00032774
		CBG11687	CBG11687	WBGene00032773
		CBG09249	CBG09249	WBGene00030867
		CBG13980	CBG13980	WBGene00034648
		CBG00559	CBG00559	WBGene00023934
		CBG02859	CBG02859	WBGene00025829
		CBG01406	CBG01406	WBGene00024652
		CBG03826	Cbr-har-2	WBGene00026606
		CBG26767	NA	NA
		CBG01732	NA	NA
		CBG25883	NA	NA
		CBG25168	NA	NA
		CBG27634	NA	NA
		CBG06810	NA	NA
		CBG03395	NA	NA
		CBG09084	NA	NA
		CBG09086	NA	NA
		CBG05362	NA	NA
		CBG05670	NA	NA
		CBG08471	NA	NA
		CBG11738	NA	NA
		CBG15811	NA	NA
		CBG09235	NA	NA
		CBG09411	NA	NA
		CBG08168	NA	NA
		CBG15254	NA	NA
		CBG18214	NA	NA
		CBG03539	NA	NA
gu167	201	CBG02766	Cbr-ptr-18	WBGene00025756
		CBG10829	CBG10829	WBGene00032098
		CBG02761	Cbr-arrd-10	WBGene00025752
		CBG02760	Cbr-lips-9	WBGene00025751
		CBG11119	CBG11119	WBGene00032296
		CBG05353	Cbr-dpy-13	WBGene00027815
		CBG23461	Cbr-sqt-3	WBGene00041817
		CBG10024	CBG10024	WBGene00031510
		CBG10021	Cbr-best-5	WBGene00031507
		CBG13530	Cbr-samt-1	WBGene00034284
		CBG14501	Cbr-flp-12	WBGene00034973
		CBG08866	CBG08866	WBGene00030585
		CBG08747	Cbr-tcab-1	WBGene00030485
		CBG16482	Cbr-abu-13	WBGene00036404
		CBG01786	Cbr-srsx-25	WBGene00024973
		CBG24327	CBG24327	WBGene00042467
		CBG06797	CBG06797	WBGene00029013
		CBG25094	CBG25094	WBGene00043042
		CBG08057	Cbr-inso-1	WBGene00029923
		CBG07886	Cbr-cpt-1	WBGene00029792
		CBG21978	CBG21978	WBGene00040636
		CBG21735	Cbr-col-119	WBGene00040434
		CBG02789	Cbr-col-86	WBGene00025774
		CBG02785	Cbr-pqn-32	WBGene00025770
		CBG25866	CBG25866	WBGene00087280
		CBG22599	Cbr-cpl-1	WBGene00041124
		CBG05010	CBG05010	WBGene00027570
		CBG14527	Cbr-dnj-14	WBGene00034991
		CBG18209	CBG18209	WBGene00037670
		CBG14520	Cbr-flp-11	WBGene00034986
		CBG14523	CBG14523	WBGene00034987
		CBG14643	CBG14643	WBGene00035071
		CBG17597	CBG17597	WBGene00037179
		CBG20858	Cbr-madf-5	WBGene00039769
		CBG17350	Cbr-prmn-1	WBGene00037001
		CBG14085	CBG14085	WBGene00034706
		CBG18440	Cbr-dos-2	WBGene00037862
		CBG25630	CBG25630	WBGene00087044
		CBG14512	Cbr-hosl-1	WBGene00034979
		CBG18678	CBG18678	WBGene00038055
		CBG13781	Cbr-dpy-4	WBGene00034489
		CBG18553	CBG18553	WBGene00037949
		CBG01207	Cbr-scl-12	WBGene00024474
		CBG02418	Cbr-cyp-44A1	WBGene00025477
		CBG05036	CBG05036	WBGene00027590
		CBG01470	CBG01470	WBGene00024703
		CBG06240	CBG06240	WBGene00028546
		CBG09992	CBG09992	WBGene00031481
		CBG05160	CBG05160	WBGene00027677
		CBG11275	CBG11275	WBGene00032416
		CBG10862	Cbr-col-172	WBGene00032124
		CBG14666	CBG14666	WBGene00035090
		CBG16601	Cbr-pot-1	WBGene00036493
		CBG18340	CBG18340	WBGene00037783
		CBG05945	CBG05945	WBGene00028301
		CBG25212	CBG25212	WBGene00086626
		CBG04735	CBG04735	WBGene00027352
		CBG06116	CBG06116	WBGene00028444
		CBG11148	Cbr-nlp-50	WBGene00032319
		CBG15066	CBG15066	WBGene00035410
		CBG12473	Cbr-dpy-5	WBGene00033419
		CBG09508	Cbr-ttr-27	WBGene00031076
		CBG24806	Cbr-col-73	WBGene00042838
		CBG19582	Cbr-ptc-3	WBGene00038774
		CBG20775	CBG20775	WBGene00039698
		CBG22151	CBG22151	WBGene00040774
		CBG09894	Cbr-puf-4	WBGene00031405
		CBG16748	CBG16748	WBGene00036607
		CBG12023	Cbr-ipla-4	WBGene00033038
		CBG14325	CBG14325	WBGene00034865
		CBG13477	CBG13477	WBGene00034236
		CBG12021	Cbr-hus-1	WBGene00033036
		CBG14200	Cbr-slcf-2	WBGene00034775
		CBG23927	CBG23927	WBGene00042160
		CBG02902	CBG02902	WBGene00025866
		CBG01006	Cbr-dtmk-1	WBGene00024303
		CBG02216	CBG02216	WBGene00025302
		CBG22168	CBG22168	WBGene00040790
		CBG23019	Cbr-gly-11	WBGene00041451
		CBG23138	CBG23138	WBGene00041546
		CBG04076	Cbr-cyp-36A1	WBGene00026819
		CBG27295	CBG27295	WBGene00088709
		CBG06252	Cbr-phy-2	WBGene00028556
		CBG27296	CBG27296	WBGene00088710
		CBG12014	CBG12014	WBGene00033029
		CBG20303	CBG20303	WBGene00039320
		CBG23933	CBG23933	WBGene00042166
		CBG23934	Cbr-acr-6	WBGene00042167
		CBG24039	CBG24039	WBGene00042246
		CBG07014	Cbr-sqt-2	WBGene00029189
		CBG08345	CBG08345	WBGene00030155
		CBG13010	CBG13010	WBGene00033854
		CBG14222	Cbr-wrt-6	WBGene00034791
		CBG17177	Cbr-nucb-1	WBGene00036893
		CBG02923	Cbr-sqt-1	WBGene00025882
		CBG14460	Cbr-lst-2	WBGene00034944
		CBG00627	Cbr-cut-3	WBGene00023996
		CBG26106	CBG26106	WBGene00087520
		CBG19470	Cbr-prom-1	WBGene00038679
		CBG03326	Cbr-acs-20	WBGene00026207
		CBG20484	Cbr-pid-4	WBGene00039458
		CBG05500	CBG05500	WBGene00027940
		CBG24283	CBG24283	WBGene00042432
		CBG24040	CBG24040	WBGene00042247
		CBG25371	CBG25371	WBGene00086785
		CBG03560	Cbr-tpst-1	WBGene00026402
		CBG26223	CBG26223	WBGene00087637
		CBG24285	Cbr-grl-15	WBGene00042434
		CBG12837	Cbr-osr-1	WBGene00033721
		CBG12157	CBG12157	WBGene00033150
		CBG12030	CBG12030	WBGene00033044
		CBG12394	Cbr-madd-4	WBGene00033350
		CBG17962	CBG17962	WBGene00037463
		CBG08219	Cbr-scbp-2	WBGene00030058
		CBG13484	CBG13484	WBGene00034242
		CBG01703	CBG01703	WBGene00024898
		CBG11062	CBG11062	WBGene00032249
		CBG25345	CBG25345	WBGene00086759
		CBG23843	CBG23843	WBGene00042098
		CBG12507	Cbr-snrp-27	WBGene00033450
		CBG08244	Cbr-unc-55	WBGene00030075
		CBG09214	Cbr-evl-18	WBGene00030843
		CBG16423	Cbr-wrt-9	WBGene00036363
		CBG07711	CBG07711	WBGene00029674
		CBG19137	CBG19137	WBGene00038406
		CBG02811	Cbr-moe-3	WBGene00025792
		CBG23612	Cbr-grl-5	WBGene00041928
		CBG20585	Cbr-grl-10	WBGene00039540
		CBG22763	Cbr-spp-13	WBGene00041251
		CBG22764	CBG22764	WBGene00041252
		CBG00074	Cbr-alh-13	WBGene00023569
		CBG26441	CBG26441	WBGene00087855
		CBG06970	CBG06970	WBGene00029150
		CBG08480	CBG08480	WBGene00030263
		CBG12735	Cbr-smg-1	WBGene00033641
		CBG23176	Cbr-grl-7	WBGene00041580
		CBG08352	CBG08352	WBGene00030160
		CBG13823	CBG13823	WBGene00034519
		CBG14473	Cbr-ncr-1	WBGene00034955
		CBG12296	Cbr-col-90	WBGene00033265
		CBG16532	Cbr-wdr-60	WBGene00036444
		CBG18036	CBG18036	WBGene00037533
		CBG14590	CBG14590	WBGene00035036
		CBG00637	Cbr-lips-10	WBGene00024002
		CBG12293	CBG12293	WBGene00033263
		CBG19281	Cbr-flp-6	WBGene00038528
		CBG23789	CBG23789	WBGene00042051
		CBG14949	CBG14949	WBGene00035322
		CBG09484	CBG09484	WBGene00031055
		CBG07054	Cbr-cpn-2	WBGene00029225
		CBG09355	Cbr-memb-2	WBGene00030954
		CBG14944	Cbr-fer-1	WBGene00035318
		CBG09478	Cbr-inft-2	WBGene00031050
		CBG13175	Cbr-puf-6.1	WBGene00033977
		CBG13171	CBG13171	WBGene00033973
		CBG07618	Cbr-col-41	WBGene00029604
		CBG00549	CBG00549	WBGene00023925
		CBG25853	CBG25853	WBGene00087267
		CBG05547	Cbr-col-131	WBGene00027975
		CBG05662	CBG05662	WBGene00028067
		CBG14814	Cbr-sups-1	WBGene00035206
		CBG19828	Cbr-glf-1	WBGene00038984
		CBG19947	CBG19947	WBGene00039064
		CBG17768	Cbr-skpo-2	WBGene00037311
		CBG12990	Cbr-rol-8	WBGene00033839
		CBG21812	CBG21812	WBGene00040495
		CBG07607	Cbr-daf-6	WBGene00029596
		CBG00683	CBG00683	WBGene00024039
		CBG21345	CBG21345	WBGene00040149
		CBG26599	CBG26599	WBGene00088013
		CBG06302	CBG06302	WBGene00028600
		CBG04124	CBG04124	WBGene00026859
		CBG03154	Cbr-rol-6	WBGene00026075
		CBG07084	CBG07084	WBGene00029250
		CBG22791	CBG22791	WBGene00041266
		CBG14607	Cbr-acn-1	WBGene00035046
		CBG12665	CBG12665	WBGene00033580
		CBG18408	CBG18408	WBGene00037840
		CBG07630	Cbr-mlt-9	WBGene00029612
		CBG13510	CBG13510	WBGene00034267
		CBG23407	Cbr-lon-3	WBGene00041771
		CBG14281	CBG14281	WBGene00034834
		CBG02856	CBG02856	WBGene00025826
		CBG25279	CBG25279	WBGene00086693
		CBG20267	CBG20267	WBGene00039293
		CBG20266	CBG20266	WBGene00039292
		CBG05563	CBG05563	WBGene00027987
		CBG07073	Cbr-mlt-8	WBGene00029240
		CBG11205	Cbr-lst-5	WBGene00032367
		CBG14399	Cbr-col-165	WBGene00034918
		CBG10478	CBG10478	WBGene00031862
		CBG07747	CBG07747	WBGene00029699
		CBG20827	CBG20827	WBGene00039741
		CBG21916	Cbr-lin-61	WBGene00040585
		CBG22013	NA	NA
		CBG27845	NA	NA
		CBG19581	NA	NA
		CBG11090	NA	NA
		CBG11732	NA	NA
		CBG26357	NA	NA
		CBG18459	NA	NA
sy5216	3303	CBG06209	Cbr-lips-6.2	WBGene00028516
		CBG03178	Cbr-pho-13	WBGene00026091
		CBG06202	Cbr-snf-8	WBGene00028510
		CBG19519	CBG19519	WBGene00038722
		CBG19518	CBG19518	WBGene00038721
		CBG00908	Cbr-sym-2	WBGene00024223
		CBG08862	CBG08862	WBGene00030582
		CBG08865	CBG08865	WBGene00030584
		CBG00904	CBG00904	WBGene00024219
		CBG20515	CBG20515	WBGene00039485
		CBG15150	CBG15150	WBGene00035478
		CBG15153	Cbr-rab-18	WBGene00035481
		CBG30790	CBG30790	WBGene00270754
		CBG21849	CBG21849	WBGene00040530
		CBG16480	CBG16480	WBGene00036402
		CBG20522	CBG20522	WBGene00039489
		CBG03166	Cbr-pah-1	WBGene00026084
		CBG03162	Cbr-rab-21	WBGene00026080
		CBG03163	Cbr-ptr-20	WBGene00026081
		CBG03160	CBG03160	WBGene00026078
		CBG16478	Cbr-inf-1	WBGene00036400
		CBG15144	CBG15144	WBGene00035472
		CBG08857	CBG08857	WBGene00030578
		CBG20528	Cbr-pph-5	WBGene00039494
		CBG21859	CBG21859	WBGene00040540
		CBG15142	CBG15142	WBGene00035470
		CBG00920	Cbr-aqp-2	WBGene00024232
		CBG12908	Cbr-pqn-94	WBGene00033774
		CBG27129	CBG27129	WBGene00088543
		CBG12904	Cbr-ttr-25	WBGene00033770
		CBG29785	CBG29785	WBGene00270332
		CBG06224	Cbr-rbm-34	WBGene00028531
		CBG12905	Cbr-ttr-24	WBGene00033771
		CBG29786	CBG29786	WBGene00270333
		CBG24098	CBG24098	WBGene00042289
		CBG24097	CBG24097	WBGene00042288
		CBG03194	CBG03194	WBGene00026103
		CBG07552	Cbr-nhr-3	WBGene00029551
		CBG07555	Cbr-let-4	WBGene00029554
		CBG07556	Cbr-sym-1	WBGene00029555
		CBG00928	Cbr-sec-5	WBGene00024236
		CBG15179	Cbr-ceeh-1	WBGene00035503
		CBG15175	Cbr-sucl-2	WBGene00035499
		CBG15171	CBG15171	WBGene00035495
		CBG06219	CBG06219	WBGene00028526
		CBG06218	CBG06218	WBGene00028525
		CBG30789	Cbr-spp-14	WBGene00270753
		CBG27139	CBG27139	WBGene00088553
		CBG06214	CBG06214	WBGene00028521
		CBG06213	Cbr-sqst-1	WBGene00028520
		CBG03186	CBG03186	WBGene00026097
		CBG29794	CBG29794	WBGene00270821
		CBG16497	Cbr-col-8	WBGene00036416
		CBG21833	Cbr-try-8	WBGene00040515
		CBG30782	CBG30782	WBGene00270746
		CBG16493	CBG16493	WBGene00036413
		CBG19520	CBG19520	WBGene00038723
		CBG20505	CBG20505	WBGene00039477
		CBG27189	Cbr-ttr-40	WBGene00088603
		CBG06243	CBG06243	WBGene00028549
		CBG12923	Cbr-slo-1	WBGene00033787
		CBG07580	CBG07580	WBGene00029576
		CBG07571	Cbr-csq-1	WBGene00029568
		CBG15199	CBG15199	WBGene00035521
		CBG18226	CBG18226	WBGene00037681
		CBG19553	CBG19553	WBGene00038750
		CBG21891	Cbr-mrpl-13	WBGene00040563
		CBG20562	CBG20562	WBGene00039520
		CBG15192	CBG15192	WBGene00035515
		CBG21895	Cbr-dylt-1	WBGene00040567
		CBG06235	Cbr-dhhc-6	WBGene00028542
		CBG12917	Cbr-ncx-1	WBGene00033781
		CBG12911	Cbr-mdt-17	WBGene00033777
		CBG07570	Cbr-slt-1	WBGene00029567
		CBG12910	Cbr-prmt-1	WBGene00033776
		CBG18219	CBG18219	WBGene00037676
		CBG20568	Cbr-ttr-33	WBGene00039526
		CBG21899	Cbr-ztf-2	WBGene00040571
		CBG00939	CBG00939	WBGene00024247
		CBG00938	Cbr-rhy-1	WBGene00024246
		CBG19543	Cbr-gcy-21	WBGene00038741
		CBG18250	CBG18250	WBGene00037701
		CBG19580	CBG19580	WBGene00038772
		CBG06266	CBG06266	WBGene00028569
		CBG06270	Cbr-hpo-12	WBGene00028573
		CBG12942	Cbr-cex-2	WBGene00033801
		CBG20537	Cbr-tsp-13	WBGene00039500
		CBG21867	Cbr-hpo-18	WBGene00040546
		CBG19576	CBG19576	WBGene00038768
		CBG19573	CBG19573	WBGene00038766
		CBG27178	CBG27178	WBGene00088592
		CBG11603	Cbr-hil-1	WBGene00032705
		CBG06255	Cbr-mlt-3	WBGene00028559
		CBG11602	CBG11602	WBGene00032704
		CBG12934	Cbr-fre-1	WBGene00033796
		CBG12936	Cbr-ttx-1	WBGene00033797
		CBG06260	Cbr-sre-14	WBGene00028564
		CBG07583	CBG07583	WBGene00029577
		CBG07585	Cbr-sucl-1	WBGene00029579
		CBG07588	CBG07588	WBGene00029582
		CBG18238	Cbr-osm-7	WBGene00037691
		CBG00954	Cbr-ugt-58	WBGene00024258
		CBG25369	CBG25369	WBGene00086783
		CBG04426	CBG04426	WBGene00027095
		CBG05753	Cbr-nhr-105	WBGene00028144
		CBG04420	Cbr-oac-8	WBGene00027090
		CBG05751	CBG05751	WBGene00028142
		CBG25360	CBG25360	WBGene00086774
		CBG00062	CBG00062	WBGene00023562
		CBG01396	CBG01396	WBGene00024643
		CBG01395	Cbr-nhr-16	WBGene00024642
		CBG01390	CBG01390	WBGene00024637
		CBG17738	CBG17738	WBGene00037290
		CBG16408	CBG16408	WBGene00036355
		CBG16407	Cbr-cpd-2	WBGene00036354
		CBG16402	CBG16402	WBGene00036350
		CBG13377	Cbr-let-268	WBGene00034153
		CBG13378	CBG13378	WBGene00034154
		CBG17730	CBG17730	WBGene00037285
		CBG12042	CBG12042	WBGene00033053
		CBG13371	Cbr-lec-2	WBGene00034148
		CBG05748	CBG05748	WBGene00028140
		CBG00059	CBG00059	WBGene00023559
		CBG24046	Cbr-mlc-3	WBGene00042253
		CBG01387	CBG01387	WBGene00024634
		CBG04414	CBG04414	WBGene00027086
		CBG01388	CBG01388	WBGene00024635
		CBG01383	CBG01383	WBGene00024630
		CBG00051	CBG00051	WBGene00023555
		CBG04410	CBG04410	WBGene00027084
		CBG01385	CBG01385	WBGene00024632
		CBG24045	Cbr-rpc-2	WBGene00042252
		CBG00050	Cbr-bcat-1	WBGene00023554
		CBG24043	Cbr-nmad-1	WBGene00042250
		CBG13369	Cbr-nlt-1	WBGene00034146
		CBG17726	Cbr-mec-17	WBGene00037281
		CBG12034	CBG12034	WBGene00033048
		CBG13368	Cbr-lec-3	WBGene00034145
		CBG17720	Cbr-csr-1	WBGene00037276
		CBG14691	Cbr-dlg-1	WBGene00035111
		CBG24016	CBG24016	WBGene00042226
		CBG08809	CBG08809	WBGene00030537
		CBG03117	Cbr-clh-1	WBGene00026047
		CBG03118	CBG03118	WBGene00026048
		CBG03115	CBG03115	WBGene00026045
		CBG05777	Cbr-cyn-12	WBGene00028164
		CBG00086	Cbr-pgp-12	WBGene00023577
		CBG16428	CBG16428	WBGene00036368
		CBG00090	Cbr-ugt-50	WBGene00023579
		CBG12067	Cbr-acd-1	WBGene00033075
		CBG16424	CBG16424	WBGene00036364
		CBG13395	Cbr-gss-1	WBGene00034169
		CBG08803	CBG08803	WBGene00030532
		CBG03108	Cbr-eif-2A	WBGene00026039
		CBG30705	CBG30705	WBGene00271323
		CBG03109	CBG03109	WBGene00026040
		CBG05768	CBG05768	WBGene00028156
		CBG00078	CBG00078	WBGene00023572
		CBG03104	CBG03104	WBGene00026035
		CBG26686	CBG26686	WBGene00088100
		CBG04436	CBG04436	WBGene00027104
		CBG26688	CBG26688	WBGene00088102
		CBG04433	CBG04433	WBGene00027101
		CBG05763	Cbr-deb-1	WBGene00028154
		CBG05762	Cbr-rps-4	WBGene00028153
		CBG03101	Cbr-clec-143.2	WBGene00026032
		CBG04430	CBG04430	WBGene00027098
		CBG26685	CBG26685	WBGene00088099
		CBG12056	CBG12056	WBGene00033065
		CBG12058	CBG12058	WBGene00033066
		CBG16414	CBG16414	WBGene00036358
		CBG12052	Cbr-inx-16	WBGene00033061
		CBG12055	CBG12055	WBGene00033064
		CBG12051	Cbr-inx-17	WBGene00033060
		CBG03139	CBG03139	WBGene00026061
		CBG03137	CBG03137	WBGene00026059
		CBG03138	CBG03138	WBGene00026060
		CBG05798	Cbr-cest-10	WBGene00028182
		CBG05797	CBG05797	WBGene00028181
		CBG29763	CBG29763	WBGene00270324
		CBG03133	CBG03133	WBGene00026056
		CBG03134	Cbr-alh-8	WBGene00026057
		CBG29762	CBG29762	WBGene00270802
		CBG03131	Cbr-gpb-1	WBGene00026054
		CBG03132	Cbr-ctsa-1.2	WBGene00026055
		CBG12089	Cbr-mrps-6	WBGene00033093
		CBG12085	Cbr-aars-2	WBGene00033089
		CBG08829	Cbr-adss-1	WBGene00030553
		CBG03126	CBG03126	WBGene00026052
		CBG03127	CBG03127	WBGene00026053
		CBG29777	CBG29777	WBGene00270811
		CBG03125	Cbr-patr-1	WBGene00026051
		CBG04453	CBG04453	WBGene00027119
		CBG05782	Cbr-col-113	WBGene00028168
		CBG00091	Cbr-adt-1	WBGene00023580
		CBG04450	CBG04450	WBGene00027116
		CBG00093	Cbr-nhr-17	WBGene00023581
		CBG21818	Cbr-zig-11	WBGene00040501
		CBG21813	CBG21813	WBGene00040496
		CBG21817	Cbr-cct-7	WBGene00040500
		CBG25383	CBG25383	WBGene00086797
		CBG24050	CBG24050	WBGene00042257
		CBG04485	Cbr-mboa-7	WBGene00027148
		CBG24054	Cbr-exc-5	WBGene00042259
		CBG03150	Cbr-atf-2	WBGene00026072
		CBG15137	Cbr-pvf-1	WBGene00035465
		CBG08841	CBG08841	WBGene00030562
		CBG08844	Cbr-srd-33	WBGene00030565
		CBG15133	Cbr-hlh-33	WBGene00035461
		CBG15131	Cbr-cnc-6	WBGene00035459
		CBG03144	Cbr-tars-1	WBGene00026066
		CBG29751	CBG29751	WBGene00255713
		CBG03140	CBG03140	WBGene00026062
		CBG15123	CBG15123	WBGene00035452
		CBG01313	Cbr-pygl-1	WBGene00024571
		CBG03975	Cbr-ugt-31	WBGene00026728
		CBG22253	Cbr-pqn-24	WBGene00040857
		CBG23584	CBG23584	WBGene00041907
		CBG02644	CBG02644	WBGene00025662
		CBG02643	CBG02643	WBGene00025661
		CBG26611	CBG26611	WBGene00088025
		CBG23582	Cbr-nhr-95	WBGene00041905
		CBG23583	Cbr-nhr-145	WBGene00041906
		CBG15955	Cbr-mdt-1.2	WBGene00036052
		CBG09278	Cbr-pcm-1	WBGene00030890
		CBG11599	Cbr-grd-12.1	WBGene00032701
		CBG11593	Cbr-fil-1	WBGene00032695
		CBG03966	Cbr-ugt-66	WBGene00026721
		CBG23597	CBG23597	WBGene00041915
		CBG03964	CBG03964	WBGene00026719
		CBG02633	Cbr-lgg-1	WBGene00025652
		CBG22265	CBG22265	WBGene00040866
		CBG23596	CBG23596	WBGene00041914
		CBG02630	CBG02630	WBGene00025649
		CBG15947	CBG15947	WBGene00036046
		CBG14618	Cbr-dpy-8	WBGene00035053
		CBG11584	Cbr-obr-2	WBGene00032687
		CBG15946	Cbr-acdh-10	WBGene00036045
		CBG09267	Cbr-rpt-2	WBGene00030882
		CBG15945	Cbr-acdh-7	WBGene00036044
		CBG10258	CBG10258	WBGene00031678
		CBG11588	Cbr-fib-1	WBGene00032691
		CBG01307	CBG01307	WBGene00024566
		CBG01306	Cbr-clec-218	WBGene00024565
		CBG11581	CBG11581	WBGene00032684
		CBG00005	Cbr-fbn-1	WBGene00023525
		CBG23565	CBG23565	WBGene00041893
		CBG24895	CBG24895	WBGene00042901
		CBG01338	CBG01338	WBGene00024592
		CBG02667	Cbr-col-75	WBGene00025679
		CBG23568	CBG23568	WBGene00041895
		CBG01332	CBG01332	WBGene00024587
		CBG00001	CBG00001	WBGene00023521
		CBG22235	Cbr-rpl-4	WBGene00040839
		CBG03992	CBG03992	WBGene00026745
		CBG03990	CBG03990	WBGene00026743
		CBG14649	CBG14649	WBGene00035077
		CBG23561	CBG23561	WBGene00041891
		CBG15976	CBG15976	WBGene00036062
		CBG09298	CBG09298	WBGene00030906
		CBG14644	CBG14644	WBGene00035072
		CBG15974	CBG15974	WBGene00036060
		CBG10282	CBG10282	WBGene00031698
		CBG27936	CBG27936	WBGene00089350
		CBG03987	Cbr-inx-19	WBGene00026740
		CBG03984	Cbr-did-2	WBGene00026737
		CBG23579	CBG23579	WBGene00041903
		CBG22249	Cbr-syp-3	WBGene00040853
		CBG27931	CBG27931	WBGene00089345
		CBG22240	Cbr-ssb-1	WBGene00040844
		CBG14638	CBG14638	WBGene00035067
		CBG14634	Cbr-zig-6	WBGene00035064
		CBG31194	CBG31194	WBGene00303121
		CBG15968	Cbr-mbl-1	WBGene00036057
		CBG15962	CBG15962	WBGene00036055
		CBG14631	Cbr-sru-48	WBGene00035062
		CBG13301	Cbr-ntl-3	WBGene00034080
		CBG27937	CBG27937	WBGene00089351
		CBG01357	CBG01357	WBGene00024610
		CBG25323	Cbr-ctf-8	WBGene00086737
		CBG01359	Cbr-nhr-99.1	WBGene00024612
		CBG22298	CBG22298	WBGene00040896
		CBG00023	Cbr-egl-5	WBGene00023537
		CBG27984	CBG27984	WBGene00089398
		CBG05710	Cbr-tre-2	WBGene00028108
		CBG02685	Cbr-abch-1	WBGene00025694
		CBG26656	CBG26656	WBGene00088070
		CBG00021	Cbr-egl-45	WBGene00023536
		CBG01351	CBG01351	WBGene00024604
		CBG22296	CBG22296	WBGene00040894
		CBG12006	CBG12006	WBGene00033021
		CBG15998	Cbr-gmeb-2	WBGene00036081
		CBG13338	Cbr-gpcp-2	WBGene00034117
		CBG12008	Cbr-unc-11	WBGene00033023
		CBG13339	Cbr-pdha-1	WBGene00034118
		CBG14669	CBG14669	WBGene00035093
		CBG12002	Cbr-tppp-1	WBGene00033018
		CBG15997	CBG15997	WBGene00036080
		CBG13334	Cbr-lron-4	WBGene00034113
		CBG15993	Cbr-mrp-3	WBGene00036076
		CBG15992	Cbr-mec-5	WBGene00036075
		CBG26664	CBG26664	WBGene00088078
		CBG05701	CBG05701	WBGene00028101
		CBG00011	CBG00011	WBGene00023528
		CBG02673	CBG02673	WBGene00025685
		CBG02674	Cbr-twk-49	WBGene00025686
		CBG02670	Cbr-plpp-1.2	WBGene00025682
		CBG26663	CBG26663	WBGene00088077
		CBG13329	CBG13329	WBGene00034108
		CBG27990	CBG27990	WBGene00089404
		CBG15988	CBG15988	WBGene00036071
		CBG13327	CBG13327	WBGene00034106
		CBG01375	CBG01375	WBGene00024623
		CBG05730	CBG05730	WBGene00028124
		CBG27960	CBG27960	WBGene00089374
		CBG22274	Cbr-rps-10	WBGene00040875
		CBG17719	Cbr-ceh-19	WBGene00037275
		CBG13354	CBG13354	WBGene00034133
		CBG12020	CBG12020	WBGene00033035
		CBG14684	CBG14684	WBGene00035106
		CBG14680	Cbr-scav-1	WBGene00035102
		CBG22289	CBG22289	WBGene00040888
		CBG02699	CBG02699	WBGene00025704
		CBG22286	CBG22286	WBGene00040887
		CBG27979	Cbr-ubc-23	WBGene00089393
		CBG05724	CBG05724	WBGene00028118
		CBG27974	CBG27974	WBGene00089388
		CBG00036	Cbr-pcp-1.1	WBGene00023546
		CBG01367	Cbr-nlp-34.4	WBGene00024618
		CBG01360	CBG01360	WBGene00024613
		CBG00032	CBG00032	WBGene00023542
		CBG02691	CBG02691	WBGene00025700
		CBG00031	CBG00031	WBGene00023541
		CBG17709	Cbr-rps-2	WBGene00037267
		CBG13347	CBG13347	WBGene00034126
		CBG17706	Cbr-xpo-3	WBGene00037264
		CBG14675	CBG14675	WBGene00035097
		CBG17701	Cbr-arp-11	WBGene00037259
		CBG14677	CBG14677	WBGene00035099
		CBG14672	Cbr-pfn-2	WBGene00035095
		CBG31129	CBG31129	WBGene00284891
		CBG12849	Cbr-mrpl-47	WBGene00033727
		CBG20470	Cbr-col-60	WBGene00039445
		CBG06171	Cbr-dyf-18	WBGene00028481
		CBG23504	Cbr-atn-1	WBGene00041850
		CBG18147	Cbr-lap-1	WBGene00037619
		CBG19477	Cbr-uev-3	WBGene00038686
		CBG18143	CBG18143	WBGene00037615
		CBG00852	Cbr-vha-9	WBGene00024181
		CBG18140	CBG18140	WBGene00037613
		CBG00851	Cbr-gcy-4	WBGene00024180
		CBG20482	CBG20482	WBGene00039456
		CBG12836	Cbr-pde-5	WBGene00033720
		CBG06160	CBG06160	WBGene00028474
		CBG18137	CBG18137	WBGene00037611
		CBG23517	Cbr-cal-1	WBGene00041861
		CBG19468	CBG19468	WBGene00038677
		CBG23516	CBG23516	WBGene00041860
		CBG18136	CBG18136	WBGene00037610
		CBG19464	CBG19464	WBGene00038674
		CBG18131	Cbr-mrpl-32	WBGene00037605
		CBG23519	CBG23519	WBGene00041862
		CBG20453	CBG20453	WBGene00039431
		CBG20456	Cbr-cdo-1	WBGene00039434
		CBG00883	Cbr-acs-7	WBGene00024202
		CBG11536	CBG11536	WBGene00032643
		CBG06187	Cbr-nhr-43	WBGene00028496
		CBG06185	Cbr-let-653	WBGene00028494
		CBG06194	Cbr-nhx-9	WBGene00028502
		CBG06192	CBG06192	WBGene00028500
		CBG12866	Cbr-dnj-4	WBGene00033737
		CBG11535	CBG11535	WBGene00032642
		CBG11534	CBG11534	WBGene00032641
		CBG09217	Cbr-arcp-1	WBGene00030846
		CBG12862	CBG12862	WBGene00033734
		CBG09219	CBG09219	WBGene00030847
		CBG03916	Cbr-nlp-40	WBGene00026678
		CBG18162	Cbr-rfp-1	WBGene00037633
		CBG00875	CBG00875	WBGene00024199
		CBG00872	Cbr-sdhb-1	WBGene00024197
		CBG11527	Cbr-fmo-4	WBGene00032635
		CBG06179	Cbr-let-92	WBGene00028489
		CBG06178	Cbr-ech-2	WBGene00028488
		CBG11529	Cbr-rdy-2	WBGene00032636
		CBG06174	Cbr-par-5	WBGene00028484
		CBG06184	Cbr-cutl-27	WBGene00028493
		CBG06180	Cbr-mob-1	WBGene00028490
		CBG09206	Cbr-wdr-5.1	WBGene00030836
		CBG09205	CBG09205	WBGene00030835
		CBG22211	Cbr-egl-30	WBGene00040820
		CBG02603	CBG02603	WBGene00025625
		CBG03934	CBG03934	WBGene00026696
		CBG03931	CBG03931	WBGene00026693
		CBG02600	CBG02600	WBGene00025622
		CBG02601	Cbr-tat-4	WBGene00025623
		CBG22210	Cbr-emr-1	WBGene00040819
		CBG03932	CBG03932	WBGene00026694
		CBG22215	CBG22215	WBGene00040823
		CBG03930	Cbr-pcbd-1	WBGene00026692
		CBG22213	CBG22213	WBGene00040822
		CBG15919	CBG15919	WBGene00036024
		CBG09232	CBG09232	WBGene00030859
		CBG31161	CBG31161	WBGene00302992
		CBG12886	CBG12886	WBGene00033754
		CBG22219	Cbr-scm-1	WBGene00040827
		CBG23548	CBG23548	WBGene00041880
		CBG23549	CBG23549	WBGene00041881
		CBG31167	CBG31167	WBGene00303003
		CBG03937	Cbr-idhg-2	WBGene00026699
		CBG00896	Cbr-ref-1	WBGene00024212
		CBG15908	CBG15908	WBGene00036014
		CBG15905	CBG15905	WBGene00036011
		CBG06196	CBG06196	WBGene00028504
		CBG12877	Cbr-rad-8	WBGene00033746
		CBG31170	Cbr-mrpl-42	WBGene00303008
		CBG03928	CBG03928	WBGene00026690
		CBG22229	CBG22229	WBGene00040833
		CBG31177	CBG31177	WBGene00303020
		CBG31175	CBG31175	WBGene00303017
		CBG20494	CBG20494	WBGene00039467
		CBG23524	CBG23524	WBGene00041864
		CBG20497	Cbr-acl-11	WBGene00039470
		CBG23525	CBG23525	WBGene00041865
		CBG03952	Cbr-zig-7	WBGene00026710
		CBG03950	Cbr-ept-1	WBGene00026708
		CBG14606	Cbr-pnk-4	WBGene00035045
		CBG11574	Cbr-unc-76	WBGene00032677
		CBG14603	Cbr-cal-5	WBGene00035043
		CBG11579	Cbr-mcm-3	WBGene00032682
		CBG31148	CBG31148	WBGene00302969
		CBG11571	Cbr-ahsa-1	WBGene00032674
		CBG02614	CBG02614	WBGene00025636
		CBG02612	Cbr-bpl-1	WBGene00025634
		CBG03940	CBG03940	WBGene00026701
		CBG15929	Cbr-osm-11	WBGene00036031
		CBG09250	Cbr-atf-8	WBGene00030868
		CBG09253	Cbr-crt-1	WBGene00030869
		CBG12897	CBG12897	WBGene00033764
		CBG12890	CBG12890	WBGene00033758
		CBG23538	Cbr-mma-1	WBGene00041874
		CBG31154	CBG31154	WBGene00302979
		CBG02616	CBG02616	WBGene00025637
		CBG04391	Cbr-unc-43	WBGene00027073
		CBG07411	CBG07411	WBGene00029468
		CBG21723	Cbr-cfim-2	WBGene00040424
		CBG08745	Cbr-unc-95	WBGene00030483
		CBG16364	Cbr-twf-2	WBGene00036322
		CBG17698	Cbr-atic-1	WBGene00037257
		CBG21724	Cbr-slc-25A26	WBGene00040425
		CBG16360	Cbr-cah-3	WBGene00036319
		CBG21730	Cbr-tpra-1	WBGene00040430
		CBG30688	Cbr-nhr-56	WBGene00270742
		CBG04379	CBG04379	WBGene00027065
		CBG27031	CBG27031	WBGene00088445
		CBG27032	CBG27032	WBGene00088446
		CBG15027	Cbr-unc-33	WBGene00035379
		CBG07402	Cbr-nlg-1	WBGene00029461
		CBG17689	Cbr-erp-44.2	WBGene00037253
		CBG07404	CBG07404	WBGene00029463
		CBG17687	CBG17687	WBGene00037251
		CBG21736	Cbr-nstp-1	WBGene00040435
		CBG08738	Cbr-src-2	WBGene00030476
		CBG16350	Cbr-ser-1	WBGene00036313
		CBG30682	CBG30682	WBGene00270736
		CBG08739	CBG08739	WBGene00030477
		CBG30681	CBG30681	WBGene00270735
		CBG20406	CBG20406	WBGene00039391
		CBG16391	CBG16391	WBGene00036342
		CBG06108	Cbr-mars-1	WBGene00028439
		CBG27005	CBG27005	WBGene00088419
		CBG30656	CBG30656	WBGene00270710
		CBG03078	Cbr-mab-10	WBGene00026014
		CBG06103	CBG06103	WBGene00028434
		CBG06101	CBG06101	WBGene00028432
		CBG03075	Cbr-pro-1	WBGene00026011
		CBG21708	CBG21708	WBGene00040410
		CBG15059	CBG15059	WBGene00035404
		CBG19415	Cbr-anmt-3	WBGene00038641
		CBG16386	Cbr-sgk-1	WBGene00036341
[truncated: 2,824 more rows]
