# Supplementary material for: Coincident evolution and functional adaptation of the taxonomically restricted genes ivph-3 and gon-14 in Caenorhabditis nematodes
Source: Biol Open. 2025 Oct 16;14(10):bio062018. doi: 10.1242/bio.062018 (PMC12570147; doi:10.1242/bio.062018)
Supplement: Table S4. — Overlap between up-regualted DE genes of Cbr-spr-4(gu163), Cbrhtz-1(gu167) and Cbr-ivp-3(sy5216) [file biolopen-14-062018-TableS4.xlsx]

## Sheet: ST4
Supplemental Table 4. Overlap between up-regualted DE genes of Cbr-spr-4(gu163), Cbr-htz-1(gu167) and Cbr-ivph-3(sy5216)
Names	total	gene name	Cbr- gene name	WB gene ID
gu163-UP gu167-UP sy5216-UP	56	CBG03933	CBG03933	WBGene00026695
		CBG05996	Cbr-lin-3	WBGene00028342
		CBG11957	Cbr-prg-1	WBGene00032975
		CBG27300	CBG27300	WBGene00088714
		CBG09432	Cbr-clec-41	WBGene00031014
		CBG13130	Cbr-puf-8	WBGene00033942
		CBG12360	CBG12360	WBGene00033320
		CBG08668	CBG08668	WBGene00030420
		CBG03739	Cbr-marc-3	WBGene00026537
		CBG02238	Cbr-cey-2.1	WBGene00025320
		CBG26866	CBG26866	WBGene00088280
		CBG02237	Cbr-rmh-1	WBGene00025319
		CBG26867	CBG26867	WBGene00088281
		CBG26703	CBG26703	WBGene00088117
		CBG03920	CBG03920	WBGene00026682
		CBG02239	Cbr-him-3	WBGene00025321
		CBG26540	CBG26540	WBGene00087954
		CBG26580	CBG26580	WBGene00087994
		CBG06230	Cbr-col-129	WBGene00028537
		CBG12676	Cbr-mei-2	WBGene00033591
		CBG13129	CBG13129	WBGene00033941
		CBG12597	Cbr-mut-2	WBGene00033521
		CBG12598	Cbr-mat-3	WBGene00033522
		CBG18296	CBG18296	WBGene00037743
		CBG18295	CBG18295	WBGene00037742
		CBG25900	CBG25900	WBGene00087314
		CBG24491	Cbr-mina-1	WBGene00042587
		CBG02980	Cbr-col-83	WBGene00025934
		CBG24490	CBG24490	WBGene00042586
		CBG20490	CBG20490	WBGene00039463
		CBG08684	CBG08684	WBGene00030434
		CBG23726	CBG23726	WBGene00042000
		CBG23727	CBG23727	WBGene00042001
		CBG12022	Cbr-msh-2	WBGene00033037
		CBG13271	Cbr-such-1	WBGene00034055
		CBG19250	CBG19250	WBGene00038506
		CBG23496	CBG23496	WBGene00041846
		CBG05802	CBG05802	WBGene00028186
		CBG21474	CBG21474	WBGene00040234
		CBG23414	CBG23414	WBGene00041775
		CBG23490	CBG23490	WBGene00041840
		CBG23491	CBG23491	WBGene00041841
		CBG02251	Cbr-sss-1	WBGene00025332
		CBG01682	Cbr-msh-5	WBGene00024881
		CBG02250	CBG02250	WBGene00025331
		CBG23493	Cbr-pals-38	WBGene00041843
		CBG10310	CBG10310	WBGene00031719
		CBG11249	Cbr-pos-1	WBGene00032403
		CBG11248	Cbr-vha-18	WBGene00032402
		CBG12772	CBG12772	WBGene00033669
		CBG13268	Cbr-nrps-1	WBGene00034053
		CBG11400	CBG11400	WBGene00032517
		CBG10071	Cbr-let-99	WBGene00031550
		CBG12493	CBG12493	WBGene00033436
		CBG09209	Cbr-nrde-1	WBGene00030838
		CBG19683	Cbr-nduf-2.2	WBGene00038858
gu163-UP gu167-UP	155	CBG00587	CBG00587	WBGene00023960
		CBG23101	CBG23101	WBGene00041518
		CBG03217	CBG03217	WBGene00026119
		CBG23744	Cbr-hcp-6	WBGene00042014
		CBG23227	CBG23227	WBGene00041618
		CBG01672	CBG01672	WBGene00024874
		CBG03853	Cbr-lsl-1	WBGene00026628
		CBG20873	Cbr-clec-147	WBGene00039784
		CBG03297	Cbr-perm-1	WBGene00026179
		CBG12049	Cbr-egg-4	WBGene00033058
		CBG14982	Cbr-tyr-5	WBGene00035349
		CBG10026	CBG10026	WBGene00031512
		CBG09436	Cbr-klc-1	WBGene00031018
		CBG08228	CBG08228	WBGene00030065
		CBG13131	CBG13131	WBGene00033943
		CBG08229	Cbr-edg-1	WBGene00030066
		CBG18267	Cbr-toca-2	WBGene00037717
		CBG09715	CBG09715	WBGene00031254
		CBG10811	Cbr-spe-5	WBGene00032082
		CBG25370	Cbr-ulp-5	WBGene00086784
		CBG08182	Cbr-zfp-3	WBGene00030033
		CBG02193	CBG02193	WBGene00025282
		CBG09272	Cbr-cpg-4	WBGene00030884
		CBG06273	CBG06273	WBGene00028576
		CBG12435	Cbr-rad-54.L	WBGene00033387
		CBG12677	CBG12677	WBGene00033592
		CBG15148	Cbr-orc-3	WBGene00035476
		CBG09666	CBG09666	WBGene00031221
		CBG11863	CBG11863	WBGene00032905
		CBG12675	CBG12675	WBGene00033590
		CBG17722	Cbr-sun-1	WBGene00037278
		CBG12031	Cbr-mex-5	WBGene00033045
		CBG12032	Cbr-rec-8	WBGene00033046
		CBG20647	Cbr-egg-3	WBGene00039592
		CBG03727	Cbr-lem-3	WBGene00026527
		CBG02638	Cbr-ani-2	WBGene00025657
		CBG25939	CBG25939	WBGene00087353
		CBG02701	Cbr-puf-1.1	WBGene00025706
		CBG15180	Cbr-zip-2	WBGene00035504
		CBG18294	CBG18294	WBGene00037741
		CBG21023	CBG21023	WBGene00039908
		CBG03874	CBG03874	WBGene00026644
		CBG25625	CBG25625	WBGene00087039
		CBG20851	Cbr-mex-1	WBGene00039763
		CBG01850	Cbr-scl-2	WBGene00025030
		CBG04282	Cbr-pid-2	WBGene00026992
		CBG11894	Cbr-cey-2.2	WBGene00032931
		CBG16668	CBG16668	WBGene00036548
		CBG13273	Cbr-spe-6	WBGene00034056
		CBG13153	CBG13153	WBGene00033962
		CBG25907	CBG25907	WBGene00087321
		CBG18044	CBG18044	WBGene00037541
		CBG03981	Cbr-zwl-1	WBGene00026734
		CBG13309	CBG13309	WBGene00034088
		CBG08354	CBG08354	WBGene00030162
		CBG12338	Cbr-hpo-32	WBGene00033300
		CBG08234	CBG08234	WBGene00030067
		CBG16533	Cbr-rod-1	WBGene00036445
		CBG21712	Cbr-oma-2	WBGene00040414
		CBG17983	CBG17983	WBGene00037483
		CBG09609	Cbr-snf-10	WBGene00031169
		CBG26016	CBG26016	WBGene00087430
		CBG23420	Cbr-rad-50	WBGene00041781
		CBG18070	CBG18070	WBGene00037561
		CBG03411	Cbr-gst-3	WBGene00026279
		CBG12805	Cbr-sdha-2	WBGene00033696
		CBG04066	Cbr-hmg-3	WBGene00026812
		CBG26376	CBG26376	WBGene00087790
		CBG04067	Cbr-cpb-3	WBGene00026813
		CBG06241	CBG06241	WBGene00028547
		CBG08273	CBG08273	WBGene00030097
		CBG23141	CBG23141	WBGene00041549
		CBG10100	CBG10100	WBGene00031578
		CBG12404	Cbr-spd-2	WBGene00033359
		CBG12760	CBG12760	WBGene00033660
		CBG06809	Cbr-glp-1	WBGene00029022
		CBG02728	Cbr-snf-5	WBGene00025729
		CBG02833	Cbr-sfxn-1.4	WBGene00025808
		CBG06877	CBG06877	WBGene00029074
		CBG02434	Cbr-syp-1	WBGene00025487
		CBG04214	Cbr-syp-4	WBGene00026934
		CBG02274	CBG02274	WBGene00025354
		CBG02273	Cbr-snpc-1.2	WBGene00025353
		CBG12636	Cbr-cdc-25.1	WBGene00033554
		CBG12637	CBG12637	WBGene00033555
		CBG18216	Cbr-brd-1	WBGene00037674
		CBG18334	Cbr-dhs-11	WBGene00037777
		CBG03924	Cbr-ekl-7	WBGene00026686
		CBG03835	CBG03835	WBGene00026614
		CBG02222	CBG02222	WBGene00025308
		CBG01774	Cbr-puf-3	WBGene00024961
		CBG03553	Cbr-dpy-17	WBGene00026396
		CBG00443	CBG00443	WBGene00023830
		CBG04125	Cbr-tofu-4	WBGene00026860
		CBG00321	Cbr-ego-1	WBGene00023729
		CBG01773	Cbr-cyp-31A2	WBGene00024960
		CBG00442	CBG00442	WBGene00023829
		CBG04126	Cbr-htp-3	WBGene00026861
		CBG03794	Cbr-rme-2	WBGene00026577
		CBG02221	Cbr-mus-101	WBGene00025307
		CBG03394	Cbr-abt-1	WBGene00026264
		CBG08682	Cbr-sid-1	WBGene00030432
		CBG09772	Cbr-madf-8	WBGene00031295
		CBG17956	CBG17956	WBGene00037457
		CBG10126	Cbr-cpb-1	WBGene00031597
		CBG17955	CBG17955	WBGene00037456
		CBG14962	CBG14962	WBGene00035333
		CBG08207	CBG08207	WBGene00030047
		CBG08727	Cbr-mrt-1.2	WBGene00030471
		CBG03957	Cbr-cpg-1	WBGene00026714
		CBG13073	Cbr-gld-3	WBGene00033902
		CBG18121	CBG18121	WBGene00037599
		CBG25676	CBG25676	WBGene00087090
		CBG26405	CBG26405	WBGene00087819
		CBG02851	CBG02851	WBGene00025821
		CBG03544	CBG03544	WBGene00026389
		CBG02852	CBG02852	WBGene00025822
		CBG02214	CBG02214	WBGene00025300
		CBG24743	Cbr-him-14	WBGene00042784
		CBG06016	CBG06016	WBGene00028362
		CBG04079	CBG04079	WBGene00026822
		CBG05444	CBG05444	WBGene00027893
		CBG06015	Cbr-spo-11	WBGene00028361
		CBG11965	Cbr-inx-21	WBGene00032983
		CBG14957	CBG14957	WBGene00035329
		CBG08680	Cbr-ugt-63	WBGene00030430
		CBG12418	CBG12418	WBGene00033371
		CBG14959	Cbr-msh-6	WBGene00035331
		CBG12533	CBG12533	WBGene00033473
		CBG12534	Cbr-zhp-2	WBGene00033474
		CBG14956	Cbr-sep-1	WBGene00035328
		CBG12535	CBG12535	WBGene00033475
		CBG16978	CBG16978	WBGene00036761
		CBG11964	Cbr-inx-22	WBGene00032982
		CBG08556	Cbr-parn-1	WBGene00030321
		CBG14952	Cbr-cdk-2	WBGene00035325
		CBG17666	CBG17666	WBGene00037231
		CBG10235	CBG10235	WBGene00031666
		CBG12015	Cbr-glh-4	WBGene00033030
		CBG19327	Cbr-atl-1	WBGene00038570
		CBG12096	Cbr-snrp-40.2	WBGene00033100
		CBG17664	CBG17664	WBGene00037229
		CBG17665	Cbr-del-7	WBGene00037230
		CBG21912	Cbr-ztf-15	WBGene00040582
		CBG17663	Cbr-dsb-3	WBGene00037228
		CBG00712	CBG00712	WBGene00024059
		CBG21913	CBG21913	WBGene00040583
		CBG19684	CBG19684	WBGene00038859
		CBG12094	CBG12094	WBGene00033098
		CBG12095	Cbr-cas-2	WBGene00033099
		CBG08719	Cbr-hmg-20	WBGene00030464
		CBG26868	NA	NA
		CBG18260	NA	NA
		CBG25967	NA	NA
		CBG12607	NA	NA
gu163-UP sy5216-UP	165	CBG26977	CBG26977	WBGene00088391
		CBG05879	CBG05879	WBGene00028242
		CBG00342	CBG00342	WBGene00023747
		CBG01398	CBG01398	WBGene00024645
		CBG02764	CBG02764	WBGene00025755
		CBG01397	CBG01397	WBGene00024644
		CBG20632	Cbr-gst-5	WBGene00039580
		CBG06564	Cbr-cnc-2	WBGene00028822
		CBG05991	Cbr-fkb-1	WBGene00028338
		CBG01274	Cbr-nlp-34.1	WBGene00024536
		CBG06563	Cbr-cnc-3	WBGene00028821
		CBG10309	CBG10309	WBGene00031718
		CBG17617	CBG17617	WBGene00037192
		CBG19879	CBG19879	WBGene00039019
		CBG13256	CBG13256	WBGene00034042
		CBG13257	Cbr-ceh-92	WBGene00034043
		CBG21326	Cbr-emb-1	WBGene00040135
		CBG19511	CBG19511	WBGene00038715
		CBG20913	Cbr-nos-1	WBGene00039817
		CBG15274	CBG15274	WBGene00035586
		CBG04827	CBG04827	WBGene00027431
		CBG05868	Cbr-tes-1	WBGene00028236
		CBG25135	Cbr-grd-3	WBGene00045296
		CBG11869	CBG11869	WBGene00032911
		CBG03046	CBG03046	WBGene00025987
		CBG00290	CBG00290	WBGene00023702
		CBG21570	CBG21570	WBGene00040300
		CBG18818	CBG18818	WBGene00038160
		CBG17729	Cbr-ora-1	WBGene00037284
		CBG18535	CBG18535	WBGene00037935
		CBG10410	Cbr-gstk-1	WBGene00031800
		CBG11862	Cbr-bmk-1	WBGene00032904
		CBG17686	Cbr-mesp-1.2	WBGene00037250
		CBG04939	CBG04939	WBGene00027525
		CBG09829	CBG09829	WBGene00031347
		CBG04936	CBG04936	WBGene00027522
		CBG16593	CBG16593	WBGene00036486
		CBG24137	Cbr-btb-16.2	WBGene00042318
		CBG21263	CBG21263	WBGene00040091
		CBG04723	CBG04723	WBGene00027341
		CBG15060	Cbr-flh-1	WBGene00035405
		CBG24376	Cbr-clec-187	WBGene00042502
		CBG10725	CBG10725	WBGene00032013
		CBG26430	CBG26430	WBGene00087844
		CBG10726	CBG10726	WBGene00032014
		CBG13556	Cbr-clec-80	WBGene00034307
		CBG13437	Cbr-clec-12	WBGene00034204
		CBG13310	Cbr-faah-4	WBGene00034089
		CBG10047	CBG10047	WBGene00031529
		CBG17995	Cbr-col-89	WBGene00037494
		CBG22119	Cbr-fbxc-58.1	WBGene00040743
		CBG01339	CBG01339	WBGene00024593
		CBG12060	Cbr-poml-2	WBGene00033068
		CBG11371	Cbr-catp-3	WBGene00032496
		CBG22915	CBG22915	WBGene00041367
		CBG01616	CBG01616	WBGene00024830
		CBG24302	CBG24302	WBGene00042446
		CBG03227	CBG03227	WBGene00026129
		CBG04954	CBG04954	WBGene00027537
		CBG22765	Cbr-tth-1	WBGene00041253
		CBG05524	Cbr-cpi-1	WBGene00027959
		CBG26284	CBG26284	WBGene00087698
		CBG04275	Cbr-clec-62	WBGene00026986
		CBG01286	CBG01286	WBGene00024546
		CBG26162	CBG26162	WBGene00087576
		CBG05880	Cbr-slc-25A18.2	WBGene00028243
		CBG12856	CBG12856	WBGene00033732
		CBG23055	CBG23055	WBGene00041481
		CBG23052	CBG23052	WBGene00041478
		CBG15207	Cbr-alh-11	WBGene00035529
		CBG12855	CBG12855	WBGene00033731
		CBG09842	Cbr-cest-25	WBGene00031358
		CBG10433	CBG10433	WBGene00031821
		CBG19647	CBG19647	WBGene00038826
		CBG13422	CBG13422	WBGene00034191
		CBG12059	Cbr-poml-4	WBGene00033067
		CBG15204	CBG15204	WBGene00035526
		CBG11488	CBG11488	WBGene00032598
		CBG11083	CBG11083	WBGene00032269
		CBG19643	CBG19643	WBGene00038823
		CBG19641	CBG19641	WBGene00038821
		CBG19640	CBG19640	WBGene00038820
		CBG18277	Cbr-cut-6	WBGene00037727
		CBG05927	Cbr-arf-1.1	WBGene00028284
		CBG22925	Cbr-fip-1	WBGene00041375
		CBG20395	CBG20395	WBGene00039382
		CBG23785	CBG23785	WBGene00042047
		CBG23422	Cbr-lrx-1	WBGene00041783
		CBG23661	CBG23661	WBGene00041962
		CBG00303	Cbr-gld-1	WBGene00023713
		CBG19282	Cbr-nas-3	WBGene00038529
		CBG11438	CBG11438	WBGene00032552
		CBG06640	CBG06640	WBGene00028885
		CBG04221	Cbr-parp-1	WBGene00026940
		CBG23384	CBG23384	WBGene00041749
		CBG22295	CBG22295	WBGene00040893
		CBG09481	Cbr-far-3	WBGene00031052
		CBG03095	Cbr-clec-60	WBGene00026027
		CBG13578	CBG13578	WBGene00034326
		CBG10980	Cbr-clec-86	WBGene00032201
		CBG17535	CBG17535	WBGene00037134
		CBG00669	Cbr-gei-14	WBGene00024029
		CBG01104	CBG01104	WBGene00024384
		CBG01987	CBG01987	WBGene00025139
		CBG20165	Cbr-xbp-1	WBGene00039220
		CBG05546	CBG05546	WBGene00027974
		CBG26424	CBG26424	WBGene00087838
		CBG20048	Cbr-spp-18	WBGene00039140
		CBG05543	CBG05543	WBGene00027973
		CBG24360	Cbr-immt-2	WBGene00042487
		CBG06356	CBG06356	WBGene00028650
		CBG11547	CBG11547	WBGene00032652
		CBG06596	CBG06596	WBGene00028845
		CBG06198	Cbr-hdl-1	WBGene00028506
		CBG02393	CBG02393	WBGene00025453
		CBG27076	CBG27076	WBGene00088490
		CBG15509	Cbr-cyp-29A3	WBGene00035743
		CBG11787	Cbr-pqn-92	WBGene00032856
		CBG11545	CBG11545	WBGene00032650
		CBG06080	Cbr-gem-4	WBGene00028416
		CBG16679	Cbr-col-105	WBGene00036558
		CBG18975	CBG18975	WBGene00038267
		CBG18976	CBG18976	WBGene00038268
		CBG02718	CBG02718	WBGene00025723
		CBG03929	CBG03929	WBGene00026691
		CBG02717	CBG02717	WBGene00025722
		CBG05828	CBG05828	WBGene00028206
		CBG05948	CBG05948	WBGene00028303
		CBG18371	Cbr-sip-1	WBGene00037808
		CBG04405	Cbr-rad-51	WBGene00027081
		CBG23489	CBG23489	WBGene00041839
		CBG00563	CBG00563	WBGene00023938
		CBG26353	CBG26353	WBGene00087767
		CBG18928	CBG18928	WBGene00038227
		CBG25142	Cbr-cnc-4	WBGene00045470
		CBG12786	Cbr-fkb-7	WBGene00033678
		CBG10486	CBG10486	WBGene00031866
		CBG13238	CBG13238	WBGene00034029
		CBG18525	CBG18525	WBGene00037927
		CBG23405	CBG23405	WBGene00041769
		CBG07758	CBG07758	WBGene00029708
		CBG19179	Cbr-fip-2	WBGene00038444
		CBG01815	Cbr-nas-14	WBGene00025001
		CBG03958	Cbr-viln-1	WBGene00026715
		CBG00846	CBG00846	WBGene00024176
		CBG26921	CBG26921	WBGene00088335
		CBG03703	CBG03703	WBGene00026507
		CBG01404	CBG01404	WBGene00024650
		CBG26649	CBG26649	WBGene00088063
		CBG26924	CBG26924	WBGene00088338
		CBG13070	Cbr-cutl-5	WBGene00033899
		CBG19292	Cbr-gna-2	WBGene00038538
		CBG05446	Cbr-dlc-5	WBGene00027894
		CBG20269	Cbr-tyms-1	WBGene00039295
		CBG05566	CBG05566	WBGene00027988
		CBG24462	CBG24462	WBGene00042566
		CBG23492	CBG23492	WBGene00041842
		CBG14838	Cbr-nnt-1	WBGene00035229
		CBG11441	CBG11441	WBGene00032555
		CBG11440	CBG11440	WBGene00032554
		CBG09641	CBG09641	WBGene00031199
		CBG09922	CBG09922	WBGene00031425
		CBG15363	CBG15363	WBGene00035660
		CBG15883	CBG15883	WBGene00035996
		CBG17660	CBG17660	WBGene00037226
gu167-UP sy5216-UP	32	CBG02304	Cbr-try-1	WBGene00025381
		CBG27302	CBG27302	WBGene00088716
		CBG00440	CBG00440	WBGene00023828
		CBG23863	CBG23863	WBGene00042110
		CBG27301	CBG27301	WBGene00088715
		CBG09213	Cbr-syp-2	WBGene00030842
		CBG09212	CBG09212	WBGene00030841
		CBG08227	Cbr-cnnm-5	WBGene00030064
		CBG25949	CBG25949	WBGene00087363
		CBG02416	CBG02416	WBGene00025475
		CBG23415	CBG23415	WBGene00041776
		CBG03303	CBG03303	WBGene00026185
		CBG22522	CBG22522	WBGene00041061
		CBG27299	CBG27299	WBGene00088713
		CBG27294	CBG27294	WBGene00088708
		CBG25594	CBG25594	WBGene00087008
		CBG27297	CBG27297	WBGene00088711
		CBG08681	CBG08681	WBGene00030431
		CBG11421	Cbr-swt-6	WBGene00032537
		CBG07165	CBG07165	WBGene00029306
		CBG12898	Cbr-him-8	WBGene00033765
		CBG08299	CBG08299	WBGene00030117
		CBG16517	CBG16517	WBGene00036430
		CBG07167	CBG07167	WBGene00029307
		CBG08971	Cbr-xnd-1	WBGene00030650
		CBG09567	Cbr-nhr-232	WBGene00031130
		CBG08016	CBG08016	WBGene00029890
		CBG18437	CBG18437	WBGene00037859
		CBG14973	CBG14973	WBGene00035341
		CBG22901	CBG22901	WBGene00041354
		CBG13361	CBG13361	WBGene00034139
		CBG12392	CBG12392	WBGene00033348
gu163-UP	467	CBG15281	CBG15281	WBGene00035592
		CBG20993	CBG20993	WBGene00039884
		CBG20511	CBG20511	WBGene00039481
		CBG04023	Cbr-ceh-12	WBGene00026771
		CBG15279	CBG15279	WBGene00035590
		CBG19758	Cbr-pole-1	WBGene00038925
		CBG08621	Cbr-pals-34	WBGene00030380
		CBG18425	CBG18425	WBGene00037852
		CBG19512	CBG19512	WBGene00038716
		CBG00906	Cbr-znfx-1	WBGene00024221
		CBG17211	Cbr-cut-5	WBGene00036918
		CBG10819	CBG10819	WBGene00032090
		CBG05229	CBG05229	WBGene00027736
		CBG27156	CBG27156	WBGene00088570
		CBG06670	Cbr-chk-1	WBGene00028914
		CBG25098	CBG25098	WBGene00043046
		CBG09940	Cbr-bub-1	WBGene00031436
		CBG18657	CBG18657	WBGene00038037
		CBG18533	CBG18533	WBGene00037933
		CBG15143	CBG15143	WBGene00035471
		CBG18534	CBG18534	WBGene00037934
		CBG08978	CBG08978	WBGene00030656
		CBG18531	Cbr-ddn-1.2	WBGene00037931
		CBG20405	Cbr-cpn-4	WBGene00039390
		CBG18532	CBG18532	WBGene00037932
		CBG19620	CBG19620	WBGene00038804
		CBG17682	CBG17682	WBGene00037246
		CBG15260	Cbr-lec-6	WBGene00035574
		CBG08618	CBG08618	WBGene00030377
		CBG18530	CBG18530	WBGene00037930
		CBG14092	Cbr-col-164	WBGene00034709
		CBG27244	CBG27244	WBGene00088658
		CBG05496	CBG05496	WBGene00027936
		CBG06463	CBG06463	WBGene00028731
		CBG05495	CBG05495	WBGene00027935
		CBG10849	Cbr-cpr-6	WBGene00032114
		CBG12902	Cbr-ttr-26	WBGene00033768
		CBG07671	CBG07671	WBGene00029645
		CBG04290	CBG04290	WBGene00026998
		CBG27370	CBG27370	WBGene00088784
		CBG09611	Cbr-apc-10	WBGene00031171
		CBG09855	Cbr-gei-1	WBGene00031371
		CBG07436	CBG07436	WBGene00029490
		CBG21821	Cbr-apx-1	WBGene00040504
		CBG18322	Cbr-tat-3	WBGene00037766
		CBG21944	CBG21944	WBGene00040609
		CBG19410	Cbr-rmh-2	WBGene00038636
		CBG21947	Cbr-gpa-11	WBGene00040612
		CBG21949	CBG21949	WBGene00040613
		CBG20620	CBG20620	WBGene00039568
		CBG06215	CBG06215	WBGene00028522
		CBG06455	CBG06455	WBGene00028725
		CBG11921	Cbr-col-35	WBGene00032951
		CBG04274	Cbr-clec-63	WBGene00026985
		CBG05483	CBG05483	WBGene00027926
		CBG10950	Cbr-ugt-57	WBGene00032182
		CBG08875	CBG08875	WBGene00030592
		CBG07306	CBG07306	WBGene00029393
		CBG07669	CBG07669	WBGene00029643
		CBG15282	CBG15282	WBGene00035593
		CBG18310	Cbr-ptr-19	WBGene00037756
		CBG16131	Cbr-tba-8	WBGene00036169
		CBG20671	Cbr-gst-20	WBGene00039609
		CBG06367	CBG06367	WBGene00028659
		CBG10624	CBG10624	WBGene00031957
		CBG06365	CBG06365	WBGene00028657
		CBG03096	CBG03096	WBGene00026028
		CBG11958	CBG11958	WBGene00032976
		CBG09994	Cbr-mcm-6	WBGene00031483
		CBG07574	CBG07574	WBGene00029571
		CBG07217	Cbr-col-40	WBGene00029343
		CBG07338	CBG07338	WBGene00029414
		CBG20316	Cbr-ceh-81	WBGene00039330
		CBG06114	CBG06114	WBGene00028443
		CBG06111	CBG06111	WBGene00028441
		CBG08899	Cbr-wdr-5.2	WBGene00030608
		CBG01904	Cbr-lec-8	WBGene00025073
		CBG09625	CBG09625	WBGene00031183
		CBG16394	CBG16394	WBGene00036345
		CBG22831	Cbr-cyp-35D1	WBGene00041296
		CBG06151	Cbr-wht-2	WBGene00028467
		CBG09413	CBG09413	WBGene00031000
		CBG11973	Cbr-hcp-4	WBGene00032990
		CBG08568	CBG08568	WBGene00030330
		CBG09416	CBG09416	WBGene00031001
		CBG00969	CBG00969	WBGene00024271
		CBG01813	Cbr-ced-3	WBGene00024999
		CBG19330	CBG19330	WBGene00038573
		CBG21990	CBG21990	WBGene00040643
		CBG21992	CBG21992	WBGene00040645
		CBG21991	CBG21991	WBGene00040644
		CBG21752	CBG21752	WBGene00040446
		CBG21994	CBG21994	WBGene00040646
		CBG21996	CBG21996	WBGene00040648
		CBG21995	CBG21995	WBGene00040647
		CBG05045	CBG05045	WBGene00027598
		CBG11849	Cbr-spr-4	WBGene00032896
		CBG11969	CBG11969	WBGene00032986
		CBG07103	Cbr-dlhd-1	WBGene00029265
		CBG11963	Cbr-mis-12	WBGene00032981
		CBG11962	CBG11962	WBGene00032980
		CBG19448	Cbr-rrf-1	WBGene00038666
		CBG21998	CBG21998	WBGene00040650
		CBG20669	Cbr-gst-15	WBGene00039607
		CBG21999	Cbr-nhr-247.2	WBGene00040651
		CBG20668	Cbr-gst-12	WBGene00039606
		CBG06966	Cbr-chs-2	WBGene00029146
		CBG05874	CBG05874	WBGene00028237
		CBG03331	Cbr-acl-13	WBGene00026211
		CBG03210	CBG03210	WBGene00026112
		CBG01151	CBG01151	WBGene00024426
		CBG22094	CBG22094	WBGene00040723
		CBG27542	CBG27542	WBGene00088956
		CBG03572	Cbr-set-25	WBGene00026411
		CBG16647	Cbr-clec-160	WBGene00036528
		CBG16761	Cbr-clik-2	WBGene00036614
		CBG13252	Cbr-gly-8	WBGene00034039
		CBG24049	CBG24049	WBGene00042256
		CBG27315	CBG27315	WBGene00088729
		CBG03322	Cbr-thn-1	WBGene00026203
		CBG27316	CBG27316	WBGene00088730
		CBG04772	CBG04772	WBGene00027383
		CBG06951	Cbr-lin-12.1	WBGene00029134
		CBG23193	Cbr-grl-3	WBGene00041595
		CBG01143	CBG01143	WBGene00024418
		CBG04770	Cbr-ins-10	WBGene00027381
		CBG04771	CBG04771	WBGene00027382
		CBG25497	CBG25497	WBGene00086911
		CBG15306	Cbr-mlh-1	WBGene00035611
		CBG17724	Cbr-rig-4	WBGene00037279
		CBG13246	Cbr-faah-6	WBGene00034036
		CBG10091	CBG10091	WBGene00031570
		CBG16872	Cbr-unk-1	WBGene00036689
		CBG15420	CBG15420	WBGene00035696
		CBG20924	Cbr-txdc-12.1	WBGene00039827
		CBG25223	CBG25223	WBGene00086637
		CBG06867	Cbr-glb-1	WBGene00000312
		CBG04444	CBG04444	WBGene00027111
		CBG06865	Cbr-grl-25	WBGene00029065
		CBG25469	CBG25469	WBGene00086883
		CBG02388	Cbr-clec-141	WBGene00025450
		CBG03475	Cbr-col-123	WBGene00026337
		CBG06741	CBG06741	WBGene00028973
		CBG03593	Cbr-tim-1	WBGene00026429
		CBG01055	CBG01055	WBGene00024346
		CBG02382	Cbr-ccpp-6	WBGene00025444
		CBG14366	CBG14366	WBGene00034893
		CBG17511	Cbr-clc-1	WBGene00037116
		CBG14365	CBG14365	WBGene00034892
		CBG15332	CBG15332	WBGene00035632
		CBG17872	CBG17872	WBGene00037385
		CBG17990	CBG17990	WBGene00037489
		CBG24148	CBG24148	WBGene00042325
		CBG04796	CBG04796	WBGene00027404
		CBG06853	Cbr-zif-1	WBGene00029058
		CBG05521	CBG05521	WBGene00027956
		CBG27772	CBG27772	WBGene00089186
		CBG04553	CBG04553	WBGene00027198
		CBG04792	CBG04792	WBGene00027401
		CBG05760	CBG05760	WBGene00028151
		CBG00070	Cbr-abf-5	WBGene00023566
		CBG23294	Cbr-zip-10	WBGene00041674
		CBG16534	Cbr-hcp-2	WBGene00036446
		CBG18713	CBG18713	WBGene00038085
		CBG17988	CBG17988	WBGene00037488
		CBG13269	Cbr-xpb-1	WBGene00034054
		CBG17862	CBG17862	WBGene00037377
		CBG18950	CBG18950	WBGene00038246
		CBG10907	CBG10907	WBGene00032154
		CBG04105	Cbr-cpz-1	WBGene00026844
		CBG06766	CBG06766	WBGene00028990
		CBG03012	Cbr-ect-2	WBGene00025958
		CBG05432	CBG05432	WBGene00027883
		CBG15236	CBG15236	WBGene00035551
		CBG15117	CBG15117	WBGene00035449
		CBG15594	CBG15594	WBGene00035780
		CBG07609	Cbr-lips-8	WBGene00029598
		CBG06637	CBG06637	WBGene00028882
		CBG27237	CBG27237	WBGene00088651
		CBG03123	Cbr-dna-2	WBGene00026049
		CBG05421	Cbr-fan-1	WBGene00027875
		CBG06870	CBG06870	WBGene00029069
		CBG02391	CBG02391	WBGene00025452
		CBG19827	CBG19827	WBGene00038983
		CBG22902	CBG22902	WBGene00041355
		CBG16554	Cbr-lim-8	WBGene00036460
		CBG17762	Cbr-col-71	WBGene00037305
		CBG17760	CBG17760	WBGene00037304
		CBG26117	CBG26117	WBGene00087531
		CBG27566	CBG27566	WBGene00088980
		CBG03399	Cbr-ptp-4	WBGene00026268
		CBG18528	CBG18528	WBGene00037928
		CBG18529	Cbr-ddn-1.1	WBGene00037929
		CBG17679	Cbr-klp-18	WBGene00037244
		CBG08720	Cbr-pri-2	WBGene00030465
		CBG14049	CBG14049	WBGene00034684
		CBG18524	CBG18524	WBGene00037926
		CBG18520	CBG18520	WBGene00037923
		CBG08726	CBG08726	WBGene00030470
		CBG03389	CBG03389	WBGene00026259
		CBG05443	CBG05443	WBGene00027892
		CBG25155	CBG25155	WBGene00077760
		CBG19723	Cbr-dog-1	WBGene00038895
		CBG18514	CBG18514	WBGene00037917
		CBG13185	Cbr-cku-70	WBGene00033985
		CBG19841	Cbr-spe-27	WBGene00038993
		CBG21911	Cbr-myo-1	WBGene00040581
		CBG09803	Cbr-dod-6	WBGene00031323
		CBG13184	Cbr-pola-1	WBGene00033984
		CBG01314	Cbr-rpl-11.1	WBGene00024572
		CBG23465	Cbr-fipr-1.2	WBGene00041819
		CBG23343	Cbr-cpr-1	WBGene00041713
		CBG22012	Cbr-athp-3	WBGene00040659
		CBG02763	CBG02763	WBGene00025754
		CBG21168	Cbr-nex-1	WBGene00040014
		CBG01670	Cbr-cbd-1.2	WBGene00024873
		CBG25881	CBG25881	WBGene00087295
		CBG14869	CBG14869	WBGene00035252
		CBG13535	Cbr-clec-83	WBGene00034289
		CBG11595	Cbr-cdt-2	WBGene00032697
		CBG14868	CBG14868	WBGene00035251
		CBG11357	Cbr-myo-5	WBGene00032487
		CBG13770	Cbr-fcd-2	WBGene00034479
		CBG27706	CBG27706	WBGene00089120
		CBG22024	Cbr-hsp-70	WBGene00040668
		CBG04813	Cbr-lea-1	WBGene00027418
		CBG03725	Cbr-dut-1	WBGene00026525
		CBG00576	CBG00576	WBGene00023949
		CBG24564	Cbr-umps-1	WBGene00042643
		CBG23474	CBG23474	WBGene00041826
		CBG03723	CBG03723	WBGene00026523
		CBG03965	CBG03965	WBGene00026720
		CBG04812	CBG04812	WBGene00027417
		CBG26506	CBG26506	WBGene00087920
		CBG19194	Cbr-pqn-31	WBGene00038457
		CBG00578	CBG00578	WBGene00023951
		CBG03720	Cbr-cri-1	WBGene00026520
		CBG23358	Cbr-kup-1	WBGene00041726
		CBG23351	CBG23351	WBGene00041721
		CBG24562	CBG24562	WBGene00042641
		CBG09033	Cbr-nop-1	WBGene00030700
		CBG09154	CBG09154	WBGene00030801
		CBG15943	CBG15943	WBGene00036042
		CBG11348	CBG11348	WBGene00032478
		CBG11466	Cbr-ttr-21	WBGene00032578
		CBG11582	Cbr-sdc-3	WBGene00032685
		CBG21264	Cbr-col-116	WBGene00040092
		CBG03879	Cbr-tpxl-1	WBGene00026649
		CBG04600	CBG04600	WBGene00027239
		CBG23326	Cbr-sma-1	WBGene00041700
		CBG24658	Cbr-rocf-1	WBGene00042715
		CBG00365	Cbr-mboa-4	WBGene00023764
		CBG00120	CBG00120	WBGene00023596
		CBG01571	Cbr-svh-1	WBGene00024790
		CBG15618	Cbr-pdk-1.2	WBGene00035787
		CBG20050	Cbr-aat-1	WBGene00039142
		CBG13439	Cbr-clec-140.2	WBGene00034205
		CBG14646	CBG14646	WBGene00035074
		CBG10045	Cbr-ced-7	WBGene00031527
		CBG14645	CBG14645	WBGene00035073
		CBG09059	Cbr-mig-21	WBGene00030726
		CBG10044	CBG10044	WBGene00031526
		CBG13432	Cbr-fut-6	WBGene00034199
		CBG11138	CBG11138	WBGene00032310
		CBG12462	CBG12462	WBGene00033408
		CBG05818	Cbr-col-114	WBGene00028198
		CBG00478	CBG00478	WBGene00023858
		CBG05925	CBG05925	WBGene00028282
		CBG22000	CBG22000	WBGene00040652
		CBG01568	Cbr-klp-19	WBGene00024787
		CBG24541	CBG24541	WBGene00042629
		CBG23215	Cbr-ndc-80	WBGene00041609
		CBG00470	CBG00470	WBGene00023852
		CBG11008	Cbr-grd-7	WBGene00032219
		CBG05928	Cbr-nep-16	WBGene00028285
		CBG01116	Cbr-mct-1	WBGene00024394
		CBG03659	CBG03659	WBGene00026471
		CBG03656	CBG03656	WBGene00026470
		CBG04746	CBG04746	WBGene00027362
		CBG03654	Cbr-gtf-2F1	WBGene00026468
		CBG04622	CBG04622	WBGene00027260
		CBG03534	CBG03534	WBGene00026382
		CBG03655	Cbr-sco-1	WBGene00026469
		CBG03650	CBG03650	WBGene00026466
		CBG02440	Cbr-ins-11	WBGene00025492
		CBG02682	Cbr-toe-2	WBGene00025691
		CBG09081	Cbr-rev-3	WBGene00030745
		CBG02680	CBG02680	WBGene00025689
		CBG09083	Cbr-polq-1	WBGene00030747
		CBG24231	CBG24231	WBGene00042393
		CBG16849	Cbr-zig-4	WBGene00036675
		CBG13577	CBG13577	WBGene00034325
		CBG13573	Cbr-dsl-3	WBGene00034321
		CBG26548	CBG26548	WBGene00087962
		CBG03769	Cbr-pgl-1	WBGene00026560
		CBG02677	CBG02677	WBGene00025687
		CBG24486	Cbr-cdh-5	WBGene00042583
		CBG02312	CBG02312	WBGene00025386
		CBG03880	Cbr-icp-1	WBGene00026650
		CBG13208	Cbr-mib-1	WBGene00034002
		CBG15867	CBG15867	WBGene00035981
		CBG16956	CBG16956	WBGene00036745
		CBG13564	CBG13564	WBGene00034314
		CBG17922	CBG17922	WBGene00037431
		CBG17920	CBG17920	WBGene00037430
		CBG14775	Cbr-nlp-49	WBGene00035172
		CBG11380	Cbr-col-43	WBGene00032504
		CBG10051	CBG10051	WBGene00031533
		CBG06916	Cbr-aak-1	WBGene00029106
		CBG26756	CBG26756	WBGene00088170
		CBG06706	Cbr-mes-4	WBGene00028946
		CBG06826	Cbr-lin-12.2	WBGene00029035
		CBG25423	CBG25423	WBGene00086837
		CBG23485	CBG23485	WBGene00041835
		CBG05613	Cbr-col-163	WBGene00028025
		CBG04764	CBG04764	WBGene00027376
		CBG01371	CBG01371	WBGene00024620
		CBG25782	CBG25782	WBGene00087196
		CBG01370	Cbr-lipl-5	WBGene00024619
		CBG22030	Cbr-spp-23	WBGene00040673
		CBG16504	Cbr-cyk-1	WBGene00036422
		CBG17717	Cbr-czw-1	WBGene00037273
		CBG14201	Cbr-cht-1	WBGene00034776
		CBG17711	Cbr-gcy-8	WBGene00037269
		CBG06829	Cbr-lin-12.3	WBGene00029037
		CBG04759	CBG04759	WBGene00027373
		CBG23255	Cbr-col-158	WBGene00041641
		CBG05845	Cbr-daf-42	WBGene00028221
		CBG03787	Cbr-ercc-1	WBGene00026572
		CBG09090	Cbr-sma-4	WBGene00030753
		CBG03662	CBG03662	WBGene00026473
		CBG03660	CBG03660	WBGene00026472
		CBG23253	Cbr-pho-8	WBGene00041639
		CBG25670	CBG25670	WBGene00087084
		CBG13105	CBG13105	WBGene00033930
		CBG12139	Cbr-tnt-4	WBGene00033136
		CBG13585	CBG13585	WBGene00034333
		CBG22893	CBG22893	WBGene00041353
		CBG19481	CBG19481	WBGene00038690
		CBG19480	CBG19480	WBGene00038689
		CBG23743	Cbr-spd-5	WBGene00042013
		CBG10428	CBG10428	WBGene00031817
		CBG06286	CBG06286	WBGene00028587
		CBG08470	CBG08470	WBGene00030253
		CBG08472	CBG08472	WBGene00030255
		CBG10429	CBG10429	WBGene00031818
		CBG10540	Cbr-cdh-8	WBGene00031906
		CBG09796	Cbr-spe-41	WBGene00031316
		CBG14900	CBG14900	WBGene00035275
		CBG07015	Cbr-djr-1.2	WBGene00029190
		CBG21327	Cbr-cid-1	WBGene00040136
		CBG19357	Cbr-slcr-46.3	WBGene00038594
		CBG19472	CBG19472	WBGene00038681
		CBG00730	Cbr-rrf-3	WBGene00024074
		CBG23753	CBG23753	WBGene00042022
		CBG05188	Cbr-skpt-1	WBGene00027702
		CBG05186	CBG05186	WBGene00027700
		CBG12832	Cbr-fncm-1	WBGene00033719
		CBG11985	Cbr-col-50	WBGene00033002
		CBG01828	CBG01828	WBGene00025013
		CBG22548	Cbr-grl-19	WBGene00041084
		CBG24609	Cbr-nex-2	WBGene00042679
		CBG25819	Cbr-zip-1	WBGene00087233
		CBG18050	Cbr-cdh-4	WBGene00037547
		CBG21782	Cbr-flp-1	WBGene00040473
		CBG21784	CBG21784	WBGene00040475
		CBG01972	Cbr-col-176	WBGene00025131
		CBG14929	CBG14929	WBGene00035303
		CBG08250	Cbr-nmy-2	WBGene00030079
		CBG07161	CBG07161	WBGene00029302
		CBG11530	CBG11530	WBGene00032637
		CBG14801	Cbr-lgx-1	WBGene00035194
		CBG10322	Cbr-nspe-2.2	WBGene00031730
		CBG20336	CBG20336	WBGene00039345
		CBG00649	Cbr-skpo-1	WBGene00024013
		CBG00648	Cbr-dod-23	WBGene00024012
		CBG19252	CBG19252	WBGene00038508
		CBG24702	Cbr-mpz-5	WBGene00042751
		CBG21676	Cbr-him-6	WBGene00040381
		CBG10437	CBG10437	WBGene00031825
		CBG11640	Cbr-sea-1.3	WBGene00032734
		CBG11882	Cbr-lrp-1	WBGene00032921
		CBG07024	CBG07024	WBGene00029199
		CBG08355	CBG08355	WBGene00030163
		CBG11524	CBG11524	WBGene00032633
		CBG07026	Cbr-cat-2	WBGene00029201
		CBG12970	CBG12970	WBGene00033822
		CBG10312	CBG10312	WBGene00031721
		CBG08237	CBG08237	WBGene00030070
		CBG09326	Cbr-aspm-1	WBGene00030928
		CBG18159	CBG18159	WBGene00037630
		CBG20106	Cbr-tni-4	WBGene00039178
		CBG19005	Cbr-grl-9	WBGene00038295
		CBG03907	Cbr-col-45	WBGene00026670
		CBG19367	CBG19367	WBGene00038603
		CBG01847	Cbr-scl-5	WBGene00025028
		CBG00544	CBG00544	WBGene00023920
		CBG01512	CBG01512	WBGene00024737
		CBG21002	CBG21002	WBGene00039892
		CBG24871	CBG24871	WBGene00042884
		CBG01631	Cbr-gcy-23	WBGene00024841
		CBG13738	CBG13738	WBGene00034452
		CBG14706	Cbr-sulp-2	WBGene00035122
		CBG12529	CBG12529	WBGene00033469
		CBG08022	Cbr-ndx-8	WBGene00029895
		CBG14945	Cbr-crn-1	WBGene00035319
		CBG11551	CBG11551	WBGene00032655
		CBG14824	CBG14824	WBGene00035215
		CBG10347	CBG10347	WBGene00031750
		CBG10467	CBG10467	WBGene00031851
		CBG00306	Cbr-lron-9	WBGene00023716
		CBG01620	CBG01620	WBGene00024832
		CBG11549	CBG11549	WBGene00032654
		CBG21491	Cbr-pqn-75	WBGene00040245
		CBG12754	Cbr-dpy-14	WBGene00033655
		CBG10331	Cbr-nhr-235	WBGene00031739
		CBG11540	Cbr-grl-17	WBGene00032647
		CBG07168	CBG07168	WBGene00029308
		CBG07169	CBG07169	WBGene00029309
		CBG09346	Cbr-pqn-13	WBGene00030945
		CBG11544	CBG11544	WBGene00032649
		CBG19269	Cbr-hum-2	WBGene00038520
		CBG02837	Cbr-nep-1	WBGene00025811
		CBG03803	CBG03803	WBGene00026586
		CBG02745	Cbr-col-84	WBGene00025742
		CBG21582	CBG21582	WBGene00040310
		CBG24613	CBG24613	WBGene00042683
		CBG02863	CBG02863	WBGene00025833
		CBG02860	CBG02860	WBGene00025830
		CBG20137	CBG20137	WBGene00039197
		CBG15935	CBG15935	WBGene00036036
		CBG04809	CBG04809	WBGene00027414
		CBG03824	Cbr-mom-5	WBGene00026604
		CBG26923	CBG26923	WBGene00088337
		CBG23530	Cbr-grl-23	WBGene00041869
		CBG22204	Cbr-chaf-2	WBGene00040815
		CBG03820	Cbr-sys-1	WBGene00026600
		CBG24501	Cbr-sas-4	WBGene00042597
		CBG10118	Cbr-elo-4	WBGene00031589
		CBG08162	Cbr-aagr-4	WBGene00030014
		CBG13625	CBG13625	WBGene00034366
		CBG11688	CBG11688	WBGene00032774
		CBG11687	CBG11687	WBGene00032773
		CBG13980	CBG13980	WBGene00034648
		CBG00559	CBG00559	WBGene00023934
		CBG02859	CBG02859	WBGene00025829
		CBG01406	CBG01406	WBGene00024652
		CBG01405	CBG01405	WBGene00024651
		CBG03826	Cbr-har-2	WBGene00026606
		CBG01732	NA	NA
		CBG25168	NA	NA
		CBG25883	NA	NA
		CBG27634	NA	NA
		CBG09084	NA	NA
		CBG03395	NA	NA
		CBG09086	NA	NA
		CBG05362	NA	NA
		CBG05670	NA	NA
		CBG08471	NA	NA
		CBG11738	NA	NA
		CBG15811	NA	NA
		CBG09411	NA	NA
		CBG09235	NA	NA
		CBG08168	NA	NA
		CBG15254	NA	NA
		CBG18214	NA	NA
		CBG03539	NA	NA
gu167-UP	86	CBG10829	CBG10829	WBGene00032098
		CBG24039	CBG24039	WBGene00042246
		CBG05036	CBG05036	WBGene00027590
		CBG14949	CBG14949	WBGene00035322
		CBG06240	CBG06240	WBGene00028546
		CBG09992	CBG09992	WBGene00031481
		CBG10024	CBG10024	WBGene00031510
		CBG27071	CBG27071	WBGene00088485
		CBG09355	Cbr-memb-2	WBGene00030954
		CBG10021	Cbr-best-5	WBGene00031507
		CBG14944	Cbr-fer-1	WBGene00035318
		CBG09478	Cbr-inft-2	WBGene00031050
		CBG16601	Cbr-pot-1	WBGene00036493
		CBG18863	Cbr-smd-1	WBGene00038178
		CBG13010	CBG13010	WBGene00033854
		CBG13175	Cbr-puf-6.1	WBGene00033977
		CBG08747	Cbr-tcab-1	WBGene00030485
		CBG13171	CBG13171	WBGene00033973
		CBG18340	CBG18340	WBGene00037783
		CBG00627	Cbr-cut-3	WBGene00023996
		CBG03768	Cbr-dhs-4	WBGene00026559
		CBG26106	CBG26106	WBGene00087520
		CBG25853	CBG25853	WBGene00087267
		CBG01786	Cbr-srsx-25	WBGene00024973
		CBG19470	Cbr-prom-1	WBGene00038679
		CBG20484	Cbr-pid-4	WBGene00039458
		CBG25212	CBG25212	WBGene00086626
		CBG24327	CBG24327	WBGene00042467
		CBG05500	CBG05500	WBGene00027940
		CBG06116	CBG06116	WBGene00028444
		CBG24283	CBG24283	WBGene00042432
		CBG06797	CBG06797	WBGene00029013
		CBG24040	CBG24040	WBGene00042247
		CBG25371	CBG25371	WBGene00086785
		CBG25094	CBG25094	WBGene00043042
		CBG26223	CBG26223	WBGene00087637
		CBG19947	CBG19947	WBGene00039064
		CBG12030	CBG12030	WBGene00033044
		CBG17962	CBG17962	WBGene00037463
		CBG08219	Cbr-scbp-2	WBGene00030058
		CBG13484	CBG13484	WBGene00034242
		CBG21735	Cbr-col-119	WBGene00040434
		CBG09508	Cbr-ttr-27	WBGene00031076
		CBG02789	Cbr-col-86	WBGene00025774
		CBG25345	CBG25345	WBGene00086759
		CBG25866	CBG25866	WBGene00087280
		CBG04124	CBG04124	WBGene00026859
		CBG08494	Cbr-smg-2	WBGene00030276
		CBG12507	Cbr-snrp-27	WBGene00033450
		CBG22151	CBG22151	WBGene00040774
		CBG12665	CBG12665	WBGene00033580
		CBG18209	CBG18209	WBGene00037670
		CBG09894	Cbr-puf-4	WBGene00031405
		CBG12023	Cbr-ipla-4	WBGene00033038
		CBG09214	Cbr-evl-18	WBGene00030843
		CBG09379	Cbr-hpo-15	WBGene00030975
		CBG14325	CBG14325	WBGene00034865
		CBG12021	Cbr-hus-1	WBGene00033036
		CBG23927	CBG23927	WBGene00042160
		CBG02216	CBG02216	WBGene00025302
		CBG02856	CBG02856	WBGene00025826
		CBG25279	CBG25279	WBGene00086693
		CBG20267	CBG20267	WBGene00039293
		CBG20266	CBG20266	WBGene00039292
		CBG26441	CBG26441	WBGene00087855
		CBG08480	CBG08480	WBGene00030263
		CBG12735	Cbr-smg-1	WBGene00033641
		CBG27295	CBG27295	WBGene00088709
		CBG27296	CBG27296	WBGene00088710
		CBG08352	CBG08352	WBGene00030160
		CBG10155	Cbr-rnh-1.0	WBGene00031618
		CBG11205	Cbr-lst-5	WBGene00032367
		CBG14399	Cbr-col-165	WBGene00034918
		CBG10478	CBG10478	WBGene00031862
		CBG12014	CBG12014	WBGene00033029
		CBG18678	CBG18678	WBGene00038055
		CBG23933	CBG23933	WBGene00042166
		CBG16532	Cbr-wdr-60	WBGene00036444
		CBG18036	CBG18036	WBGene00037533
		CBG23934	Cbr-acr-6	WBGene00042167
		CBG07747	CBG07747	WBGene00029699
		CBG01207	Cbr-scl-12	WBGene00024474
		CBG21916	Cbr-lin-61	WBGene00040585
		CBG02418	Cbr-cyp-44A1	WBGene00025477
		CBG22013	NA	NA
		CBG27845	NA	NA
sy5216-UP	1645	CBG30319	CBG30319	WBGene00271128
		CBG04028	CBG04028	WBGene00026776
		CBG05357	Cbr-col-33	WBGene00027819
		CBG05356	Cbr-ttr-20	WBGene00027818
		CBG06202	Cbr-snf-8	WBGene00028510
		CBG04022	Cbr-col-54	WBGene00026770
		CBG04021	Cbr-nlp-62	WBGene00026769
		CBG19519	CBG19519	WBGene00038722
		CBG19518	CBG19518	WBGene00038721
		CBG08862	CBG08862	WBGene00030582
		CBG08865	CBG08865	WBGene00030584
		CBG30311	CBG30311	WBGene00270549
		CBG20515	CBG20515	WBGene00039485
		CBG15153	Cbr-rab-18	WBGene00035481
		CBG21849	CBG21849	WBGene00040530
		CBG16480	CBG16480	WBGene00036402
		CBG30326	CBG30326	WBGene00271135
		CBG28007	CBG28007	WBGene00089421
		CBG06679	CBG06679	WBGene00028922
		CBG06677	CBG06677	WBGene00028920
		CBG30324	CBG30324	WBGene00271133
		CBG03164	CBG03164	WBGene00026082
		CBG06673	CBG06673	WBGene00028916
		CBG03162	Cbr-rab-21	WBGene00026080
		CBG03163	Cbr-ptr-20	WBGene00026081
		CBG09703	CBG09703	WBGene00031244
		CBG08857	CBG08857	WBGene00030578
		CBG04048	Cbr-cytb-5.2	WBGene00026794
		CBG27129	CBG27129	WBGene00088543
		CBG12904	Cbr-ttr-25	WBGene00033770
		CBG29785	CBG29785	WBGene00270332
		CBG12905	Cbr-ttr-24	WBGene00033771
		CBG29786	CBG29786	WBGene00270333
		CBG24098	CBG24098	WBGene00042289
		CBG10727	CBG10727	WBGene00032015
		CBG24097	CBG24097	WBGene00042288
		CBG09732	Cbr-scvp-1	WBGene00031266
		CBG17356	Cbr-pgp-4	WBGene00037005
		CBG15179	Cbr-ceeh-1	WBGene00035503
		CBG18683	Cbr-sdz-15	WBGene00038060
		CBG18682	CBG18682	WBGene00038059
		CBG06219	CBG06219	WBGene00028526
		CBG06218	CBG06218	WBGene00028525
		CBG27139	CBG27139	WBGene00088553
		CBG06698	Cbr-frm-10	WBGene00028938
		CBG05367	CBG05367	WBGene00027828
		CBG06213	Cbr-sqst-1	WBGene00028520
		CBG03186	CBG03186	WBGene00026097
		CBG04031	Cbr-gpa-14	WBGene00026779
		CBG26288	CBG26288	WBGene00087702
		CBG29794	CBG29794	WBGene00270821
		CBG16497	Cbr-col-8	WBGene00036416
		CBG21833	Cbr-try-8	WBGene00040515
		CBG16012	CBG16012	WBGene00036094
		CBG09727	CBG09727	WBGene00031262
		CBG16493	CBG16493	WBGene00036413
		CBG19520	CBG19520	WBGene00038723
		CBG20505	CBG20505	WBGene00039477
		CBG18670	CBG18670	WBGene00038049
		CBG17340	Cbr-pek-1	WBGene00036993
		CBG30357	CBG30357	WBGene00271166
		CBG27189	Cbr-ttr-40	WBGene00088603
		CBG28032	CBG28032	WBGene00089446
		CBG05395	Cbr-cest-5.2	WBGene00027851
		CBG10740	Cbr-algn-14	WBGene00032028
		CBG15199	CBG15199	WBGene00035521
		CBG18226	CBG18226	WBGene00037681
		CBG15192	CBG15192	WBGene00035515
		CBG06235	Cbr-dhhc-6	WBGene00028542
		CBG05384	CBG05384	WBGene00027843
		CBG05391	CBG05391	WBGene00027848
		CBG09740	CBG09740	WBGene00031274
		CBG10732	CBG10732	WBGene00032020
		CBG18219	CBG18219	WBGene00037676
		CBG20568	Cbr-ttr-33	WBGene00039526
		CBG18698	CBG18698	WBGene00038075
		CBG30365	CBG30365	WBGene00271174
		CBG16037	Cbr-bath-23	WBGene00036110
		CBG19543	Cbr-gcy-21	WBGene00038741
		CBG30364	CBG30364	WBGene00271173
		CBG30360	CBG30360	WBGene00271169
		CBG18250	CBG18250	WBGene00037701
		CBG19580	CBG19580	WBGene00038772
		CBG30338	CBG30338	WBGene00271147
		CBG30337	CBG30337	WBGene00271146
		CBG28013	CBG28013	WBGene00089427
		CBG04089	CBG04089	WBGene00026831
		CBG10761	CBG10761	WBGene00032040
		CBG08441	CBG08441	WBGene00030229
		CBG08442	CBG08442	WBGene00030230
		CBG12942	Cbr-cex-2	WBGene00033801
		CBG08443	CBG08443	WBGene00030231
		CBG30333	CBG30333	WBGene00271142
		CBG08449	Cbr-bath-25	WBGene00030237
		CBG20537	Cbr-tsp-13	WBGene00039500
		CBG19576	CBG19576	WBGene00038768
		CBG22719	Cbr-kqt-2	WBGene00041218
		CBG22716	CBG22716	WBGene00041215
		CBG19573	CBG19573	WBGene00038766
		CBG27178	CBG27178	WBGene00088592
		CBG11603	Cbr-hil-1	WBGene00032705
		CBG06255	Cbr-mlt-3	WBGene00028559
		CBG11602	CBG11602	WBGene00032704
		CBG09761	Cbr-nhr-6	WBGene00031286
		CBG06260	Cbr-sre-14	WBGene00028564
		CBG07102	Cbr-nas-27	WBGene00029264
		CBG08433	Cbr-srt-61	WBGene00030222
		CBG09764	Cbr-ptp-1	WBGene00031288
		CBG18238	Cbr-osm-7	WBGene00037691
		CBG22724	CBG22724	WBGene00041219
		CBG01802	Cbr-ttr-51	WBGene00024988
		CBG01801	Cbr-ttr-45	WBGene00024987
		CBG22728	Cbr-fis-2	WBGene00041223
		CBG25369	CBG25369	WBGene00086783
		CBG26219	CBG26219	WBGene00087633
		CBG05753	Cbr-nhr-105	WBGene00028144
		CBG04420	Cbr-oac-8	WBGene00027090
		CBG05751	CBG05751	WBGene00028142
		CBG25360	CBG25360	WBGene00086774
		CBG00062	CBG00062	WBGene00023562
		CBG27541	CBG27541	WBGene00088955
		CBG01396	CBG01396	WBGene00024643
		CBG01395	Cbr-nhr-16	WBGene00024642
		CBG01390	CBG01390	WBGene00024637
		CBG17738	CBG17738	WBGene00037290
		CBG16407	Cbr-cpd-2	WBGene00036354
		CBG16886	CBG16886	WBGene00036696
		CBG13377	Cbr-let-268	WBGene00034153
		CBG13378	CBG13378	WBGene00034154
		CBG17730	CBG17730	WBGene00037285
		CBG07932	Cbr-ptr-17	WBGene00029819
		CBG12042	CBG12042	WBGene00033053
		CBG20912	CBG20912	WBGene00039816
		CBG05748	CBG05748	WBGene00028140
		CBG00059	CBG00059	WBGene00023559
		CBG26225	CBG26225	WBGene00087639
		CBG01387	CBG01387	WBGene00024634
		CBG26229	CBG26229	WBGene00087643
		CBG01388	CBG01388	WBGene00024635
		CBG01383	CBG01383	WBGene00024630
		CBG02230	Cbr-che-13	WBGene00025314
		CBG04410	CBG04410	WBGene00027084
		CBG04891	CBG04891	WBGene00027485
		CBG03561	Cbr-taf-7.2	WBGene00026403
		CBG04890	CBG04890	WBGene00027484
		CBG24043	Cbr-nmad-1	WBGene00042250
		CBG12034	CBG12034	WBGene00033048
		CBG17720	Cbr-csr-1	WBGene00037276
		CBG11183	Cbr-asm-1	WBGene00032346
		CBG24016	CBG24016	WBGene00042226
		CBG23168	CBG23168	WBGene00041573
		CBG08809	CBG08809	WBGene00030537
		CBG24497	CBG24497	WBGene00042593
		CBG03115	CBG03115	WBGene00026045
		CBG05777	Cbr-cyn-12	WBGene00028164
		CBG02268	Cbr-gst-9	WBGene00025349
		CBG16428	CBG16428	WBGene00036368
		CBG18608	CBG18608	WBGene00037995
		CBG18605	CBG18605	WBGene00037992
		CBG30705	CBG30705	WBGene00271323
		CBG03109	CBG03109	WBGene00026040
		CBG00078	CBG00078	WBGene00023572
		CBG26686	CBG26686	WBGene00088100
		CBG04436	CBG04436	WBGene00027104
		CBG03589	CBG03589	WBGene00026425
		CBG04433	CBG04433	WBGene00027101
		CBG26207	CBG26207	WBGene00087621
		CBG02257	CBG02257	WBGene00025338
		CBG04430	CBG04430	WBGene00027098
		CBG26685	CBG26685	WBGene00088099
		CBG12056	CBG12056	WBGene00033065
		CBG12058	CBG12058	WBGene00033066
		CBG12055	CBG12055	WBGene00033064
		CBG03137	CBG03137	WBGene00026059
		CBG03138	CBG03138	WBGene00026060
		CBG05797	CBG05797	WBGene00028181
		CBG03133	CBG03133	WBGene00026056
		CBG29762	CBG29762	WBGene00270802
		CBG27586	CBG27586	WBGene00089000
		CBG19958	CBG19958	WBGene00039075
		CBG14267	CBG14267	WBGene00034823
		CBG20955	CBG20955	WBGene00039852
		CBG03127	CBG03127	WBGene00026053
		CBG26261	CBG26261	WBGene00087675
		CBG05782	Cbr-col-113	WBGene00028168
		CBG00091	Cbr-adt-1	WBGene00023580
		CBG04450	CBG04450	WBGene00027116
		CBG00093	Cbr-nhr-17	WBGene00023581
		CBG18616	CBG18616	WBGene00037999
		CBG18615	CBG18615	WBGene00037998
		CBG21810	CBG21810	WBGene00040493
		CBG14250	CBG14250	WBGene00034814
		CBG26236	CBG26236	WBGene00087650
		CBG06669	CBG06669	WBGene00028913
		CBG27567	CBG27567	WBGene00088981
		CBG05337	CBG05337	WBGene00027802
		CBG25383	CBG25383	WBGene00086797
		CBG05332	CBG05332	WBGene00027798
		CBG15137	Cbr-pvf-1	WBGene00035465
		CBG08844	Cbr-srd-33	WBGene00030565
		CBG15133	Cbr-hlh-33	WBGene00035461
		CBG14286	CBG14286	WBGene00034838
		CBG15131	Cbr-cnc-6	WBGene00035459
		CBG18639	Cbr-cyp-34A2	WBGene00038021
		CBG19969	Cbr-slc-46A	WBGene00039085
		CBG17305	Cbr-gcp-2.2	WBGene00036975
		CBG19965	CBG19965	WBGene00039081
		CBG14277	Cbr-aex-4	WBGene00034831
		CBG15123	CBG15123	WBGene00035452
		CBG22253	Cbr-pqn-24	WBGene00040857
		CBG02644	CBG02644	WBGene00025662
		CBG19080	Cbr-nhr-135	WBGene00038357
		CBG23582	Cbr-nhr-95	WBGene00041905
		CBG23583	Cbr-nhr-145	WBGene00041906
		CBG15955	Cbr-mdt-1.2	WBGene00036052
		CBG09278	Cbr-pcm-1	WBGene00030890
		CBG11110	Cbr-cup-16	WBGene00032291
		CBG13771	CBG13771	WBGene00034480
		CBG11593	Cbr-fil-1	WBGene00032695
		CBG19079	Cbr-nhr-286	WBGene00038356
		CBG03966	Cbr-ugt-66	WBGene00026721
		CBG20087	CBG20087	WBGene00039164
		CBG01302	CBG01302	WBGene00024561
		CBG04814	Cbr-chpf-2	WBGene00027419
		CBG24444	CBG24444	WBGene00042553
		CBG02633	Cbr-lgg-1	WBGene00025652
		CBG23596	CBG23596	WBGene00041914
		CBG19072	CBG19072	WBGene00038350
		CBG23118	Cbr-nlp-33	WBGene00041532
		CBG02630	CBG02630	WBGene00025649
		CBG11108	Cbr-exl-1	WBGene00032289
		CBG20085	CBG20085	WBGene00039162
		CBG11584	Cbr-obr-2	WBGene00032687
		CBG01307	CBG01307	WBGene00024566
		CBG01306	Cbr-clec-218	WBGene00024565
		CBG11581	CBG11581	WBGene00032684
		CBG00459	CBG00459	WBGene00023844
		CBG24895	CBG24895	WBGene00042901
		CBG21384	CBG21384	WBGene00040176
		CBG01338	CBG01338	WBGene00024592
		CBG04844	CBG04844	WBGene00027445
		CBG02667	Cbr-col-75	WBGene00025679
		CBG00001	CBG00001	WBGene00023521
		CBG04842	CBG04842	WBGene00027443
		CBG04843	CBG04843	WBGene00027444
		CBG04840	CBG04840	WBGene00027441
		CBG00486	Cbr-josd-1	WBGene00023865
		CBG04841	CBG04841	WBGene00027442
		CBG00480	Cbr-ckb-2.1	WBGene00023860
		CBG03990	CBG03990	WBGene00026743
		CBG23561	CBG23561	WBGene00041891
		CBG15976	CBG15976	WBGene00036062
		CBG09298	CBG09298	WBGene00030906
		CBG15974	CBG15974	WBGene00036060
		CBG24420	CBG24420	WBGene00042538
		CBG03987	Cbr-inx-19	WBGene00026740
		CBG03984	Cbr-did-2	WBGene00026737
		CBG23579	CBG23579	WBGene00041903
		CBG19093	Cbr-ugt-41	WBGene00038366
		CBG22249	Cbr-syp-3	WBGene00040853
		CBG00476	CBG00476	WBGene00023856
		CBG14634	Cbr-zig-6	WBGene00035064
		CBG31194	CBG31194	WBGene00303121
		CBG14631	Cbr-sru-48	WBGene00035062
		CBG12450	Cbr-clec-91	WBGene00033397
		CBG01357	CBG01357	WBGene00024610
		CBG25323	Cbr-ctf-8	WBGene00086737
		CBG03535	CBG03535	WBGene00026383
		CBG01359	Cbr-nhr-99.1	WBGene00024612
		CBG22298	CBG22298	WBGene00040896
		CBG04867	CBG04867	WBGene00027464
		CBG27984	CBG27984	WBGene00089398
		CBG05710	Cbr-tre-2	WBGene00028108
		CBG26656	CBG26656	WBGene00088070
		CBG16846	CBG16846	WBGene00036673
		CBG12006	CBG12006	WBGene00033021
		CBG11154	CBG11154	WBGene00032324
		CBG12002	Cbr-tppp-1	WBGene00033018
		CBG16841	Cbr-pcyt-2.2	WBGene00036668
		CBG15997	CBG15997	WBGene00036080
		CBG13334	Cbr-lron-4	WBGene00034113
		CBG12004	Cbr-ptr-2	WBGene00033020
		CBG15993	Cbr-mrp-3	WBGene00036076
		CBG27508	CBG27508	WBGene00088922
		CBG26664	CBG26664	WBGene00088078
		CBG05701	CBG05701	WBGene00028101
		CBG00011	CBG00011	WBGene00023528
		CBG24480	CBG24480	WBGene00042580
		CBG02670	Cbr-plpp-1.2	WBGene00025682
		CBG26663	CBG26663	WBGene00088077
		CBG13329	CBG13329	WBGene00034108
		CBG15988	CBG15988	WBGene00036071
		CBG13327	CBG13327	WBGene00034106
		CBG12476	CBG12476	WBGene00033422
		CBG04888	CBG04888	WBGene00027482
		CBG20099	Cbr-thn-5	WBGene00039172
		CBG23128	Cbr-cnc-10	WBGene00041541
		CBG23127	Cbr-gpa-1	WBGene00041540
		CBG05730	CBG05730	WBGene00028124
		CBG27960	CBG27960	WBGene00089374
		CBG17719	Cbr-ceh-19	WBGene00037275
		CBG13354	CBG13354	WBGene00034133
		CBG11171	CBG11171	WBGene00032336
		CBG12020	CBG12020	WBGene00033035
		CBG11170	Cbr-clhm-1	WBGene00032335
		CBG22289	CBG22289	WBGene00040888
		CBG02699	CBG02699	WBGene00025704
		CBG22286	CBG22286	WBGene00040887
		CBG27979	Cbr-ubc-23	WBGene00089393
		CBG05724	CBG05724	WBGene00028118
		CBG25795	CBG25795	WBGene00087209
		CBG01365	CBG01365	WBGene00024617
		CBG27974	CBG27974	WBGene00089388
		CBG00036	Cbr-pcp-1.1	WBGene00023546
		CBG01367	Cbr-nlp-34.4	WBGene00024618
		CBG01360	CBG01360	WBGene00024613
		CBG16856	Cbr-sem-5	WBGene00036681
		CBG11166	Cbr-tbc-6	WBGene00032331
		CBG17701	Cbr-arp-11	WBGene00037259
		CBG12498	Cbr-cpn-1	WBGene00033441
		CBG16854	Cbr-dct-1	WBGene00036679
		CBG11169	Cbr-aff-1	WBGene00032334
		CBG07902	CBG07902	WBGene00029798
		CBG01710	CBG01710	WBGene00024905
		CBG23983	CBG23983	WBGene00042201
		CBG01711	CBG01711	WBGene00024906
		CBG31129	CBG31129	WBGene00284891
		CBG20470	Cbr-col-60	WBGene00039445
		CBG07010	CBG07010	WBGene00029185
		CBG06171	Cbr-dyf-18	WBGene00028481
		CBG08348	Cbr-epg-4	WBGene00030156
		CBG01718	CBG01718	WBGene00024910
		CBG18147	Cbr-lap-1	WBGene00037619
		CBG23989	CBG23989	WBGene00042206
		CBG19477	Cbr-uev-3	WBGene00038686
		CBG18143	CBG18143	WBGene00037615
		CBG18140	CBG18140	WBGene00037613
		CBG00851	Cbr-gcy-4	WBGene00024180
		CBG20482	CBG20482	WBGene00039456
		CBG22663	Cbr-dph-3	WBGene00041179
		CBG12836	Cbr-pde-5	WBGene00033720
		CBG08330	CBG08330	WBGene00030143
		CBG07000	Cbr-tre-5	WBGene00029175
		CBG11981	Cbr-abf-2	WBGene00032998
		CBG06160	CBG06160	WBGene00028474
		CBG07007	CBG07007	WBGene00029182
		CBG23517	Cbr-cal-1	WBGene00041861
		CBG01706	CBG01706	WBGene00024901
		CBG23516	CBG23516	WBGene00041860
		CBG18136	CBG18136	WBGene00037610
		CBG19464	CBG19464	WBGene00038674
		CBG00400	Cbr-zipt-17	WBGene00023792
		CBG00402	CBG00402	WBGene00023794
		CBG20453	CBG20453	WBGene00039431
		CBG20456	Cbr-cdo-1	WBGene00039434
		CBG30258	CBG30258	WBGene00270496
		CBG11536	CBG11536	WBGene00032643
		CBG13716	CBG13716	WBGene00034437
		CBG09695	CBG09695	WBGene00031237
		CBG06194	Cbr-nhx-9	WBGene00028502
		CBG07033	CBG07033	WBGene00029208
		CBG06192	CBG06192	WBGene00028500
		CBG11535	CBG11535	WBGene00032642
		CBG08368	CBG08368	WBGene00030172
		CBG11534	CBG11534	WBGene00032641
		CBG09217	Cbr-arcp-1	WBGene00030846
		CBG12862	CBG12862	WBGene00033734
		CBG09219	CBG09219	WBGene00030847
		CBG00408	CBG00408	WBGene00023800
		CBG30251	CBG30251	WBGene00271119
		CBG01723	Cbr-col-111	WBGene00024915
		CBG00875	CBG00875	WBGene00024199
		CBG23975	Cbr-numr-1	WBGene00042194
		CBG11529	Cbr-rdy-2	WBGene00032636
		CBG06184	Cbr-cutl-27	WBGene00028493
		CBG06180	Cbr-mob-1	WBGene00028490
		CBG19009	CBG19009	WBGene00038297
		CBG09205	CBG09205	WBGene00030835
		CBG23979	Cbr-fbxa-206	WBGene00042198
		CBG07029	CBG07029	WBGene00029204
		CBG03934	CBG03934	WBGene00026696
		CBG03931	CBG03931	WBGene00026693
		CBG02600	CBG02600	WBGene00025622
		CBG02601	Cbr-tat-4	WBGene00025623
		CBG03932	CBG03932	WBGene00026694
		CBG22215	CBG22215	WBGene00040823
		CBG15919	CBG15919	WBGene00036024
		CBG12407	CBG12407	WBGene00033361
		CBG13732	Cbr-ccg-1	WBGene00034448
		CBG09232	CBG09232	WBGene00030859
		CBG12886	CBG12886	WBGene00033754
		CBG08388	Cbr-ugt-43	WBGene00030188
		CBG07059	Cbr-sms-5	WBGene00029227
		CBG23548	CBG23548	WBGene00041880
		CBG23549	CBG23549	WBGene00041881
		CBG00429	CBG00429	WBGene00023818
		CBG24405	CBG24405	WBGene00042526
		CBG24404	CBG24404	WBGene00042525
		CBG24403	CBG24403	WBGene00042524
		CBG15908	CBG15908	WBGene00036014
		CBG07050	CBG07050	WBGene00029221
		CBG15905	CBG15905	WBGene00036011
		CBG06196	CBG06196	WBGene00028504
		CBG07044	Cbr-best-3	WBGene00029215
		CBG07049	Cbr-col-69	WBGene00029220
		CBG24409	CBG24409	WBGene00042529
		CBG22229	CBG22229	WBGene00040833
		CBG24406	CBG24406	WBGene00042527
		CBG20494	CBG20494	WBGene00039467
		CBG01775	CBG01775	WBGene00024962
		CBG19064	Cbr-tofu-2	WBGene00038343
		CBG04801	CBG04801	WBGene00027408
		CBG19061	Cbr-nhr-42	WBGene00038340
		CBG23524	CBG23524	WBGene00041864
		CBG01772	CBG01772	WBGene00024959
		CBG01771	Cbr-gcl-1	WBGene00024958
		CBG19060	Cbr-nhr-107	WBGene00038339
		CBG23525	CBG23525	WBGene00041865
		CBG03952	Cbr-zig-7	WBGene00026710
		CBG07082	Cbr-lips-7	WBGene00029248
		CBG12424	CBG12424	WBGene00033377
		CBG30290	CBG30290	WBGene00270528
		CBG12421	CBG12421	WBGene00033374
		CBG13752	CBG13752	WBGene00034463
		CBG11571	Cbr-ahsa-1	WBGene00032674
		CBG00449	CBG00449	WBGene00023835
		CBG00434	Cbr-gba-3	WBGene00023822
		CBG01766	Cbr-mam-3	WBGene00024953
		CBG02612	Cbr-bpl-1	WBGene00025634
		CBG00430	Cbr-nas-6	WBGene00023819
		CBG01761	Cbr-tbc-9	WBGene00024948
		CBG12897	CBG12897	WBGene00033764
		CBG12414	CBG12414	WBGene00033367
		CBG12415	Cbr-syx-7	WBGene00033368
		CBG12410	CBG12410	WBGene00033363
		CBG01769	Cbr-nol-9	WBGene00024956
		CBG02616	CBG02616	WBGene00025637
		CBG31528	CBG31528	WBGene00304759
		CBG05239	CBG05239	WBGene00027744
		CBG06565	Cbr-chil-14	WBGene00028823
		CBG07411	CBG07411	WBGene00029468
		CBG19877	CBG19877	WBGene00039017
		CBG18547	Cbr-him-19	WBGene00037944
		CBG21730	Cbr-tpra-1	WBGene00040430
		CBG30688	Cbr-nhr-56	WBGene00270742
		CBG27031	CBG27031	WBGene00088445
		CBG27032	CBG27032	WBGene00088446
		CBG26191	CBG26191	WBGene00087605
		CBG30202	CBG30202	WBGene00271070
		CBG23914	CBG23914	WBGene00042151
		CBG21736	Cbr-nstp-1	WBGene00040435
		CBG30682	CBG30682	WBGene00270736
		CBG30681	CBG30681	WBGene00270735
		CBG27005	CBG27005	WBGene00088419
		CBG05259	Cbr-skr-20	WBGene00027754
		CBG20852	CBG20852	WBGene00039764
		CBG06585	CBG06585	WBGene00028837
		CBG26150	CBG26150	WBGene00087564
		CBG27481	CBG27481	WBGene00088895
		CBG15059	CBG15059	WBGene00035404
		CBG19415	Cbr-anmt-3	WBGene00038641
		CBG18566	CBG18566	WBGene00037960
		CBG18564	CBG18564	WBGene00037958
		CBG15058	CBG15058	WBGene00035403
		CBG18561	CBG18561	WBGene00037956
		CBG30667	CBG30667	WBGene00270721
		CBG27496	CBG27496	WBGene00088910
		CBG11920	CBG11920	WBGene00032950
		CBG18559	CBG18559	WBGene00037954
		CBG07421	CBG07421	WBGene00029477
		CBG18558	CBG18558	WBGene00037953
		CBG19886	Cbr-bec-1	WBGene00039024
		CBG19885	CBG19885	WBGene00039023
		CBG09605	CBG09605	WBGene00031165
		CBG20866	Cbr-nlp-41	WBGene00039777
		CBG20869	CBG20869	WBGene00039780
		CBG07429	CBG07429	WBGene00029485
		CBG21760	CBG21760	WBGene00040454
		CBG27067	CBG27067	WBGene00088481
		CBG06125	Cbr-rib-1	WBGene00028451
		CBG12807	Cbr-kbp-5	WBGene00033698
		CBG08781	Cbr-col-139	WBGene00030515
		CBG11952	Cbr-aex-1	WBGene00032972
		CBG19438	CBG19438	WBGene00038660
		CBG18107	Cbr-acdh-6	WBGene00037591
		CBG18586	Cbr-ucr-2.3	WBGene00037976
		CBG30233	CBG30233	WBGene00271101
		CBG17255	CBG17255	WBGene00036944
		CBG30231	CBG30231	WBGene00271099
		CBG30248	CBG30248	WBGene00271116
		CBG27075	CBG27075	WBGene00088489
		CBG11947	CBG11947	WBGene00032968
		CBG09620	Cbr-ugt-2	WBGene00031178
		CBG00819	CBG00819	WBGene00024149
		CBG07447	Cbr-col-184	WBGene00029499
		CBG09626	CBG09626	WBGene00031184
		CBG19424	Cbr-rmd-2	WBGene00038648
		CBG24802	CBG24802	WBGene00042834
		CBG00813	CBG00813	WBGene00024144
		CBG23920	CBG23920	WBGene00042157
		CBG11976	Cbr-coq-4	WBGene00032993
		CBG09650	Cbr-ttr-23	WBGene00031208
		CBG30212	CBG30212	WBGene00271080
		CBG30696	CBG30696	WBGene00271314
		CBG20413	CBG20413	WBGene00039397
		CBG21747	CBG21747	WBGene00040443
		CBG30694	CBG30694	WBGene00271312
		CBG20418	CBG20418	WBGene00039402
		CBG20422	CBG20422	WBGene00039406
		CBG06137	CBG06137	WBGene00028457
		CBG11966	CBG11966	WBGene00032984
		CBG21756	Cbr-nhr-11	WBGene00040450
		CBG15089	CBG15089	WBGene00035425
		CBG05638	CBG05638	WBGene00028045
		CBG04789	Cbr-nhr-53	WBGene00027398
		CBG01277	Cbr-nlp-34.2	WBGene00024539
		CBG25240	CBG25240	WBGene00086654
		CBG06961	Cbr-ptr-3	WBGene00029142
		CBG01275	Cbr-nlp-27	WBGene00024537
		CBG26575	CBG26575	WBGene00087989
		CBG04780	CBG04780	WBGene00027391
		CBG01271	CBG01271	WBGene00024533
		CBG29617	CBG29617	WBGene00250318
		CBG02597	CBG02597	WBGene00025620
		CBG04775	CBG04775	WBGene00027386
		CBG06952	CBG06952	WBGene00029135
		CBG03441	Cbr-mam-2	WBGene00026307
		CBG23073	CBG23073	WBGene00041497
		CBG04773	CBG04773	WBGene00027384
		CBG26585	CBG26585	WBGene00087999
		CBG30609	Cbr-trpp-1	WBGene00270663
		CBG16757	CBG16757	WBGene00036610
		CBG13240	Cbr-col-95	WBGene00034031
		CBG12395	Cbr-fip-6	WBGene00033351
		CBG11063	CBG11063	WBGene00032250
		CBG05629	CBG05629	WBGene00028038
		CBG23047	CBG23047	WBGene00041473
		CBG24379	CBG24379	WBGene00042505
		CBG24377	CBG24377	WBGene00042503
		CBG06505	CBG06505	WBGene00028770
		CBG04323	Cbr-sra-31	WBGene00027024
		CBG23049	Cbr-gmn-1	WBGene00041475
		CBG06983	CBG06983	WBGene00029161
		CBG03472	CBG03472	WBGene00026334
		CBG24375	Cbr-clec-186	WBGene00042501
		CBG24374	Cbr-gcy-18	WBGene00042500
		CBG14129	CBG14129	WBGene00034727
		CBG17637	Cbr-pept-2	WBGene00037207
		CBG18966	Cbr-lipl-4	WBGene00038259
		CBG16788	CBG16788	WBGene00036630
		CBG13274	CBG13274	WBGene00034057
		CBG04318	CBG04318	WBGene00027019
		CBG04319	Cbr-vps-32.1	WBGene00027020
		CBG01288	CBG01288	WBGene00024548
		CBG24381	Cbr-dod-24	WBGene00042507
		CBG06971	CBG06971	WBGene00029151
		CBG24380	CBG24380	WBGene00042506
		CBG04791	Cbr-fbxa-224	WBGene00027400
		CBG24383	CBG24383	WBGene00042509
		CBG19806	CBG19806	WBGene00038968
		CBG18958	CBG18958	WBGene00038254
		CBG15447	Cbr-chup-1	WBGene00035712
		CBG18952	CBG18952	WBGene00038248
		CBG16770	Cbr-set-12	WBGene00036619
		CBG30638	CBG30638	WBGene00270692
		CBG30636	CBG30636	WBGene00270690
		CBG03498	CBG03498	WBGene00026356
		CBG30633	CBG30633	WBGene00270687
		CBG03499	Cbr-cyp-33E1	WBGene00026357
		CBG27464	CBG27464	WBGene00088878
		CBG02165	CBG02165	WBGene00025264
		CBG03490	CBG03490	WBGene00026351
		CBG17657	Cbr-npr-35	WBGene00037224
		CBG17658	Cbr-klo-1	WBGene00037225
		CBG15474	CBG15474	WBGene00035729
		CBG30630	CBG30630	WBGene00270684
		CBG18985	Cbr-syx-18	WBGene00038276
		CBG13297	Cbr-maa-1	WBGene00034076
		CBG08703	Cbr-cest-32	WBGene00030450
		CBG17651	Cbr-allo-1	WBGene00037218
		CBG18981	Cbr-ppt-1	WBGene00038272
		CBG05668	CBG05668	WBGene00028072
		CBG06510	CBG06510	WBGene00028775
		CBG06994	Cbr-egl-26	WBGene00029171
		CBG27471	CBG27471	WBGene00088885
		CBG13289	CBG13289	WBGene00034069
		CBG15466	CBG15466	WBGene00035724
		CBG20845	Cbr-cpg-7	WBGene00039757
		CBG18972	CBG18972	WBGene00038264
		CBG05212	CBG05212	WBGene00027724
		CBG04364	CBG04364	WBGene00027055
		CBG20818	CBG20818	WBGene00039732
		CBG07878	CBG07878	WBGene00029786
		CBG14167	Cbr-lbp-3	WBGene00034752
		CBG17674	Cbr-imp-3	WBGene00037239
		CBG20816	CBG20816	WBGene00039731
		CBG25278	Cbr-fipr-26	WBGene00086692
		CBG05206	Cbr-osg-1	WBGene00027718
		CBG30623	CBG30623	WBGene00270677
		CBG03023	Cbr-glb-12	WBGene00025968
		CBG05686	CBG05686	WBGene00028089
		CBG02174	CBG02174	WBGene00025269
		CBG05684	CBG05684	WBGene00028087
		CBG23099	CBG23099	WBGene00041516
		CBG18519	Cbr-cyp-33C9	WBGene00037922
		CBG08711	Cbr-flp-33	WBGene00030456
		CBG17667	Cbr-rdl-1	WBGene00037232
		CBG18995	CBG18995	WBGene00038285
		CBG17662	Cbr-col-14	WBGene00037227
		CBG08716	Cbr-mcrs-1	WBGene00030461
		CBG02525	CBG02525	WBGene00025566
		CBG04703	CBG04703	WBGene00027325
		CBG02526	CBG02526	WBGene00025567
		CBG21288	CBG21288	WBGene00040108
		CBG22139	CBG22139	WBGene00040762
		CBG03850	Cbr-oct-1	WBGene00026625
		CBG22136	CBG22136	WBGene00040759
		CBG25645	CBG25645	WBGene00087059
		CBG15838	CBG15838	WBGene00035961
		CBG13655	CBG13655	WBGene00034392
		CBG09155	Cbr-ttr-32	WBGene00030802
		CBG13656	CBG13656	WBGene00034393
		CBG11473	Cbr-nrf-5	WBGene00032584
		CBG12320	Cbr-pqn-44	WBGene00033282
		CBG31080	CBG31080	WBGene00271845
		CBG10147	CBG10147	WBGene00031611
		CBG31089	CBG31089	WBGene00271855
		CBG31088	CBG31088	WBGene00271854
		CBG26503	CBG26503	WBGene00087917
		CBG23477	CBG23477	WBGene00041828
		CBG25652	CBG25652	WBGene00087066
		CBG22149	Cbr-ubc-3	WBGene00040772
		CBG25658	CBG25658	WBGene00087072
		CBG23478	CBG23478	WBGene00041829
		CBG08298	CBG08298	WBGene00030116
		CBG10132	CBG10132	WBGene00031602
		CBG31091	CBG31091	WBGene00271857
		CBG02518	Cbr-lec-5	WBGene00025560
		CBG03848	Cbr-nhr-69	WBGene00026623
		CBG22596	Cbr-nhr-38	WBGene00041121
		CBG22597	CBG22597	WBGene00041122
		CBG22598	CBG22598	WBGene00041123
		CBG04720	CBG04720	WBGene00027339
		CBG01690	Cbr-chat-1	WBGene00024887
		CBG21260	CBG21260	WBGene00040088
		CBG23440	CBG23440	WBGene00041800
		CBG21262	Cbr-col-102	WBGene00040090
		CBG10165	Cbr-set-31	WBGene00031625
		CBG11496	CBG11496	WBGene00032606
		CBG14526	Cbr-dhhc-10	WBGene00034990
		CBG11495	CBG11495	WBGene00032605
		CBG10164	CBG10164	WBGene00031624
		CBG11016	Cbr-spp-2	WBGene00032226
		CBG11490	CBG11490	WBGene00032600
		CBG31068	CBG31068	WBGene00271794
		CBG26958	CBG26958	WBGene00088372
		CBG31067	CBG31067	WBGene00271793
		CBG03866	CBG03866	WBGene00026637
		CBG21276	CBG21276	WBGene00040100
		CBG01685	CBG01685	WBGene00024884
		CBG01681	Cbr-str-185	WBGene00024880
		CBG11487	CBG11487	WBGene00032597
		CBG11486	CBG11486	WBGene00032596
		CBG31071	CBG31071	WBGene00271835
		CBG12333	Cbr-aman-3	WBGene00033295
		CBG31079	CBG31079	WBGene00271844
		CBG04718	Cbr-sre-8	WBGene00027337
		CBG01236	CBG01236	WBGene00024501
		CBG26537	CBG26537	WBGene00087951
		CBG24356	CBG24356	WBGene00042484
		CBG06924	CBG06924	WBGene00029112
		CBG04745	CBG04745	WBGene00027361
		CBG25201	CBG25201	WBGene00086615
		CBG01233	Cbr-nhr-275	WBGene00024498
		CBG03412	CBG03412	WBGene00026280
		CBG02566	CBG02566	WBGene00025594
		CBG06921	CBG06921	WBGene00029109
		CBG24359	CBG24359	WBGene00042486
		CBG23021	Cbr-txbp-3	WBGene00041453
		CBG16725	CBG16725	WBGene00036590
		CBG16724	Cbr-col-174	WBGene00036589
		CBG16727	CBG16727	WBGene00036592
		CBG18900	CBG18900	WBGene00038210
		CBG12367	Cbr-mfb-1	WBGene00033326
		CBG04749	Cbr-cht-2	WBGene00027365
		CBG03889	CBG03889	WBGene00026656
		CBG03406	Cbr-ttr-53	WBGene00026274
		CBG02557	CBG02557	WBGene00025589
		CBG00374	CBG00374	WBGene00023771
		CBG00376	CBG00376	WBGene00023773
		CBG02550	CBG02550	WBGene00025583
		CBG03882	Cbr-tbca-1	WBGene00026652
		CBG24364	CBG24364	WBGene00042491
		CBG11024	Cbr-ttr-30	WBGene00032229
		CBG16715	CBG16715	WBGene00036582
		CBG15868	CBG15868	WBGene00035982
		CBG13683	Cbr-gtsf-1	WBGene00034415
		CBG03407	Cbr-ttr-54	WBGene00026275
		CBG02587	Cbr-fkh-8	WBGene00025613
		CBG26994	CBG26994	WBGene00088408
		CBG02104	CBG02104	WBGene00025227
		CBG04762	CBG04762	WBGene00027374
		CBG02584	CBG02584	WBGene00025610
		CBG23483	Cbr-cdr-2	WBGene00041834
		CBG13239	Cbr-col-96	WBGene00034030
		CBG11056	CBG11056	WBGene00032245
		CBG14564	CBG14564	WBGene00035017
		CBG15414	CBG15414	WBGene00035691
		CBG13235	CBG13235	WBGene00034026
		CBG15413	CBG15413	WBGene00035690
		CBG11059	CBG11059	WBGene00032247
		CBG13230	CBG13230	WBGene00034021
		CBG13231	CBG13231	WBGene00034022
		CBG26518	CBG26518	WBGene00087932
		CBG02109	CBG02109	WBGene00025230
		CBG01248	CBG01248	WBGene00024512
		CBG01247	CBG01247	WBGene00024511
		CBG06934	CBG06934	WBGene00029119
		CBG04757	CBG04757	WBGene00027372
		CBG01244	CBG01244	WBGene00024508
		CBG03423	Cbr-ipla-7	WBGene00026291
		CBG03421	CBG03421	WBGene00026289
		CBG05600	CBG05600	WBGene00028017
		CBG01240	Cbr-nhr-134	WBGene00024504
		CBG00393	CBG00393	WBGene00023786
		CBG01242	CBG01242	WBGene00024506
		CBG01241	CBG01241	WBGene00024505
		CBG25673	CBG25673	WBGene00087087
		CBG18913	CBG18913	WBGene00038219
		CBG18914	CBG18914	WBGene00038220
		CBG18911	Cbr-cest-24	WBGene00038217
		CBG16731	Cbr-apy-1	WBGene00036596
		CBG15402	CBG15402	WBGene00035681
		CBG03429	Cbr-dhs-31.1	WBGene00026296
		CBG06939	Cbr-ced-11	WBGene00029124
		CBG11041	CBG11041	WBGene00032236
		CBG18031	Cbr-asb-1	WBGene00037528
		CBG19360	Cbr-drap-1	WBGene00038596
		CBG12724	Cbr-cerk-1	WBGene00033630
		CBG14905	Cbr-ubl-5	WBGene00035280
		CBG06043	CBG06043	WBGene00028383
		CBG05195	Cbr-lon-1	WBGene00027708
		CBG14901	Cbr-xrep-4	WBGene00035276
		CBG09553	Cbr-daf-36	WBGene00031117
		CBG08225	CBG08225	WBGene00030062
		CBG30158	CBG30158	WBGene00270482
		CBG02929	CBG02929	WBGene00025888
		CBG18028	Cbr-lips-3	WBGene00037525
		CBG21208	CBG21208	WBGene00040051
		CBG31487	CBG31487	WBGene00304204
		CBG31486	CBG31486	WBGene00304197
		CBG30154	CBG30154	WBGene00270478
		CBG00747	Cbr-ctns-1	WBGene00024090
		CBG19350	CBG19350	WBGene00038589
		CBG06034	CBG06034	WBGene00028377
		CBG06031	CBG06031	WBGene00028375
		CBG08694	Cbr-ugt-51	WBGene00030443
		CBG08211	CBG08211	WBGene00030050
		CBG09543	CBG09543	WBGene00031107
		CBG17169	CBG17169	WBGene00036888
		CBG30167	Cbr-clec-140.1	WBGene00270491
		CBG21218	Cbr-bli-5	WBGene00040059
		CBG31496	CBG31496	WBGene00304213
		CBG02912	CBG02912	WBGene00025873
		CBG31493	CBG31493	WBGene00304210
		CBG26906	CBG26906	WBGene00088320
		CBG02940	CBG02940	WBGene00025898
		CBG22997	Cbr-bre-2.1	WBGene00041433
		CBG11418	Cbr-algn-13	WBGene00032534
		CBG09580	CBG09580	WBGene00031141
		CBG12747	CBG12747	WBGene00033649
		CBG12749	CBG12749	WBGene00033651
		CBG08242	CBG08242	WBGene00030073
		CBG07395	CBG07395	WBGene00029457
		CBG06073	CBG06073	WBGene00028409
		CBG10562	CBG10562	WBGene00031922
		CBG11893	CBG11893	WBGene00032930
		CBG09573	Cbr-lys-2	WBGene00031134
		CBG10567	Cbr-epg-9	WBGene00031926
		CBG09578	CBG09578	WBGene00031139
		CBG09577	Cbr-col-150	WBGene00031138
		CBG31465	CBG31465	WBGene00303433
		CBG30133	CBG30133	WBGene00270457
		CBG17198	CBG17198	WBGene00036907
		CBG02930	Cbr-rsf-1	WBGene00025889
		CBG20341	CBG20341	WBGene00039349
		CBG20343	CBG20343	WBGene00039350
		CBG11407	Cbr-aip-1	WBGene00032523
		CBG14916	CBG14916	WBGene00035290
		CBG09572	Cbr-lys-1	WBGene00031133
		CBG06061	CBG06061	WBGene00028399
		CBG14912	CBG14912	WBGene00035286
		CBG08235	CBG08235	WBGene00030068
		CBG11401	CBG11401	WBGene00032518
		CBG24706	CBG24706	WBGene00042755
		CBG08239	CBG08239	WBGene00030072
		CBG20347	CBG20347	WBGene00039352
		CBG30144	CBG30144	WBGene00270468
		CBG17187	CBG17187	WBGene00036900
		CBG30142	CBG30142	WBGene00270466
		CBG18032	Cbr-apc-11	WBGene00037529
		CBG17185	CBG17185	WBGene00036899
		CBG30141	CBG30141	WBGene00270465
		CBG30140	CBG30140	WBGene00270464
		CBG01635	Cbr-lgc-22	WBGene00024845
		CBG01634	CBG01634	WBGene00024844
		CBG00781	CBG00781	WBGene00024117
		CBG11439	CBG11439	WBGene00032553
		CBG06090	CBG06090	WBGene00028422
		CBG03816	CBG03816	WBGene00026597
		CBG18065	Cbr-cku-80	WBGene00037557
		CBG02967	CBG02967	WBGene00025924
		CBG18066	CBG18066	WBGene00037558
		CBG30195	CBG30195	WBGene00271063
		CBG23432	CBG23432	WBGene00041792
		CBG00775	CBG00775	WBGene00024112
		CBG02954	Cbr-pqm-1	WBGene00025911
		CBG02952	Cbr-bigr-1	WBGene00025909
		CBG02950	CBG02950	WBGene00025907
		CBG12758	Cbr-ser-3	WBGene00033659
		CBG14938	CBG14938	WBGene00035312
		CBG12753	CBG12753	WBGene00033654
		CBG09102	CBG09102	WBGene00030764
		CBG10571	CBG10571	WBGene00031929
		CBG09588	CBG09588	WBGene00031149
		CBG11422	CBG11422	WBGene00032538
		CBG23438	CBG23438	WBGene00041798
		CBG31055	CBG31055	WBGene00271746
		CBG03834	Cbr-strl-1	WBGene00026613
		CBG03832	Cbr-epg-8	WBGene00026611
		CBG02985	CBG02985	WBGene00025939
		CBG00320	CBG00320	WBGene00023728
		CBG01651	Cbr-daf-1	WBGene00024855
		CBG21224	CBG21224	WBGene00040065
		CBG22557	CBG22557	WBGene00041091
		CBG24733	CBG24733	WBGene00042775
		CBG31028	CBG31028	WBGene00271695
		CBG08290	Cbr-nape-2	WBGene00030109
		CBG08292	CBG08292	WBGene00030111
		CBG08286	CBG08286	WBGene00030105
		CBG13635	Cbr-lagr-1	WBGene00034374
		CBG10120	Cbr-ttr-5	WBGene00031591
		CBG11457	Cbr-lbp-7	WBGene00032569
		CBG14960	Cbr-fog-1	WBGene00035332
		CBG11456	Cbr-lbp-8	WBGene00032568
		CBG12300	CBG12300	WBGene00033267
		CBG31027	CBG31027	WBGene00271693
		CBG31020	CBG31020	WBGene00271686
		CBG26917	CBG26917	WBGene00088331
		CBG22563	CBG22563	WBGene00041095
		CBG22564	CBG22564	WBGene00041096
		CBG01643	Cbr-scl-23	WBGene00024850
		CBG18084	Cbr-mnp-1	WBGene00037574
		CBG01640	CBG01640	WBGene00024849
		CBG18081	CBG18081	WBGene00037572
		CBG00790	CBG00790	WBGene00024123
		CBG08282	CBG08282	WBGene00030102
		CBG13628	CBG13628	WBGene00034369
		CBG30182	CBG30182	WBGene00271050
		CBG13623	CBG13623	WBGene00034364
		CBG11445	Cbr-cyp-35C1	WBGene00032559
		CBG23419	CBG23419	WBGene00041780
		CBG24748	CBG24748	WBGene00042789
		CBG30185	CBG30185	WBGene00271053
		CBG18077	CBG18077	WBGene00037568
		CBG20752	Cbr-mltn-3	WBGene00039677
		CBG27385	CBG27385	WBGene00088799
		CBG22935	CBG22935	WBGene00041382
		CBG17574	CBG17574	WBGene00037165
		CBG17573	CBG17573	WBGene00037164
		CBG17570	Cbr-pgp-8	WBGene00037162
		CBG22937	CBG22937	WBGene00041384
		CBG14064	CBG14064	WBGene00034693
		CBG05104	Cbr-ptr-11	WBGene00027638
		CBG27399	CBG27399	WBGene00088813
		CBG05584	CBG05584	WBGene00028004
		CBG27395	CBG27395	WBGene00088809
		CBG09943	Cbr-ttr-1	WBGene00031439
		CBG08612	Cbr-abhd-12	WBGene00030371
		CBG15386	CBG15386	WBGene00035673
		CBG31412	CBG31412	WBGene00303355
		CBG31410	CBG31410	WBGene00303353
		CBG09949	Cbr-mam-7	WBGene00031444
		CBG30537	CBG30537	WBGene00271267
		CBG25185	CBG25185	WBGene00086599
		CBG07310	Cbr-lgc-21	WBGene00029397
		CBG07796	CBG07796	WBGene00029735
		CBG10960	CBG10960	WBGene00032189
		CBG20733	Cbr-kqt-3	WBGene00039660
		CBG22913	CBG22913	WBGene00041365
		CBG22910	CBG22910	WBGene00041363
		CBG20737	Cbr-gln-2.2	WBGene00039664
		CBG05121	Cbr-nas-30	WBGene00027651
		CBG07780	Cbr-ptr-24	WBGene00029723
		CBG17109	CBG17109	WBGene00036860
		CBG07783	CBG07783	WBGene00029725
		CBG07789	CBG07789	WBGene00029730
		CBG05155	Cbr-pif-1	WBGene00027672
		CBG30590	CBG30590	WBGene00270644
		CBG08662	Cbr-cwp-4	WBGene00030414
		CBG07334	CBG07334	WBGene00029411
		CBG09516	CBG09516	WBGene00031083
		CBG30114	CBG30114	WBGene00270438
		CBG09515	Cbr-anp-1	WBGene00031082
		CBG30597	CBG30597	WBGene00270651
		CBG30113	CBG30113	WBGene00270437
		CBG19312	CBG19312	WBGene00038557
		CBG09517	CBG09517	WBGene00031084
		CBG09519	CBG09519	WBGene00031086
		CBG30591	CBG30591	WBGene00270645
		CBG20322	Cbr-ptr-22	WBGene00039334
		CBG30129	CBG30129	WBGene00270453
		CBG05149	CBG05149	WBGene00027668
		CBG05143	CBG05143	WBGene00027662
		CBG09990	CBG09990	WBGene00031479
		CBG05150	CBG05150	WBGene00027669
		CBG19307	Cbr-nstp-10	WBGene00038553
		CBG09503	Cbr-dhrs-4	WBGene00031071
		CBG09504	Cbr-lipl-1	WBGene00031072
		CBG19303	CBG19303	WBGene00038549
		CBG18455	CBG18455	WBGene00037874
		CBG30120	CBG30120	WBGene00270444
		CBG31428	CBG31428	WBGene00303387
		CBG06025	Cbr-rap-3	WBGene00028370
		CBG26074	CBG26074	WBGene00087488
		CBG05173	Cbr-grl-22	WBGene00027689
		CBG09534	CBG09534	WBGene00031100
		CBG09535	CBG09535	WBGene00031101
		CBG19337	Cbr-sulp-8	WBGene00038579
		CBG18003	CBG18003	WBGene00037502
		CBG20779	Cbr-tbc-14	WBGene00039701
		CBG30571	CBG30571	WBGene00271301
		CBG10515	CBG10515	WBGene00031892
		CBG06012	CBG06012	WBGene00028358
		CBG26094	CBG26094	WBGene00087508
		CBG20304	Cbr-heh-1	WBGene00039321
		CBG30587	CBG30587	WBGene00270641
		CBG30586	CBG30586	WBGene00270640
		CBG31430	CBG31430	WBGene00303389
		CBG24279	Cbr-ife-1	WBGene00042429
		CBG30956	CBG30956	WBGene00271593
		CBG04668	CBG04668	WBGene00027296
		CBG05999	Cbr-ttr-17	WBGene00028345
		CBG26455	Cbr-rpap-3	WBGene00087869
		CBG27303	CBG27303	WBGene00088717
		CBG29967	CBG29967	WBGene00270395
		CBG30952	CBG30952	WBGene00271589
		CBG30951	CBG30951	WBGene00271588
		CBG26451	CBG26451	WBGene00087865
		CBG17974	CBG17974	WBGene00037475
		CBG05989	Cbr-hrg-4	WBGene00028336
		CBG27319	CBG27319	WBGene00088733
		CBG27313	CBG27313	WBGene00088727
		CBG04653	CBG04653	WBGene00027285
		CBG02476	Cbr-flp-27	WBGene00025523
		CBG02471	CBG02471	WBGene00025519
		CBG27792	CBG27792	WBGene00089206
		CBG13128	CBG13128	WBGene00033940
		CBG15783	Cbr-col-97	WBGene00035925
		CBG06869	CBG06869	WBGene00029068
		CBG24256	CBG24256	WBGene00042412
		CBG03359	CBG03359	WBGene00026233
		CBG04688	CBG04688	WBGene00027313
		CBG26434	CBG26434	WBGene00087848
		CBG06863	CBG06863	WBGene00029063
		CBG03354	Cbr-ser-6	WBGene00026229
		CBG13158	CBG13158	WBGene00033965
		CBG13159	Cbr-nas-7	WBGene00033966
		CBG18841	CBG18841	WBGene00038170
		CBG14483	CBG14483	WBGene00034959
		CBG16663	CBG16663	WBGene00036543
		CBG30945	CBG30945	WBGene00271582
		CBG05526	Cbr-ugt-19	WBGene00027961
		CBG02019	CBG02019	WBGene00025166
		CBG04677	CBG04677	WBGene00027303
		CBG06854	Cbr-rab-6.1	WBGene00029059
		CBG29956	CBG29956	WBGene00270384
		CBG27777	CBG27777	WBGene00089191
		CBG02010	CBG02010	WBGene00025157
		CBG27771	CBG27771	WBGene00089185
		CBG01163	CBG01163	WBGene00024436
		CBG04673	CBG04673	WBGene00027299
		CBG01162	Cbr-clec-85	WBGene00024435
		CBG13149	CBG13149	WBGene00033958
		CBG13147	Cbr-insc-1	WBGene00033956
		CBG14479	Cbr-rhi-1	WBGene00034957
		CBG13142	Cbr-nhr-21	WBGene00033952
		CBG16653	Cbr-ncr-2	WBGene00036534
		CBG30517	CBG30517	WBGene00271247
		CBG30516	CBG30516	WBGene00271246
		CBG06402	CBG06402	WBGene00028685
		CBG03378	CBG03378	WBGene00026248
		CBG10904	CBG10904	WBGene00032151
		CBG02040	CBG02040	WBGene00025183
		CBG18864	CBG18864	WBGene00038179
		CBG07735	CBG07735	WBGene00029689
		CBG16685	CBG16685	WBGene00036563
		CBG13172	CBG13172	WBGene00033974
		CBG27357	CBG27357	WBGene00088771
		CBG27358	CBG27358	WBGene00088772
		CBG26021	CBG26021	WBGene00087435
		CBG05542	CBG05542	WBGene00027972
		CBG25171	CBG25171	WBGene00086585
		CBG03360	Cbr-vrp-1	WBGene00026234
		CBG27350	CBG27350	WBGene00088764
		CBG19708	CBG19708	WBGene00038882
		CBG20729	Cbr-nhr-170	WBGene00039658
		CBG14495	Cbr-amt-1	WBGene00034968
		CBG09902	CBG09902	WBGene00031411
		CBG16674	Cbr-atg-13	WBGene00036553
		CBG15340	Cbr-vps-33.1	WBGene00035639
		CBG16671	Cbr-bath-42	WBGene00036551
		CBG30978	CBG30978	WBGene00271618
		CBG10928	Cbr-sid-5	WBGene00032171
		CBG30976	CBG30976	WBGene00271616
		CBG30974	CBG30974	WBGene00271614
		CBG10923	CBG10923	WBGene00032167
		CBG25141	Cbr-nlp-34.3	WBGene00045469
		CBG29982	CBG29982	WBGene00270410
		CBG29985	CBG29985	WBGene00270413
		CBG03393	Cbr-col-124	WBGene00026263
		CBG04240	Cbr-nhr-61	WBGene00026957
		CBG25144	Cbr-cnc-11	WBGene00045472
		CBG30972	CBG30972	WBGene00271612
		CBG08603	Cbr-ugt-18.2	WBGene00030362
		CBG19731	CBG19731	WBGene00038901
		CBG17553	CBG17553	WBGene00037149
		CBG08606	Cbr-nhr-205	WBGene00030365
		CBG06419	CBG06419	WBGene00028698
		CBG30506	CBG30506	WBGene00271236
		CBG06417	CBG06417	WBGene00028696
		CBG30503	CBG30503	WBGene00271233
		CBG03388	Cbr-ech-9	WBGene00026258
		CBG03384	CBG03384	WBGene00026254
		CBG03390	Cbr-nas-12	WBGene00026260
		CBG15367	Cbr-col-65	WBGene00035663
		CBG09921	CBG09921	WBGene00031424
[truncated: 608 more rows]
