# Supplementary material for: Coincident evolution and functional adaptation of the taxonomically restricted genes ivph-3 and gon-14 in Caenorhabditis nematodes
Source: Biol Open. 2025 Oct 16;14(10):bio062018. doi: 10.1242/bio.062018 (PMC12570147; doi:10.1242/bio.062018)
Supplement: Table S5. — Overlap between down-regualted DE genes of Cbr-spr-4(gu163), Cbrhtz-1(gu167) and Cbr-ivp-3(sy5216) [file biolopen-14-062018-TableS5.xlsx]

## Sheet: ST5
Supplemental Table 5. Overlap between down-regualted DE genes of Cbr-spr-4(gu163), Cbr-htz-1(gu167) and Cbr-ivph-3(sy5216)
Names	total	gene name	Cbr- gene name	WB gene ID
gu163-DOWN gu167-DOWN sy5216-DOWN	3	CBG14524	Cbr-hyl-2	WBGene00034988
		CBG14472	Cbr-asb-2	WBGene00034954
		CBG14463	Cbr-dop-1	WBGene00034947
gu163-DOWN gu167-DOWN	4	CBG01434	CBG01434	WBGene00024675
		CBG05663	CBG05663	WBGene00028068
		CBG18622	CBG18622	WBGene00038004
		CBG06384	CBG06384	WBGene00028672
gu163-DOWN sy5216-DOWN	187	CBG02889	Cbr-cest-15	WBGene00025857
		CBG23745	Cbr-let-630	WBGene00042015
		CBG00465	Cbr-mrpl-40	WBGene00023848
		CBG23985	Cbr-haf-3	WBGene00042202
		CBG02485	CBG02485	WBGene00025531
		CBG11519	CBG11519	WBGene00032629
		CBG11232	Cbr-tsp-10	WBGene00032390
		CBG18946	Cbr-lec-10	WBGene00038243
		CBG09795	CBG09795	WBGene00031315
		CBG19237	Cbr-aat-2	WBGene00038493
		CBG05918	Cbr-nol-10	WBGene00028276
		CBG20758	Cbr-mrpl-37	WBGene00039683
		CBG23904	Cbr-mrpl-2	WBGene00042143
		CBG22303	CBG22303	WBGene00040901
		CBG03683	CBG03683	WBGene00026491
		CBG11504	CBG11504	WBGene00032614
		CBG03041	CBG03041	WBGene00025982
		CBG16918	CBG16918	WBGene00036714
		CBG14616	Cbr-tbc-7	WBGene00035052
		CBG06032	Cbr-adk-1	WBGene00028376
		CBG13523	Cbr-ham-1	WBGene00034279
		CBG11102	Cbr-lin-7	WBGene00032283
		CBG22709	Cbr-cdd-1	WBGene00041210
		CBG07002	Cbr-rpoa-49	WBGene00029177
		CBG16479	Cbr-byn-1	WBGene00036401
		CBG13400	Cbr-puf-12	WBGene00034174
		CBG14054	CBG14054	WBGene00034688
		CBG18258	CBG18258	WBGene00037709
		CBG19744	CBG19744	WBGene00038914
		CBG00617	CBG00617	WBGene00023986
		CBG23911	Cbr-ech-5	WBGene00042148
		CBG18012	Cbr-nifk-1	WBGene00037510
		CBG22828	CBG22828	WBGene00041294
		CBG26905	CBG26905	WBGene00088319
		CBG02944	Cbr-cchl-1	WBGene00025902
		CBG00006	Cbr-upp-1	WBGene00023526
		CBG01337	CBG01337	WBGene00024591
		CBG04603	CBG04603	WBGene00027242
		CBG27086	CBG27086	WBGene00088500
		CBG05372	Cbr-vha-8	WBGene00027832
		CBG20173	Cbr-har-1	WBGene00039225
		CBG04291	CBG04291	WBGene00026999
		CBG14525	Cbr-aqp-8	WBGene00034989
		CBG07032	Cbr-slc-36.2	WBGene00029207
		CBG18727	Cbr-atad-3	WBGene00038097
		CBG16820	CBG16820	WBGene00036653
		CBG09613	CBG09613	WBGene00031173
		CBG13312	CBG13312	WBGene00034091
		CBG14247	Cbr-gst-11	WBGene00034811
		CBG23328	CBG23328	WBGene00041702
		CBG12340	Cbr-mrps-15	WBGene00033302
		CBG00404	CBG00404	WBGene00023796
		CBG02945	Cbr-cox-15	WBGene00025903
		CBG19254	Cbr-coq-6	WBGene00038510
		CBG03989	Cbr-abtm-1	WBGene00026742
		CBG00997	CBG00997	WBGene00024296
		CBG18040	Cbr-idhg-1	WBGene00037537
		CBG03225	Cbr-tomm-40	WBGene00026127
		CBG03344	CBG03344	WBGene00026222
		CBG21797	CBG21797	WBGene00040483
		CBG23457	Cbr-tomm-20	WBGene00041813
		CBG27375	CBG27375	WBGene00088789
		CBG01041	CBG01041	WBGene00024333
		CBG03464	Cbr-mccc-1	WBGene00026327
		CBG27894	CBG27894	WBGene00089308
		CBG14639	Cbr-hrpa-2	WBGene00035068
		CBG11408	Cbr-ddx-17	WBGene00032524
		CBG14117	Cbr-aqp-7	WBGene00034718
		CBG09322	CBG09322	WBGene00030925
		CBG12459	Cbr-mrps-30	WBGene00033406
		CBG14872	CBG14872	WBGene00035254
		CBG18316	CBG18316	WBGene00037760
		CBG19767	Cbr-mtx-1	WBGene00038933
		CBG19800	Cbr-hprt-1	WBGene00038963
		CBG22923	Cbr-dnj-10	WBGene00041373
		CBG07426	Cbr-cah-4	WBGene00029482
		CBG23859	CBG23859	WBGene00042108
		CBG14199	Cbr-acp-1	WBGene00034774
		CBG16652	Cbr-mrps-9	WBGene00036533
		CBG22805	CBG22805	WBGene00041278
		CBG18195	Cbr-mrps-18C	WBGene00037660
		CBG24510	Cbr-dhs-25	WBGene00042605
		CBG06925	Cbr-tomm-70	WBGene00029113
		CBG18073	Cbr-prdx-3	WBGene00037564
		CBG20396	Cbr-oxa-1	WBGene00039383
		CBG21764	Cbr-lpl-1	WBGene00040458
		CBG18508	Cbr-acdh-13	WBGene00037913
		CBG19719	Cbr-metl-17	WBGene00038891
		CBG10067	Cbr-clu-1	WBGene00031546
		CBG16606	Cbr-nuo-4	WBGene00036498
		CBG09115	Cbr-oatr-1	WBGene00030775
		CBG14820	Cbr-gln-1	WBGene00035212
		CBG18349	Cbr-mrpl-22	WBGene00037792
		CBG19712	Cbr-mrps-27	WBGene00038886
		CBG16166	CBG16166	WBGene00036195
		CBG13330	Cbr-wah-1	WBGene00034109
		CBG16565	Cbr-wdr-4	WBGene00036467
		CBG15355	Cbr-timm-23	WBGene00035654
		CBG12088	CBG12088	WBGene00033092
		CBG17652	CBG17652	WBGene00037219
		CBG20679	CBG20679	WBGene00039617
		CBG21526	Cbr-mrps-7	WBGene00040271
		CBG24516	Cbr-dhs-24	WBGene00042611
		CBG18221	CBG18221	WBGene00037678
		CBG08827	Cbr-hsp-6	WBGene00030552
		CBG02605	Cbr-phb-2	WBGene00025627
		CBG06914	Cbr-mtss-1	WBGene00029104
		CBG04613	CBG04613	WBGene00027252
		CBG22980	CBG22980	WBGene00041419
		CBG05943	Cbr-mrps-24	WBGene00028299
		CBG25216	CBG25216	WBGene00086630
		CBG05664	Cbr-pgp-9	WBGene00028069
		CBG25295	Cbr-nola-3	WBGene00086709
		CBG00491	Cbr-tufm-1	WBGene00023870
		CBG11702	CBG11702	WBGene00032786
		CBG09590	Cbr-nol-56	WBGene00031151
		CBG11701	Cbr-hsp-60	WBGene00032785
		CBG06199	Cbr-gdh-1	WBGene00028507
		CBG02270	Cbr-sgt-1	WBGene00025351
		CBG09861	Cbr-cri-3	WBGene00031377
		CBG12756	Cbr-ahcy-1	WBGene00033657
		CBG08775	Cbr-pmt-2	WBGene00030510
		CBG16830	Cbr-sul-3	WBGene00036662
		CBG09500	CBG09500	WBGene00031068
		CBG19669	Cbr-mrps-17	WBGene00038844
		CBG21657	Cbr-idh-1	WBGene00040364
		CBG20848	CBG20848	WBGene00039760
		CBG00962	Cbr-eral-1	WBGene00024266
		CBG01897	CBG01897	WBGene00025066
		CBG00961	CBG00961	WBGene00024265
		CBG27847	CBG27847	WBGene00089261
		CBG23522	CBG23522	WBGene00041863
		CBG00200	Cbr-nep-22	WBGene00023645
		CBG10802	Cbr-vha-16	WBGene00032076
		CBG06026	CBG06026	WBGene00028371
		CBG03152	Cbr-mak-1	WBGene00026073
		CBG18929	CBG18929	WBGene00038228
		CBG07110	Cbr-alh-6	WBGene00029270
		CBG14689	Cbr-dpyd-1	WBGene00035110
		CBG07992	CBG07992	WBGene00029867
		CBG19978	Cbr-ivd-1	WBGene00039091
		CBG09654	Cbr-scpl-4	WBGene00031212
		CBG23528	Cbr-mrps-5	WBGene00041867
		CBG07238	CBG07238	WBGene00029355
		CBG19336	Cbr-pitr-4	WBGene00038578
		CBG20017	CBG20017	WBGene00039121
		CBG20930	CBG20930	WBGene00039832
		CBG12264	Cbr-fahd-1	WBGene00033237
		CBG15772	CBG15772	WBGene00035914
		CBG21749	CBG21749	WBGene00040444
		CBG07915	Cbr-cox-10	WBGene00029808
		CBG23256	CBG23256	WBGene00041642
		CBG01522	Cbr-mrpl-4	WBGene00024747
		CBG24741	Cbr-kat-1	WBGene00042782
		CBG15094	Cbr-mrpl-15	WBGene00035430
		CBG20540	CBG20540	WBGene00039503
		CBG02611	CBG02611	WBGene00025633
		CBG03028	Cbr-col-39	WBGene00025973
		CBG01521	Cbr-mrps-2	WBGene00024746
		CBG00035	Cbr-pcp-1.2	WBGene00023545
		CBG06017	Cbr-ard-1	WBGene00028363
		CBG04630	Cbr-cyn-1	WBGene00027267
		CBG02570	Cbr-gldc-1	WBGene00025598
		CBG03142	Cbr-inos-1	WBGene00026064
		CBG00670	Cbr-slc-25A32	WBGene00024030
		CBG10876	Cbr-slc-25A10	WBGene00032135
		CBG12819	Cbr-mrpl-9	WBGene00033710
		CBG06892	Cbr-prx-19	WBGene00029085
		CBG22042	Cbr-phb-1	WBGene00040683
		CBG10915	CBG10915	WBGene00032161
		CBG05293	CBG05293	WBGene00027779
		CBG07065	Cbr-nsun-1	WBGene00029233
		CBG12654	Cbr-ipgm-1	WBGene00033571
		CBG13501	Cbr-pnp-1	WBGene00034258
		CBG13589	CBG13589	WBGene00034337
		CBG07066	Cbr-tomm-22	WBGene00029234
		CBG09642	Cbr-cat-4	WBGene00031200
		CBG15407	Cbr-kreg-1	WBGene00035685
		CBG09644	Cbr-del-6	WBGene00031202
		CBG13068	CBG13068	WBGene00033897
		CBG09769	Cbr-mrps-31	WBGene00031292
		CBG14274	CBG14274	WBGene00034829
		CBG19289	Cbr-acs-14	WBGene00038536
		CBG19288	Cbr-haao-1	WBGene00038535
		CBG21759	Cbr-mppb-1	WBGene00040453
		CBG18231	CBG18231	WBGene00037685
		CBG00956	Cbr-mrpl-53	WBGene00024260
gu167-DOWN sy5216-DOWN	21	CBG02899	CBG02899	WBGene00025864
		CBG26614	CBG26614	WBGene00088028
		CBG01954	Cbr-nas-37	WBGene00025116
		CBG17192	CBG17192	WBGene00036903
		CBG02776	Cbr-mltn-1	WBGene00025766
		CBG03047	CBG03047	WBGene00025988
		CBG04434	Cbr-ptr-14	WBGene00027102
		CBG05984	Cbr-alh-3	WBGene00028333
		CBG22676	CBG22676	WBGene00041189
		CBG02142	CBG02142	WBGene00025249
		CBG11734	Cbr-cdh-12	WBGene00032811
		CBG24274	Cbr-mlt-10	WBGene00042425
		CBG12986	Cbr-wrt-1	WBGene00033836
		CBG08367	CBG08367	WBGene00030171
		CBG14484	Cbr-pdi-2	WBGene00034960
		CBG07767	Cbr-wrt-4	WBGene00029713
		CBG14461	Cbr-dpy-23	WBGene00034945
		CBG13088	Cbr-acdh-12	WBGene00033915
		CBG18597	Cbr-acs-2	WBGene00037984
		CBG14694	Cbr-bus-8	WBGene00035113
		CBG21508	Cbr-sec-61.A	WBGene00040256
gu163-DOWN	204	CBG00105	CBG00105	WBGene00023587
		CBG25648	CBG25648	WBGene00087062
		CBG20079	CBG20079	WBGene00039156
		CBG06323	CBG06323	WBGene00028618
		CBG01791	Cbr-fat-1	WBGene00024977
		CBG06200	Cbr-tgt-1	WBGene00028508
		CBG09156	Cbr-ttr-8	WBGene00030803
		CBG09397	CBG09397	WBGene00030989
		CBG14983	Cbr-nol-58	WBGene00035350
		CBG14622	CBG14622	WBGene00035055
		CBG02407	Cbr-mrps-16	WBGene00025466
		CBG02514	Cbr-fzo-1	WBGene00025557
		CBG01302	CBG01302	WBGene00024561
		CBG02878	Cbr-ttr-18	WBGene00025847
		CBG22028	Cbr-spp-17	WBGene00040671
		CBG06798	CBG06798	WBGene00029014
		CBG10938	CBG10938	WBGene00032177
		CBG22381	CBG22381	WBGene00040953
		CBG11101	CBG11101	WBGene00032282
		CBG14973	CBG14973	WBGene00035341
		CBG16596	CBG16596	WBGene00036488
		CBG07888	Cbr-spds-1	WBGene00029794
		CBG15146	Cbr-mrpl-45	WBGene00035474
		CBG04937	Cbr-gcy-32	WBGene00027523
		CBG01578	Cbr-vit-6	WBGene00024796
		CBG04604	Cbr-clec-57	WBGene00027243
		CBG03514	CBG03514	WBGene00026366
		CBG03993	CBG03993	WBGene00026746
		CBG22115	Cbr-pqn-59.1	WBGene00040740
		CBG04166	Cbr-ptr-12	WBGene00026893
		CBG09061	CBG09061	WBGene00030728
		CBG12465	CBG12465	WBGene00033411
		CBG17237	CBG17237	WBGene00036934
		CBG09733	CBG09733	WBGene00031267
		CBG13670	CBG13670	WBGene00034405
		CBG03867	CBG03867	WBGene00026638
		CBG23334	CBG23334	WBGene00041708
		CBG00233	Cbr-twk-18	WBGene00023665
		CBG02773	Cbr-oig-2	WBGene00025763
		CBG06212	Cbr-mrpl-51	WBGene00028519
		CBG06452	CBG06452	WBGene00028722
		CBG23451	CBG23451	WBGene00041810
		CBG14519	Cbr-tmem-135	WBGene00034985
		CBG13545	Cbr-ears-2	WBGene00034299
		CBG07781	Cbr-mxl-3	WBGene00029724
		CBG14515	Cbr-nhr-45	WBGene00034982
		CBG15725	Cbr-cox-17	WBGene00035870
		CBG14510	CBG14510	WBGene00034977
		CBG12573	Cbr-cof-2	WBGene00033502
		CBG20504	Cbr-glc-2	WBGene00039476
		CBG04747	Cbr-mrps-18B	WBGene00027363
		CBG23029	CBG23029	WBGene00041460
		CBG22170	CBG22170	WBGene00040792
		CBG22171	Cbr-mppa-1	WBGene00040793
		CBG05272	Cbr-cyp-14A1	WBGene00027763
		CBG12129	Cbr-dhs-14.1	WBGene00033128
		CBG07454	CBG07454	WBGene00029503
		CBG15510	CBG15510	WBGene00035744
		CBG12123	CBG12123	WBGene00033122
		CBG12124	CBG12124	WBGene00033123
		CBG12482	Cbr-mrpl-24	WBGene00033427
		CBG24123	CBG24123	WBGene00042307
		CBG20682	CBG20682	WBGene00039620
		CBG01103	Cbr-cpr-5	WBGene00024383
		CBG02550	CBG02550	WBGene00025583
		CBG25572	Cbr-mrps-22	WBGene00086986
		CBG04173	Cbr-mrpl-17	WBGene00026900
		CBG11024	Cbr-ttr-30	WBGene00032229
		CBG08414	Cbr-mrps-25	WBGene00030208
		CBG18338	CBG18338	WBGene00037781
		CBG17283	Cbr-twk-44	WBGene00036960
		CBG16191	CBG16191	WBGene00036215
		CBG03436	CBG03436	WBGene00026303
		CBG22031	Cbr-mrpl-38	WBGene00040674
		CBG24572	Cbr-dnj-9	WBGene00042650
		CBG07481	Cbr-gcsh-1	WBGene00029517
		CBG17958	CBG17958	WBGene00037459
		CBG12821	Cbr-nfs-1	WBGene00033712
		CBG11298	CBG11298	WBGene00032435
		CBG12388	CBG12388	WBGene00033344
		CBG08326	CBG08326	WBGene00030139
		CBG09777	Cbr-mrpl-35	WBGene00031300
		CBG24219	CBG24219	WBGene00042383
		CBG17278	CBG17278	WBGene00036957
		CBG05726	CBG05726	WBGene00028120
		CBG04877	CBG04877	WBGene00027474
		CBG06935	Cbr-dos-1	WBGene00029120
		CBG01365	CBG01365	WBGene00024617
		CBG05964	CBG05964	WBGene00028318
		CBG06376	CBG06376	WBGene00028665
		CBG27972	CBG27972	WBGene00089386
		CBG13109	Cbr-ctsa-3.1	WBGene00033932
		CBG28141	CBG28141	WBGene00164982
		CBG28142	Cbr-cblc-1	WBGene00194763
		CBG22041	Cbr-eif-2alpha	WBGene00040682
		CBG10871	Cbr-acr-2	WBGene00032130
		CBG12254	Cbr-coq-5	WBGene00033230
		CBG12255	CBG12255	WBGene00033231
		CBG19329	Cbr-col-146	WBGene00038572
		CBG10995	CBG10995	WBGene00032211
		CBG15882	Cbr-oac-20	WBGene00035995
		CBG01922	CBG01922	WBGene00025089
		CBG03429	Cbr-dhs-31.1	WBGene00026296
		CBG12370	CBG12370	WBGene00033328
		CBG03309	CBG03309	WBGene00026191
		CBG05999	Cbr-ttr-17	WBGene00028345
		CBG21322	CBG21322	WBGene00040131
		CBG11879	Cbr-lars-2	WBGene00032918
		CBG05990	Cbr-hrg-6	WBGene00028337
		CBG24154	CBG24154	WBGene00042331
		CBG25243	CBG25243	WBGene00086657
		CBG20591	Cbr-flp-21	WBGene00039546
		CBG06172	CBG06172	WBGene00028482
		CBG13134	Cbr-mrpl-14	WBGene00033946
		CBG23508	Cbr-mrps-11	WBGene00041853
		CBG06838	CBG06838	WBGene00029045
		CBG20000	CBG20000	WBGene00039106
		CBG02357	Cbr-pho-4	WBGene00025425
		CBG23192	CBG23192	WBGene00041594
		CBG13128	CBG13128	WBGene00033940
		CBG08575	Cbr-hrg-7	WBGene00030337
		CBG07125	Cbr-acdh-9	WBGene00029279
		CBG15422	CBG15422	WBGene00035698
		CBG02918	CBG02918	WBGene00025877
		CBG24605	Cbr-ttr-15	WBGene00042675
		CBG07924	Cbr-nlp-15	WBGene00029814
		CBG00616	Cbr-taap-1	WBGene00023985
		CBG20572	Cbr-lbp-4	WBGene00039529
		CBG23167	Cbr-snf-11	WBGene00041572
		CBG26435	CBG26435	WBGene00087849
		CBG22193	CBG22193	WBGene00040807
		CBG02023	Cbr-hst-3.2	WBGene00025169
		CBG24375	Cbr-clec-186	WBGene00042501
		CBG28053	CBG28053	WBGene00089467
		CBG09581	Cbr-trx-2	WBGene00031142
		CBG24495	CBG24495	WBGene00042591
		CBG06195	CBG06195	WBGene00028503
		CBG14922	Cbr-wdr-12	WBGene00035296
		CBG07159	CBG07159	WBGene00029301
		CBG07710	Cbr-gcy-36	WBGene00029673
		CBG20218	Cbr-mrps-14	WBGene00039257
		CBG18046	Cbr-mrps-34	WBGene00037543
		CBG12182	CBG12182	WBGene00033171
		CBG19253	Cbr-ucp-4	WBGene00038509
		CBG02379	CBG02379	WBGene00025441
		CBG03589	CBG03589	WBGene00026425
		CBG01840	Cbr-igeg-1	WBGene00025024
		CBG05401	Cbr-nstp-2	WBGene00027856
		CBG09321	CBG09321	WBGene00030924
		CBG12733	CBG12733	WBGene00033639
		CBG13822	CBG13822	WBGene00034518
		CBG07266	CBG07266	WBGene00029371
		CBG12179	Cbr-tufm-2	WBGene00033168
		CBG13148	Cbr-msra-1	WBGene00033957
		CBG19129	Cbr-mod-1	WBGene00038401
		CBG15441	Cbr-asns-2	WBGene00035706
		CBG07703	Cbr-mocs-1	WBGene00029667
		CBG07704	Cbr-nkat-3	WBGene00029668
		CBG14471	Cbr-nmur-3	WBGene00034953
		CBG17185	CBG17185	WBGene00036899
		CBG05678	Cbr-ddo-1	WBGene00028081
		CBG03136	Cbr-ldh-1	WBGene00026058
		CBG27466	CBG27466	WBGene00088880
		CBG20390	Cbr-gcy-35	WBGene00039377
		CBG13617	Cbr-trp-4	WBGene00034360
		CBG20030	Cbr-fbl-1	WBGene00039129
		CBG20151	CBG20151	WBGene00039206
		CBG07064	CBG07064	WBGene00029232
		CBG12644	Cbr-acdh-1	WBGene00033562
		CBG18989	Cbr-cest-28	WBGene00038280
		CBG14388	Cbr-cka-2	WBGene00034909
		CBG17653	Cbr-gkow-1	WBGene00037220
		CBG21249	Cbr-mrpl-21	WBGene00040081
		CBG08825	Cbr-nas-9	WBGene00030550
		CBG23428	Cbr-tsfm-1	WBGene00041789
		CBG17650	CBG17650	WBGene00037217
		CBG21806	Cbr-mrpl-39	WBGene00040489
		CBG07739	CBG07739	WBGene00029692
		CBG01742	Cbr-timm-17B.1	WBGene00024930
		CBG05548	Cbr-pbo-5	WBGene00027976
		CBG11306	CBG11306	WBGene00032443
		CBG08012	CBG08012	WBGene00029886
		CBG17648	Cbr-grl-21	WBGene00037215
		CBG15583	CBG15583	WBGene00035773
		CBG08935	CBG08935	WBGene00030635
		CBG19266	CBG19266	WBGene00038519
		CBG19264	CBG19264	WBGene00038518
		CBG02861	CBG02861	WBGene00025831
		CBG05694	Cbr-mrps-28	WBGene00028096
		CBG10926	CBG10926	WBGene00032169
		CBG11211	CBG11211	WBGene00032372
		CBG13876	Cbr-gcy-37	WBGene00034562
		CBG18886	CBG18886	WBGene00038198
		CBG03702	Cbr-rpl-24.2	WBGene00026506
		CBG00671	Cbr-mrpl-10	WBGene00024031
		CBG05689	Cbr-nlp-26	WBGene00028092
		CBG06893	CBG06893	WBGene00029086
		CBG13507	CBG13507	WBGene00034264
		CBG09494	CBG09494	WBGene00031062
		CBG15800	CBG15800	WBGene00035937
		CBG19728	Cbr-unc-122	WBGene00038898
		CBG09249	CBG09249	WBGene00030867
		CBG26767	NA	NA
		CBG06810	NA	NA
gu167-DOWN	148	CBG02766	Cbr-ptr-18	WBGene00025756
		CBG22017	CBG22017	WBGene00040663
		CBG02761	Cbr-arrd-10	WBGene00025752
		CBG02760	Cbr-lips-9	WBGene00025751
		CBG11119	CBG11119	WBGene00032296
		CBG05353	Cbr-dpy-13	WBGene00027815
		CBG23461	Cbr-sqt-3	WBGene00041817
		CBG07014	Cbr-sqt-2	WBGene00029189
		CBG13530	Cbr-samt-1	WBGene00034284
		CBG08345	CBG08345	WBGene00030155
		CBG14501	Cbr-flp-12	WBGene00034973
		CBG08866	CBG08866	WBGene00030585
		CBG22935	CBG22935	WBGene00041382
		CBG14222	Cbr-wrt-6	WBGene00034791
		CBG16482	Cbr-abu-13	WBGene00036404
		CBG17177	Cbr-nucb-1	WBGene00036893
		CBG02923	Cbr-sqt-1	WBGene00025882
		CBG14460	Cbr-lst-2	WBGene00034944
		CBG03326	Cbr-acs-20	WBGene00026207
		CBG03560	Cbr-tpst-1	WBGene00026402
		CBG03164	CBG03164	WBGene00026082
		CBG24285	Cbr-grl-15	WBGene00042434
		CBG12837	Cbr-osr-1	WBGene00033721
		CBG08057	Cbr-inso-1	WBGene00029923
		CBG12157	CBG12157	WBGene00033150
		CBG07886	Cbr-cpt-1	WBGene00029792
		CBG12394	Cbr-madd-4	WBGene00033350
		CBG21978	CBG21978	WBGene00040636
		CBG01703	CBG01703	WBGene00024898
		CBG20924	Cbr-txdc-12.1	WBGene00039827
		CBG19221	Cbr-ptr-1	WBGene00038479
		CBG11063	CBG11063	WBGene00032250
		CBG05629	CBG05629	WBGene00028038
		CBG11062	CBG11062	WBGene00032249
		CBG02785	Cbr-pqn-32	WBGene00025770
		CBG23843	CBG23843	WBGene00042098
		CBG22599	Cbr-cpl-1	WBGene00041124
		CBG06983	CBG06983	WBGene00029161
		CBG05010	CBG05010	WBGene00027570
		CBG08244	Cbr-unc-55	WBGene00030075
		CBG14527	Cbr-dnj-14	WBGene00034991
		CBG08368	CBG08368	WBGene00030172
		CBG16423	Cbr-wrt-9	WBGene00036363
		CBG14520	Cbr-flp-11	WBGene00034986
		CBG14523	CBG14523	WBGene00034987
		CBG14643	CBG14643	WBGene00035071
		CBG07711	CBG07711	WBGene00029674
		CBG14483	CBG14483	WBGene00034959
		CBG19137	CBG19137	WBGene00038406
		CBG17597	CBG17597	WBGene00037179
		CBG20858	Cbr-madf-5	WBGene00039769
		CBG17350	Cbr-prmn-1	WBGene00037001
		CBG14085	CBG14085	WBGene00034706
		CBG18440	Cbr-dos-2	WBGene00037862
		CBG02811	Cbr-moe-3	WBGene00025792
		CBG25630	CBG25630	WBGene00087044
		CBG23612	Cbr-grl-5	WBGene00041928
		CBG20585	Cbr-grl-10	WBGene00039540
		CBG03226	CBG03226	WBGene00026128
		CBG22763	Cbr-spp-13	WBGene00041251
		CBG22764	CBG22764	WBGene00041252
		CBG00074	Cbr-alh-13	WBGene00023569
		CBG06970	CBG06970	WBGene00029150
		CBG23176	Cbr-grl-7	WBGene00041580
		CBG11882	Cbr-lrp-1	WBGene00032921
		CBG13823	CBG13823	WBGene00034519
		CBG17988	CBG17988	WBGene00037488
		CBG14479	Cbr-rhi-1	WBGene00034957
		CBG14512	Cbr-hosl-1	WBGene00034979
		CBG14473	Cbr-ncr-1	WBGene00034955
		CBG12296	Cbr-col-90	WBGene00033265
		CBG13781	Cbr-dpy-4	WBGene00034489
		CBG18553	CBG18553	WBGene00037949
		CBG14590	CBG14590	WBGene00035036
		CBG00637	Cbr-lips-10	WBGene00024002
		CBG12293	CBG12293	WBGene00033263
		CBG01635	Cbr-lgc-22	WBGene00024845
		CBG19281	Cbr-flp-6	WBGene00038528
		CBG23789	CBG23789	WBGene00042051
		CBG02566	CBG02566	WBGene00025594
		CBG01470	CBG01470	WBGene00024703
		CBG09484	CBG09484	WBGene00031055
		CBG07054	Cbr-cpn-2	WBGene00029225
		CBG05160	CBG05160	WBGene00027677
		CBG11275	CBG11275	WBGene00032416
		CBG10862	Cbr-col-172	WBGene00032124
		CBG14666	CBG14666	WBGene00035090
		CBG12004	Cbr-ptr-2	WBGene00033020
		CBG00306	Cbr-lron-9	WBGene00023716
		CBG07618	Cbr-col-41	WBGene00029604
		CBG00549	CBG00549	WBGene00023925
		CBG05945	CBG05945	WBGene00028301
		CBG04735	CBG04735	WBGene00027352
		CBG05547	Cbr-col-131	WBGene00027975
		CBG05662	CBG05662	WBGene00028067
		CBG05384	CBG05384	WBGene00027843
		CBG14814	Cbr-sups-1	WBGene00035206
		CBG19828	Cbr-glf-1	WBGene00038984
		CBG17768	Cbr-skpo-2	WBGene00037311
		CBG11148	Cbr-nlp-50	WBGene00032319
		CBG15066	CBG15066	WBGene00035410
		CBG21810	CBG21810	WBGene00040493
		CBG12473	Cbr-dpy-5	WBGene00033419
		CBG12990	Cbr-rol-8	WBGene00033839
		CBG21812	CBG21812	WBGene00040495
		CBG07607	Cbr-daf-6	WBGene00029596
		CBG24806	Cbr-col-73	WBGene00042838
		CBG19582	Cbr-ptc-3	WBGene00038774
		CBG06824	CBG06824	WBGene00029033
		CBG00683	CBG00683	WBGene00024039
		CBG21345	CBG21345	WBGene00040149
		CBG26599	CBG26599	WBGene00088013
		CBG20775	CBG20775	WBGene00039698
		CBG06302	CBG06302	WBGene00028600
		CBG03154	Cbr-rol-6	WBGene00026075
		CBG23483	Cbr-cdr-2	WBGene00041834
		CBG07084	CBG07084	WBGene00029250
		CBG22791	CBG22791	WBGene00041266
		CBG14607	Cbr-acn-1	WBGene00035046
		CBG18408	CBG18408	WBGene00037840
		CBG16748	CBG16748	WBGene00036607
		CBG07630	Cbr-mlt-9	WBGene00029612
		CBG13510	CBG13510	WBGene00034267
		CBG13477	CBG13477	WBGene00034236
		CBG09535	CBG09535	WBGene00031101
		CBG23407	Cbr-lon-3	WBGene00041771
		CBG14200	Cbr-slcf-2	WBGene00034775
		CBG14281	CBG14281	WBGene00034834
		CBG02902	CBG02902	WBGene00025866
		CBG01006	Cbr-dtmk-1	WBGene00024303
		CBG22168	CBG22168	WBGene00040790
		CBG23019	Cbr-gly-11	WBGene00041451
		CBG05566	CBG05566	WBGene00027988
		CBG23138	CBG23138	WBGene00041546
		CBG10118	Cbr-elo-4	WBGene00031589
		CBG05563	CBG05563	WBGene00027987
		CBG04076	Cbr-cyp-36A1	WBGene00026819
		CBG07073	Cbr-mlt-8	WBGene00029240
		CBG08162	Cbr-aagr-4	WBGene00030014
		CBG06252	Cbr-phy-2	WBGene00028556
		CBG13105	CBG13105	WBGene00033930
		CBG20303	CBG20303	WBGene00039320
		CBG20827	CBG20827	WBGene00039741
		CBG19581	NA	NA
		CBG11090	NA	NA
		CBG11732	NA	NA
		CBG26357	NA	NA
		CBG18459	NA	NA
sy5216-DOWN	1743	CBG06209	Cbr-lips-6.2	WBGene00028516
		CBG30316	CBG30316	WBGene00270554
		CBG29327	CBG29327	WBGene00250028
		CBG20511	CBG20511	WBGene00039481
		CBG03178	Cbr-pho-13	WBGene00026091
		CBG00908	Cbr-sym-2	WBGene00024223
		CBG16006	CBG16006	WBGene00036089
		CBG16005	Cbr-acl-1	WBGene00036088
		CBG16008	Cbr-acox-1.6	WBGene00036091
		CBG00904	CBG00904	WBGene00024219
		CBG20997	Cbr-algn-3	WBGene00039888
		CBG15150	CBG15150	WBGene00035478
		CBG30790	CBG30790	WBGene00270754
		CBG04017	Cbr-vpr-1	WBGene00026765
		CBG05349	CBG05349	WBGene00027812
		CBG20522	CBG20522	WBGene00039489
		CBG04015	Cbr-noah-1	WBGene00026763
		CBG03166	Cbr-pah-1	WBGene00026084
		CBG27156	CBG27156	WBGene00088570
		CBG03160	CBG03160	WBGene00026078
		CBG16478	Cbr-inf-1	WBGene00036400
		CBG15144	CBG15144	WBGene00035472
		CBG14297	Cbr-ceh-18	WBGene00034846
		CBG09702	CBG09702	WBGene00031243
		CBG20528	Cbr-pph-5	WBGene00039494
		CBG21859	CBG21859	WBGene00040540
		CBG19981	CBG19981	WBGene00039094
		CBG15142	CBG15142	WBGene00035470
		CBG00920	Cbr-aqp-2	WBGene00024232
		CBG12908	Cbr-pqn-94	WBGene00033774
		CBG06224	Cbr-rbm-34	WBGene00028531
		CBG03194	CBG03194	WBGene00026103
		CBG04050	Cbr-unc-37	WBGene00026796
		CBG07552	Cbr-nhr-3	WBGene00029551
		CBG10721	CBG10721	WBGene00032010
		CBG09731	CBG09731	WBGene00031265
		CBG07555	Cbr-let-4	WBGene00029554
		CBG08403	Cbr-ccm-2	WBGene00030200
		CBG07556	Cbr-sym-1	WBGene00029555
		CBG00928	Cbr-sec-5	WBGene00024236
		CBG18685	Cbr-rbm-3.2	WBGene00038062
		CBG17353	Cbr-ttyh-1	WBGene00037004
		CBG15175	Cbr-sucl-2	WBGene00035499
		CBG17351	Cbr-tni-1	WBGene00037002
		CBG15171	CBG15171	WBGene00035495
		CBG30789	Cbr-spp-14	WBGene00270753
		CBG30303	CBG30303	WBGene00270541
		CBG06214	CBG06214	WBGene00028521
		CBG10711	Cbr-kvs-5	WBGene00032004
		CBG17349	Cbr-prx-12	WBGene00037000
		CBG09721	Cbr-saeg-1	WBGene00031258
		CBG30782	CBG30782	WBGene00270746
		CBG09729	CBG09729	WBGene00031263
		CBG06243	CBG06243	WBGene00028549
		CBG12923	Cbr-slo-1	WBGene00033787
		CBG07580	CBG07580	WBGene00029576
		CBG07571	Cbr-csq-1	WBGene00029568
		CBG09754	Cbr-ben-1	WBGene00031283
		CBG08423	Cbr-cox-18	WBGene00030215
		CBG08425	Cbr-cct-8	WBGene00030217
		CBG17376	Cbr-inx-2	WBGene00037022
		CBG17377	CBG17377	WBGene00037023
		CBG19553	CBG19553	WBGene00038750
		CBG22739	Cbr-inx-5	WBGene00041233
		CBG21891	Cbr-mrpl-13	WBGene00040563
		CBG16040	CBG16040	WBGene00036113
		CBG20562	CBG20562	WBGene00039520
		CBG21895	Cbr-dylt-1	WBGene00040567
		CBG04059	CBG04059	WBGene00026805
		CBG12917	Cbr-ncx-1	WBGene00033781
		CBG10733	CBG10733	WBGene00032021
		CBG12911	Cbr-mdt-17	WBGene00033777
		CBG07570	Cbr-slt-1	WBGene00029567
		CBG12910	Cbr-prmt-1	WBGene00033776
		CBG08411	Cbr-snn-1	WBGene00030206
		CBG21899	Cbr-ztf-2	WBGene00040571
		CBG08415	CBG08415	WBGene00030209
		CBG08899	Cbr-wdr-5.2	WBGene00030608
		CBG22748	CBG22748	WBGene00041239
		CBG00939	CBG00939	WBGene00024247
		CBG00938	Cbr-rhy-1	WBGene00024246
		CBG17361	Cbr-aco-1	WBGene00037008
		CBG22749	Cbr-drd-5	WBGene00041240
		CBG28019	CBG28019	WBGene00089433
		CBG04088	Cbr-kin-10	WBGene00026830
		CBG06266	CBG06266	WBGene00028569
		CBG04085	Cbr-abts-1	WBGene00026827
		CBG08450	CBG08450	WBGene00030238
		CBG06270	Cbr-hpo-12	WBGene00028573
		CBG09775	CBG09775	WBGene00031298
		CBG10764	CBG10764	WBGene00032043
		CBG09778	CBG09778	WBGene00031301
		CBG17398	CBG17398	WBGene00037035
		CBG21867	Cbr-hpo-18	WBGene00040546
		CBG22718	Cbr-endu-2	WBGene00041217
		CBG12934	Cbr-fre-1	WBGene00033796
		CBG12936	Cbr-ttx-1	WBGene00033797
		CBG07583	CBG07583	WBGene00029577
		CBG07585	Cbr-sucl-1	WBGene00029579
		CBG07588	CBG07588	WBGene00029582
		CBG07107	Cbr-vig-1	WBGene00029268
		CBG16058	CBG16058	WBGene00036128
		CBG00954	Cbr-ugt-58	WBGene00024258
		CBG17386	CBG17386	WBGene00037029
		CBG01804	Cbr-cox-11	WBGene00024990
		CBG16055	Cbr-ifp-1	WBGene00036127
		CBG17384	Cbr-ifa-1	WBGene00037027
		CBG16054	CBG16054	WBGene00036126
		CBG07939	Cbr-tba-2	WBGene00029826
		CBG04426	CBG04426	WBGene00027095
		CBG02247	Cbr-ndk-1	WBGene00025328
		CBG03575	CBG03575	WBGene00026414
		CBG03574	CBG03574	WBGene00026413
		CBG23187	CBG23187	WBGene00041590
		CBG23185	Cbr-col-157.1	WBGene00041588
		CBG16408	CBG16408	WBGene00036355
		CBG11198	CBG11198	WBGene00032361
		CBG16402	CBG16402	WBGene00036350
		CBG14224	Cbr-glt-1	WBGene00034793
		CBG16888	Cbr-dim-1	WBGene00036697
		CBG19910	CBG19910	WBGene00039043
		CBG15553	CBG15553	WBGene00035758
		CBG11197	Cbr-sod-1	WBGene00032360
		CBG11196	Cbr-art-1	WBGene00032359
		CBG13371	Cbr-lec-2	WBGene00034148
		CBG07928	Cbr-nhr-85	WBGene00029816
		CBG24046	Cbr-mlc-3	WBGene00042253
		CBG04414	CBG04414	WBGene00027086
		CBG03562	Cbr-elpc-2	WBGene00026404
		CBG00051	CBG00051	WBGene00023555
		CBG01385	CBG01385	WBGene00024632
		CBG23191	CBG23191	WBGene00041593
		CBG24045	Cbr-rpc-2	WBGene00042252
		CBG00050	Cbr-bcat-1	WBGene00023554
		CBG13369	Cbr-nlt-1	WBGene00034146
		CBG15547	CBG15547	WBGene00035757
		CBG17726	Cbr-mec-17	WBGene00037281
		CBG20929	Cbr-tric-1B.2	WBGene00039831
		CBG14219	CBG14219	WBGene00034789
		CBG19900	CBG19900	WBGene00039036
		CBG13368	Cbr-lec-3	WBGene00034145
		CBG14691	Cbr-dlg-1	WBGene00035111
		CBG03117	Cbr-clh-1	WBGene00026047
		CBG03118	CBG03118	WBGene00026048
		CBG27524	CBG27524	WBGene00088938
		CBG03597	Cbr-nit-1	WBGene00026431
		CBG03598	Cbr-metl-6	WBGene00026432
		CBG06622	CBG06622	WBGene00028871
		CBG03596	CBG03596	WBGene00026430
		CBG00086	Cbr-pgp-12	WBGene00023577
		CBG00090	Cbr-ugt-50	WBGene00023579
		CBG12067	Cbr-acd-1	WBGene00033075
		CBG16424	CBG16424	WBGene00036364
		CBG14248	CBG14248	WBGene00034812
		CBG14241	CBG14241	WBGene00034805
		CBG13395	Cbr-gss-1	WBGene00034169
		CBG07954	Cbr-pigl-1	WBGene00029840
		CBG14243	CBG14243	WBGene00034807
		CBG08803	CBG08803	WBGene00030532
		CBG07956	Cbr-rsr-1	WBGene00029842
		CBG07957	Cbr-ztf-6	WBGene00029843
		CBG03108	Cbr-eif-2A	WBGene00026039
		CBG06617	CBG06617	WBGene00028866
		CBG05768	CBG05768	WBGene00028156
		CBG03104	CBG03104	WBGene00026035
		CBG26688	CBG26688	WBGene00088102
		CBG05763	Cbr-deb-1	WBGene00028154
		CBG05762	Cbr-rps-4	WBGene00028153
		CBG03101	Cbr-clec-143.2	WBGene00026032
		CBG23175	CBG23175	WBGene00041579
		CBG14239	CBG14239	WBGene00034803
		CBG16898	Cbr-catp-5	WBGene00036704
		CBG16414	CBG16414	WBGene00036358
		CBG14237	Cbr-ckc-1	WBGene00034801
		CBG12052	Cbr-inx-16	WBGene00033061
		CBG07943	Cbr-acox-1.1	WBGene00029830
		CBG07944	CBG07944	WBGene00029831
		CBG14232	Cbr-gyg-1	WBGene00034798
		CBG20900	Cbr-xrn-2	WBGene00039805
		CBG20902	CBG20902	WBGene00039807
		CBG16891	CBG16891	WBGene00036698
		CBG12051	Cbr-inx-17	WBGene00033060
		CBG03139	CBG03139	WBGene00026061
		CBG05318	CBG05318	WBGene00027789
		CBG02288	Cbr-ndx-3	WBGene00025366
		CBG06645	Cbr-nuo-5	WBGene00028890
		CBG05798	Cbr-cest-10	WBGene00028182
		CBG29763	CBG29763	WBGene00270324
		CBG03134	Cbr-alh-8	WBGene00026057
		CBG03131	Cbr-gpb-1	WBGene00026054
		CBG03132	Cbr-ctsa-1.2	WBGene00026055
		CBG12089	Cbr-mrps-6	WBGene00033093
		CBG19955	Cbr-elo-5	WBGene00039072
		CBG15117	CBG15117	WBGene00035449
		CBG12085	Cbr-aars-2	WBGene00033089
		CBG15594	CBG15594	WBGene00035780
		CBG19952	Cbr-perm-3	WBGene00039069
		CBG08829	Cbr-adss-1	WBGene00030553
		CBG03126	CBG03126	WBGene00026052
		CBG29777	CBG29777	WBGene00270811
		CBG03125	Cbr-patr-1	WBGene00026051
		CBG04453	CBG04453	WBGene00027119
		CBG26260	CBG26260	WBGene00087674
		CBG21818	Cbr-zig-11	WBGene00040501
		CBG21813	CBG21813	WBGene00040496
		CBG15580	CBG15580	WBGene00035771
		CBG21817	Cbr-cct-7	WBGene00040500
		CBG06666	Cbr-hpo-36	WBGene00028910
		CBG04003	Cbr-eif-3.H	WBGene00026755
		CBG24050	CBG24050	WBGene00042257
		CBG04485	Cbr-mboa-7	WBGene00027148
		CBG24054	Cbr-exc-5	WBGene00042259
		CBG03150	Cbr-atf-2	WBGene00026072
		CBG08841	CBG08841	WBGene00030562
		CBG07994	CBG07994	WBGene00029869
		CBG17315	CBG17315	WBGene00036983
		CBG17312	Cbr-hpo-34	WBGene00036980
		CBG14282	Cbr-marg-1	WBGene00034835
		CBG14284	CBG14284	WBGene00034836
		CBG05328	CBG05328	WBGene00027795
		CBG06657	CBG06657	WBGene00028902
		CBG03144	Cbr-tars-1	WBGene00026066
		CBG29751	CBG29751	WBGene00255713
		CBG03140	CBG03140	WBGene00026062
		CBG07980	Cbr-mxt-1	WBGene00029857
		CBG14278	CBG14278	WBGene00034832
		CBG17303	Cbr-selt-1.1	WBGene00036973
		CBG07988	Cbr-coa-5	WBGene00029863
		CBG17300	CBG17300	WBGene00036971
		CBG14273	CBG14273	WBGene00034828
		CBG00466	Cbr-pck-1	WBGene00023849
		CBG01313	Cbr-pygl-1	WBGene00024571
		CBG03975	Cbr-ugt-31	WBGene00026728
		CBG23584	CBG23584	WBGene00041907
		CBG02643	CBG02643	WBGene00025661
		CBG23104	Cbr-erfa-3	WBGene00041521
		CBG26611	CBG26611	WBGene00088025
		CBG01792	CBG01792	WBGene00024978
		CBG00460	Cbr-pat-4	WBGene00023845
		CBG20071	Cbr-amph-1	WBGene00039150
		CBG16801	CBG16801	WBGene00036638
		CBG13773	Cbr-qars-1	WBGene00034482
		CBG11599	Cbr-grd-12.1	WBGene00032701
		CBG23108	Cbr-atp-5	WBGene00041525
		CBG23109	Cbr-lmtr-3	WBGene00041526
		CBG23597	CBG23597	WBGene00041915
		CBG00458	Cbr-sucg-1	WBGene00023843
		CBG03964	CBG03964	WBGene00026719
		CBG22265	CBG22265	WBGene00040866
		CBG23116	Cbr-folt-1	WBGene00041530
		CBG15947	CBG15947	WBGene00036046
		CBG14618	Cbr-dpy-8	WBGene00035053
		CBG15943	CBG15943	WBGene00036042
		CBG11100	Cbr-ddl-3	WBGene00032281
		CBG15946	Cbr-acdh-10	WBGene00036045
		CBG12436	Cbr-rsbp-1	WBGene00033388
		CBG09267	Cbr-rpt-2	WBGene00030882
		CBG15945	Cbr-acdh-7	WBGene00036044
		CBG10258	CBG10258	WBGene00031678
		CBG11588	Cbr-fib-1	WBGene00032691
		CBG23119	CBG23119	WBGene00041533
		CBG04817	CBG04817	WBGene00027422
		CBG04816	CBG04816	WBGene00027421
		CBG00005	Cbr-fbn-1	WBGene00023525
		CBG23565	CBG23565	WBGene00041893
		CBG20056	Cbr-elt-1	WBGene00039143
		CBG23568	CBG23568	WBGene00041895
		CBG01332	CBG01332	WBGene00024587
		CBG22235	Cbr-rpl-4	WBGene00040839
		CBG03992	CBG03992	WBGene00026745
		CBG16828	CBG16828	WBGene00036661
		CBG20050	Cbr-aat-1	WBGene00039142
		CBG14649	CBG14649	WBGene00035077
		CBG16826	Cbr-vha-11	WBGene00036659
		CBG16825	CBG16825	WBGene00036658
		CBG16822	Cbr-nsy-4	WBGene00036655
		CBG14644	CBG14644	WBGene00035072
		CBG10282	CBG10282	WBGene00031698
		CBG04834	CBG04834	WBGene00027437
		CBG27936	CBG27936	WBGene00089350
		CBG00474	CBG00474	WBGene00023855
		CBG27931	CBG27931	WBGene00089345
		CBG04830	CBG04830	WBGene00027434
		CBG22240	Cbr-ssb-1	WBGene00040844
		CBG16817	CBG16817	WBGene00036650
		CBG14638	CBG14638	WBGene00035067
		CBG15968	Cbr-mbl-1	WBGene00036057
		CBG16815	Cbr-trap-3	WBGene00036648
		CBG15962	CBG15962	WBGene00036055
		CBG13301	Cbr-ntl-3	WBGene00034080
		CBG12455	Cbr-slc-36.4	WBGene00033402
		CBG11120	CBG11120	WBGene00032297
		CBG27937	CBG27937	WBGene00089351
		CBG02206	CBG02206	WBGene00025292
		CBG00023	Cbr-egl-5	WBGene00023537
		CBG02201	Cbr-blmp-1	WBGene00025288
		CBG03534	CBG03534	WBGene00026382
		CBG02685	Cbr-abch-1	WBGene00025694
		CBG00021	Cbr-egl-45	WBGene00023536
		CBG01351	CBG01351	WBGene00024604
		CBG22296	CBG22296	WBGene00040894
		CBG15998	Cbr-gmeb-2	WBGene00036081
		CBG13338	Cbr-gpcp-2	WBGene00034117
		CBG12008	Cbr-unc-11	WBGene00033023
		CBG13339	Cbr-pdha-1	WBGene00034118
		CBG14669	CBG14669	WBGene00035093
		CBG15992	Cbr-mec-5	WBGene00036075
		CBG00495	Cbr-mrp-8	WBGene00023874
		CBG02673	CBG02673	WBGene00025685
		CBG02674	Cbr-twk-49	WBGene00025686
		CBG00490	CBG00490	WBGene00023869
		CBG27990	CBG27990	WBGene00089404
		CBG12470	CBG12470	WBGene00033416
		CBG03556	CBG03556	WBGene00026399
		CBG01375	CBG01375	WBGene00024623
		CBG22274	Cbr-rps-10	WBGene00040875
		CBG14205	Cbr-dhs-27	WBGene00034779
		CBG11179	CBG11179	WBGene00032342
		CBG16864	CBG16864	WBGene00036685
		CBG14204	Cbr-unc-78	WBGene00034778
		CBG14684	CBG14684	WBGene00035106
		CBG16861	CBG16861	WBGene00036682
		CBG07913	CBG07913	WBGene00029807
		CBG14680	Cbr-scav-1	WBGene00035102
		CBG23133	CBG23133	WBGene00041543
		CBG03543	Cbr-emb-8	WBGene00026388
		CBG00032	CBG00032	WBGene00023542
		CBG02691	CBG02691	WBGene00025700
		CBG00031	CBG00031	WBGene00023541
		CBG17709	Cbr-rps-2	WBGene00037267
		CBG15526	Cbr-sams-1	WBGene00035751
		CBG13347	CBG13347	WBGene00034126
		CBG17706	Cbr-xpo-3	WBGene00037264
		CBG14675	CBG14675	WBGene00035097
		CBG14677	CBG14677	WBGene00035099
		CBG16855	Cbr-sfxn-2	WBGene00036680
		CBG14672	Cbr-pfn-2	WBGene00035095
		CBG21320	Cbr-gars-1	WBGene00040130
		CBG21324	Cbr-prp-19	WBGene00040133
		CBG22654	CBG22654	WBGene00041172
		CBG12849	Cbr-mrpl-47	WBGene00033727
		CBG07012	CBG07012	WBGene00029187
		CBG09676	Cbr-gsp-1	WBGene00031226
		CBG07017	Cbr-mrpl-41	WBGene00029192
		CBG08349	CBG08349	WBGene00030157
		CBG23504	Cbr-atn-1	WBGene00041850
		CBG30276	CBG30276	WBGene00270514
		CBG17296	Cbr-frm-3	WBGene00036967
		CBG00852	Cbr-vha-9	WBGene00024181
		CBG19472	CBG19472	WBGene00038681
		CBG11988	Cbr-jmjc-1	WBGene00033005
		CBG07004	Cbr-rpt-4	WBGene00029179
		CBG18137	CBG18137	WBGene00037611
		CBG21338	Cbr-wts-1	WBGene00040142
		CBG19468	CBG19468	WBGene00038677
		CBG22668	Cbr-haf-4	WBGene00041184
		CBG30288	CBG30288	WBGene00270526
		CBG17289	Cbr-ftt-2	WBGene00036963
		CBG30285	CBG30285	WBGene00270523
		CBG18131	Cbr-mrpl-32	WBGene00037605
		CBG23519	CBG23519	WBGene00041862
		CBG01704	CBG01704	WBGene00024899
		CBG30283	CBG30283	WBGene00270521
		CBG00883	Cbr-acs-7	WBGene00024202
		CBG06187	Cbr-nhr-43	WBGene00028496
		CBG06185	Cbr-let-653	WBGene00028494
		CBG12866	Cbr-dnj-4	WBGene00033737
		CBG19014	Cbr-clik-1	WBGene00038301
		CBG03916	Cbr-nlp-40	WBGene00026678
		CBG01738	Cbr-cif-1	WBGene00024927
		CBG01737	Cbr-ogdh-1	WBGene00024926
		CBG19011	Cbr-dbl-1	WBGene00038298
		CBG18162	Cbr-rfp-1	WBGene00037633
		CBG21312	CBG21312	WBGene00040122
		CBG22645	CBG22645	WBGene00041164
		CBG00872	Cbr-sdhb-1	WBGene00024197
		CBG11527	Cbr-fmo-4	WBGene00032635
		CBG06179	Cbr-let-92	WBGene00028489
		CBG06178	Cbr-ech-2	WBGene00028488
		CBG08362	Cbr-tax-6	WBGene00030166
		CBG06174	Cbr-par-5	WBGene00028484
		CBG09206	Cbr-wdr-5.1	WBGene00030836
		CBG07028	Cbr-laat-1	WBGene00029203
		CBG19001	Cbr-dlst-1	WBGene00038291
		CBG21363	CBG21363	WBGene00040167
		CBG22211	Cbr-egl-30	WBGene00040820
		CBG02603	CBG02603	WBGene00025625
		CBG22210	Cbr-emr-1	WBGene00040819
		CBG03930	Cbr-pcbd-1	WBGene00026692
		CBG22213	CBG22213	WBGene00040822
		CBG22691	CBG22691	WBGene00041199
		CBG07062	CBG07062	WBGene00029230
		CBG08394	CBG08394	WBGene00030192
		CBG08395	CBG08395	WBGene00030193
		CBG12408	Cbr-fasn-1	WBGene00033362
		CBG13739	CBG13739	WBGene00034453
		CBG31161	CBG31161	WBGene00302992
		CBG22219	Cbr-scm-1	WBGene00040827
		CBG31167	CBG31167	WBGene00303003
		CBG03937	Cbr-idhg-2	WBGene00026699
		CBG19033	CBG19033	WBGene00038317
		CBG00896	Cbr-ref-1	WBGene00024212
		CBG19031	Cbr-hpo-8	WBGene00038315
		CBG01745	Cbr-rpl-20	WBGene00024933
		CBG01741	Cbr-hoe-1	WBGene00024929
		CBG07053	Cbr-cbn-1	WBGene00029224
		CBG12877	Cbr-rad-8	WBGene00033746
		CBG31170	Cbr-mrpl-42	WBGene00303008
		CBG03928	CBG03928	WBGene00026690
		CBG31177	CBG31177	WBGene00303020
		CBG31175	CBG31175	WBGene00303017
		CBG20014	CBG20014	WBGene00039118
		CBG20497	Cbr-acl-11	WBGene00039470
		CBG03950	Cbr-ept-1	WBGene00026708
		CBG14606	Cbr-pnk-4	WBGene00035045
		CBG22670	CBG22670	WBGene00041186
		CBG11574	Cbr-unc-76	WBGene00032677
		CBG30291	CBG30291	WBGene00270529
		CBG14603	Cbr-cal-5	WBGene00035043
		CBG11579	Cbr-mcm-3	WBGene00032682
		CBG31148	CBG31148	WBGene00302969
		CBG30298	CBG30298	WBGene00270536
		CBG20021	Cbr-elo-1	WBGene00039124
		CBG02614	CBG02614	WBGene00025636
		CBG00436	CBG00436	WBGene00023824
		CBG00435	CBG00435	WBGene00023823
		CBG03940	CBG03940	WBGene00026701
		CBG15929	Cbr-osm-11	WBGene00036031
		CBG09250	Cbr-atf-8	WBGene00030868
		CBG07074	Cbr-emc-1	WBGene00029241
		CBG09253	Cbr-crt-1	WBGene00030869
		CBG07075	Cbr-fgt-1	WBGene00029242
		CBG19049	Cbr-ptr-15	WBGene00038329
		CBG12890	CBG12890	WBGene00033758
		CBG23538	Cbr-mma-1	WBGene00041874
		CBG00438	Cbr-elo-2	WBGene00023826
		CBG31154	CBG31154	WBGene00302979
		CBG00437	CBG00437	WBGene00023825
		CBG20870	CBG20870	WBGene00039781
		CBG05238	Cbr-spin-3	WBGene00027743
		CBG06567	CBG06567	WBGene00028825
		CBG06566	Cbr-hacd-1	WBGene00028824
		CBG05235	CBG05235	WBGene00027740
		CBG11917	Cbr-kbrl-1	WBGene00032947
		CBG04391	Cbr-unc-43	WBGene00027073
		CBG18544	Cbr-pde-6	WBGene00037941
		CBG21723	Cbr-cfim-2	WBGene00040424
		CBG08745	Cbr-unc-95	WBGene00030483
		CBG16364	Cbr-twf-2	WBGene00036322
		CBG17698	Cbr-atic-1	WBGene00037257
		CBG20878	Cbr-rbm-28	WBGene00039789
		CBG21724	Cbr-slc-25A26	WBGene00040425
		CBG19872	CBG19872	WBGene00039013
		CBG14183	CBG14183	WBGene00034760
		CBG16360	Cbr-cah-3	WBGene00036319
		CBG19870	Cbr-nhr-46	WBGene00039011
		CBG14185	CBG14185	WBGene00034762
		CBG20882	Cbr-cog-1	WBGene00039792
		CBG20885	Cbr-pde-3	WBGene00039794
		CBG04379	CBG04379	WBGene00027065
		CBG02194	Cbr-hpo-35	WBGene00025283
		CBG17208	CBG17208	WBGene00036915
		CBG15027	Cbr-unc-33	WBGene00035379
		CBG18537	CBG18537	WBGene00037936
		CBG07885	Cbr-alkb-7	WBGene00029791
		CBG07402	Cbr-nlg-1	WBGene00029461
		CBG17689	Cbr-erp-44.2	WBGene00037253
		CBG07404	CBG07404	WBGene00029463
		CBG17687	CBG17687	WBGene00037251
		CBG23912	CBG23912	WBGene00042149
		CBG08738	Cbr-src-2	WBGene00030476
		CBG16350	Cbr-ser-1	WBGene00036313
		CBG08739	CBG08739	WBGene00030477
		CBG20406	CBG20406	WBGene00039391
		CBG16391	CBG16391	WBGene00036342
		CBG06108	Cbr-mars-1	WBGene00028439
		CBG30656	CBG30656	WBGene00270710
		CBG03078	Cbr-mab-10	WBGene00026014
		CBG11934	CBG11934	WBGene00032962
		CBG06103	CBG06103	WBGene00028434
		CBG06101	CBG06101	WBGene00028432
		CBG11932	Cbr-unc-15	WBGene00032961
		CBG03075	Cbr-pro-1	WBGene00026011
		CBG21708	CBG21708	WBGene00040410
		CBG09612	CBG09612	WBGene00031172
		CBG16386	Cbr-sgk-1	WBGene00036341
		CBG19413	Cbr-ttr-46	WBGene00038639
		CBG21703	Cbr-vha-17	WBGene00040405
		CBG18562	Cbr-plc-2	WBGene00037957
		CBG16385	CBG16385	WBGene00036340
		CBG16381	CBG16381	WBGene00036337
		CBG29676	CBG29676	WBGene00250377
		CBG03063	Cbr-rpb-6	WBGene00026003
		CBG06572	Cbr-unc-60	WBGene00028829
		CBG27010	Cbr-ugt-3	WBGene00088424
		CBG03062	Cbr-dap-3	WBGene00026002
		CBG27011	Cbr-ugt-6	WBGene00088425
		CBG08752	CBG08752	WBGene00030490
		CBG07422	Cbr-glb-20	WBGene00029478
		CBG08754	Cbr-rps-20	WBGene00030492
		CBG12806	CBG12806	WBGene00033697
		CBG06123	CBG06123	WBGene00028450
		CBG12802	Cbr-lonp-1	WBGene00033694
		CBG27071	CBG27071	WBGene00088485
		CBG09631	CBG09631	WBGene00031189
		CBG18106	CBG18106	WBGene00037590
		CBG17257	Cbr-elt-2	WBGene00036945
		CBG15077	CBG15077	WBGene00035417
		CBG09639	Cbr-best-14	WBGene00031197
		CBG20441	Cbr-mnat-1	WBGene00039424
		CBG20443	CBG20443	WBGene00039425
		CBG03089	Cbr-myrf-1	WBGene00026022
		CBG06114	CBG06114	WBGene00028443
		CBG06112	Cbr-lys-4	WBGene00028442
		CBG06111	CBG06111	WBGene00028441
		CBG09621	CBG09621	WBGene00031179
		CBG18577	Cbr-cyn-3	WBGene00037969
		CBG18578	Cbr-cyn-7	WBGene00037970
		CBG16397	CBG16397	WBGene00036347
		CBG19422	Cbr-ruvb-1	WBGene00038646
		CBG21779	Cbr-nrfl-1	WBGene00040471
		CBG23956	CBG23956	WBGene00042182
		CBG19421	Cbr-unc-41	WBGene00038645
		CBG16396	CBG16396	WBGene00036346
		CBG06143	Cbr-twk-25	WBGene00028462
		CBG06141	CBG06141	WBGene00028460
		CBG07472	Cbr-ztf-14.2	WBGene00029509
		CBG12820	Cbr-kin-3	WBGene00033711
		CBG07475	Cbr-ztf-14.3	WBGene00029512
		CBG08323	Cbr-map-1	WBGene00030136
		CBG07477	Cbr-ztf-14.1	WBGene00029514
		CBG20414	CBG20414	WBGene00039398
		CBG20897	Cbr-elo-9	WBGene00039802
		CBG20899	Cbr-nsun-5	WBGene00039804
		CBG20417	Cbr-hxk-2	WBGene00039401
		CBG17273	Cbr-sfxn-1.5	WBGene00036953
		CBG15097	Cbr-set-29	WBGene00035433
		CBG07470	CBG07470	WBGene00029507
		CBG06131	Cbr-col-128	WBGene00028455
		CBG08311	Cbr-madf-9	WBGene00030127
		CBG11961	CBG11961	WBGene00032979
		CBG17269	CBG17269	WBGene00036950
		CBG18114	CBG18114	WBGene00037594
		CBG06969	CBG06969	WBGene00029149
		CBG23067	Cbr-fig-1	WBGene00041492
		CBG05636	Cbr-mlt-11	WBGene00028044
		CBG18947	Cbr-cpt-6	WBGene00038244
		CBG11077	Cbr-mltn-9	WBGene00032264
		CBG17613	CBG17613	WBGene00037188
		CBG14589	CBG14589	WBGene00035035
		CBG16761	Cbr-clik-2	WBGene00036614
		CBG14582	Cbr-hsd-3	WBGene00035032
		CBG16760	Cbr-unc-18	WBGene00036613
		CBG14100	Cbr-acl-4	WBGene00034715
		CBG11075	CBG11075	WBGene00032262
		CBG06959	Cbr-eif-3.L	WBGene00029140
		CBG05626	CBG05626	WBGene00028036
		CBG23079	Cbr-pak-2	WBGene00041500
		CBG01265	Cbr-abt-4	WBGene00024527
		CBG02115	CBG02115	WBGene00025236
		CBG26108	CBG26108	WBGene00087522
		CBG02110	Cbr-gcy-31	WBGene00025231
		CBG20807	Cbr-ctl-2	WBGene00039724
		CBG18935	Cbr-hpo-19	WBGene00038234
		CBG14575	CBG14575	WBGene00035025
		CBG16755	Cbr-pcca-1	WBGene00036608
		CBG14574	CBG14574	WBGene00035024
		CBG11064	Cbr-unc-52	WBGene00032251
		CBG24378	CBG24378	WBGene00042504
		CBG05657	CBG05657	WBGene00028062
		CBG27401	CBG27401	WBGene00088815
		CBG04326	CBG04326	WBGene00027027
		CBG05654	Cbr-tcc-1	WBGene00028059
		CBG02140	Cbr-hum-6	WBGene00025248
		CBG25220	CBG25220	WBGene00086634
		CBG16307	Cbr-vha-20	WBGene00036285
		CBG16309	Cbr-idhb-1	WBGene00036287
		CBG17635	Cbr-swt-3	WBGene00037205
		CBG19814	Cbr-kin-1	WBGene00038974
		CBG16786	Cbr-mec-7	WBGene00036628
		CBG17632	CBG17632	WBGene00037203
		CBG18960	Cbr-hpo-26	WBGene00038256
		CBG18961	Cbr-dre-1	WBGene00038257
		CBG23058	Cbr-col-153	WBGene00041484
		CBG23056	Cbr-zip-9	WBGene00041482
		CBG05644	Cbr-gck-3	WBGene00028050
		CBG24382	CBG24382	WBGene00042508
		CBG06972	Cbr-etr-1	WBGene00029152
		CBG27895	CBG27895	WBGene00089309
		CBG14597	CBG14597	WBGene00035039
		CBG18956	Cbr-dpy-11	WBGene00038252
		CBG15446	Cbr-unc-27	WBGene00035711
		CBG15443	Cbr-zig-12	WBGene00035708
		CBG14595	CBG14595	WBGene00035038
		CBG30639	CBG30639	WBGene00270693
		CBG03017	Cbr-npp-19	WBGene00025963
		CBG03494	CBG03494	WBGene00026354
		CBG03493	Cbr-rbd-1	WBGene00026353
		CBG16328	Cbr-hda-4	WBGene00036299
		CBG14142	CBG14142	WBGene00034739
		CBG13298	CBG13298	WBGene00034077
		CBG13293	Cbr-subs-4	WBGene00034072
		CBG06999	Cbr-sptl-1	WBGene00029174
		CBG06997	CBG06997	WBGene00029172
		CBG03483	Cbr-vha-7	WBGene00026344
		CBG03482	Cbr-pis-1	WBGene00026343
		CBG14139	Cbr-spc-1	WBGene00034737
		CBG15467	CBG15467	WBGene00035725
		CBG14136	CBG14136	WBGene00000333
		CBG19824	Cbr-ceh-49.4	WBGene00038981
		CBG14137	CBG14137	WBGene00000332
		CBG14131	Cbr-wrt-2	WBGene00034729
		CBG15463	Cbr-cnnm-2	WBGene00035721
		CBG14132	Cbr-sec-3	WBGene00034730
		CBG15465	Cbr-sec-15	WBGene00035723
		CBG14133	Cbr-ztf-13	WBGene00034731
		CBG15464	Cbr-ifd-1	WBGene00035722
		CBG13281	Cbr-bed-2	WBGene00034062
		CBG13282	Cbr-plr-1	WBGene00034063
		CBG14130	Cbr-pccb-1	WBGene00034728
		CBG30613	CBG30613	WBGene00270667
		CBG05699	CBG05699	WBGene00028099
		CBG03033	Cbr-ptb-1	WBGene00025978
		CBG26597	CBG26597	WBGene00088011
		CBG25266	CBG25266	WBGene00086680
		CBG18529	Cbr-ddn-1.1	WBGene00037929
		CBG23090	Cbr-act-4	WBGene00041507
		CBG16346	Cbr-ain-1	WBGene00036310
		CBG14164	CBG14164	WBGene00034749
		CBG17675	Cbr-rsp-6	WBGene00037240
		CBG14165	Cbr-pqn-37	WBGene00034750
		CBG05209	CBG05209	WBGene00027721
		CBG04358	CBG04358	WBGene00027050
		CBG02178	CBG02178	WBGene00025273
		CBG23095	CBG23095	WBGene00041512
		CBG02177	CBG02177	WBGene00025272
		CBG26123	CBG26123	WBGene00087537
		CBG02172	CBG02172	WBGene00025267
		CBG20829	Cbr-cyp-37A1	WBGene00039743
		CBG15006	Cbr-nhr-97	WBGene00035366
		CBG08717	Cbr-atp-1	WBGene00030462
		CBG23464	CBG23464	WBGene00041818
		CBG22133	CBG22133	WBGene00040756
		CBG03852	Cbr-mom-4	WBGene00026627
		CBG24316	CBG24316	WBGene00042457
		CBG27820	CBG27820	WBGene00089234
		CBG24315	CBG24315	WBGene00042456
		CBG01675	Cbr-rpl-7A	WBGene00024877
		CBG13659	CBG13659	WBGene00034396
		CBG15837	Cbr-hrpr-1	WBGene00035960
		CBG13657	CBG13657	WBGene00034394
		CBG12327	Cbr-nath-10	WBGene00033289
		CBG13658	CBG13658	WBGene00034395
		CBG10142	Cbr-clip-1	WBGene00031608
		CBG14500	Cbr-lnp-1	WBGene00034972
		CBG10146	CBG10146	WBGene00031610
		CBG14981	Cbr-mab-31	WBGene00035348
		CBG13650	Cbr-tmem-189	WBGene00034387
		CBG24324	CBG24324	WBGene00042464
		CBG03843	CBG03843	WBGene00026620
		CBG01664	CBG01664	WBGene00024867
		CBG09152	Cbr-lpd-7	WBGene00030799
		CBG09151	Cbr-mfsd-6	WBGene00030798
		CBG09153	Cbr-rpl-9	WBGene00030800
		CBG12310	CBG12310	WBGene00033276
		CBG10136	Cbr-fozi-1	WBGene00031606
		CBG00366	CBG00366	WBGene00023765
		CBG01213	CBG01213	WBGene00024479
		CBG01691	Cbr-htz-1	WBGene00024888
		CBG09180	Cbr-fum-1	WBGene00030818
		CBG14529	Cbr-rpl-25.1	WBGene00034993
		CBG14528	Cbr-glit-1	WBGene00034992
		CBG22591	Cbr-oac-48	WBGene00041117
		CBG11498	CBG11498	WBGene00032608
		CBG31062	CBG31062	WBGene00271755
		CBG06905	CBG06905	WBGene00029096
		CBG24788	CBG24788	WBGene00042825
		CBG00355	CBG00355	WBGene00023756
		CBG21270	Cbr-nap-1	WBGene00040096
		CBG12335	CBG12335	WBGene00033297
		CBG10155	Cbr-rnh-1.0	WBGene00031618
		CBG13668	CBG13668	WBGene00034403
		CBG11000	CBG11000	WBGene00032214
		CBG11007	CBG11007	WBGene00032218
		CBG14996	Cbr-nhr-138	WBGene00035357
		CBG14511	Cbr-slcr-46.1	WBGene00034978
		CBG11004	CBG11004	WBGene00032215
		CBG02539	Cbr-ptp-2	WBGene00025575
		CBG11480	Cbr-swan-2	WBGene00032590
		CBG03416	Cbr-gtbp-1	WBGene00026284
		CBG04748	CBG04748	WBGene00027364
		CBG04743	Cbr-trm-1	WBGene00027359
		CBG03895	CBG03895	WBGene00026660
		CBG23022	CBG23022	WBGene00041454
		CBG13216	Cbr-rsks-1	WBGene00034007
		CBG18901	Cbr-fil-2	WBGene00038211
		CBG15876	Cbr-cdr-6.1	WBGene00035989
		CBG14544	CBG14544	WBGene00035004
		CBG13693	Cbr-jac-1	WBGene00034421
		CBG13210	CBG13210	WBGene00034004
		CBG12363	Cbr-lmn-1	WBGene00033322
		CBG06913	CBG06913	WBGene00029103
		CBG24365	Cbr-ung-1	WBGene00042492
		CBG02554	Cbr-ins-6	WBGene00025587
		CBG03886	Cbr-slc-17.6	WBGene00026655
		CBG03402	Cbr-rack-1	WBGene00026271
		CBG03884	Cbr-eif-2gamma	WBGene00026653
		CBG03881	Cbr-nsun-4	WBGene00026651
		CBG16719	Cbr-dpy-7	WBGene00036586
		CBG13205	Cbr-rab-35	WBGene00034000
		CBG13201	CBG13201	WBGene00033996
		CBG11027	CBG11027	WBGene00032231
		CBG13686	Cbr-map-2	WBGene00034418
		CBG13202	CBG13202	WBGene00033997
		CBG13687	CBG13687	WBGene00034419
		CBG13680	CBG13680	WBGene00034414
		CBG04769	Cbr-vps-39	WBGene00027380
		CBG25665	Cbr-men-1	WBGene00087079
		CBG02105	CBG02105	WBGene00025228
		CBG06945	CBG06945	WBGene00029130
		CBG27843	CBG27843	WBGene00089257
		CBG23006	Cbr-cox-6A	WBGene00041440
		CBG03433	Cbr-magu-4	WBGene00026300
		CBG25667	CBG25667	WBGene00087081
		CBG15416	CBG15416	WBGene00035693
		CBG14568	Cbr-mct-4	WBGene00035021
		CBG16742	Cbr-twk-17	WBGene00036604
		CBG13236	Cbr-elb-1	WBGene00034027
		CBG14566	Cbr-ifa-4	WBGene00035019
		CBG11054	Cbr-cdh-7	WBGene00032243
		CBG05606	CBG05606	WBGene00028021
		CBG06937	CBG06937	WBGene00029122
		CBG22166	Cbr-ddx-27	WBGene00040788
		CBG23013	CBG23013	WBGene00041446
		CBG00397	Cbr-clec-199	WBGene00023790
		CBG22163	CBG22163	WBGene00040785
		CBG23011	CBG23011	WBGene00041444
		CBG16735	Cbr-adt-2	WBGene00036600
		CBG13227	Cbr-sup-1	WBGene00034018
		CBG15406	CBG15406	WBGene00035684
		CBG12375	CBG12375	WBGene00033333
		CBG15401	CBG15401	WBGene00035680
		CBG15400	CBG15400	WBGene00035679
		CBG14550	CBG14550	WBGene00035007
		CBG05609	CBG05609	WBGene00028023
		CBG19362	Cbr-aqp-4	WBGene00038598
		CBG02921	CBG02921	WBGene00025880
		CBG20350	CBG20350	WBGene00039355
		CBG21200	CBG21200	WBGene00040043
		CBG21201	Cbr-ant-1.1	WBGene00040044
		CBG12726	Cbr-sod-2	WBGene00033632
		CBG07382	CBG07382	WBGene00029446
		CBG14904	Cbr-vha-10	WBGene00035279
		CBG07373	CBG07373	WBGene00029438
		CBG07375	Cbr-nkb-3	WBGene00029440
		CBG10544	Cbr-spl-1	WBGene00031909
		CBG22539	CBG22539	WBGene00041077
		CBG17178	Cbr-sex-1	WBGene00036894
		CBG21207	CBG21207	WBGene00040050
		CBG00748	Cbr-ulp-4	WBGene00024091
		CBG23872	CBG23872	WBGene00042118
		CBG06035	Cbr-col-125	WBGene00028378
		CBG12713	Cbr-lbp-6	WBGene00033620
		CBG07370	Cbr-obr-3	WBGene00029435
		CBG07363	CBG07363	WBGene00029432
		CBG08212	Cbr-cyc-1	WBGene00030051
		CBG09545	CBG09545	WBGene00031109
		CBG05190	Cbr-paa-1	WBGene00027704
		CBG08214	Cbr-eif-2beta	WBGene00030053
		CBG09546	CBG09546	WBGene00031110
		CBG19349	Cbr-xbx-6	WBGene00038588
		CBG22547	Cbr-dpy-9	WBGene00041083
		CBG00735	Cbr-sfxn-5	WBGene00024078
		CBG30165	CBG30165	WBGene00270489
		CBG18013	Cbr-ppat-1	WBGene00037511
		CBG30164	CBG30164	WBGene00270488
		CBG18010	CBG18010	WBGene00037508
		CBG31494	CBG31494	WBGene00304211
		CBG00736	CBG00736	WBGene00024079
		CBG18052	Cbr-cct-5	WBGene00037548
		CBG22513	Cbr-cdh-10	WBGene00041052
		CBG21666	Cbr-copb-2	WBGene00040372
		CBG20335	Cbr-abhd-11.2	WBGene00039344
		CBG06068	Cbr-znf-207	WBGene00028404
		CBG06065	CBG06065	WBGene00028403
		CBG06072	Cbr-gspd-1	WBGene00028408
		CBG09576	Cbr-col-149	WBGene00031137
		CBG14923	CBG14923	WBGene00035297
		CBG11414	Cbr-eol-1	WBGene00032530
		CBG11896	Cbr-gpdh-3	WBGene00032933
		CBG12740	Cbr-asd-2	WBGene00033645
		CBG22516	CBG22516	WBGene00041055
		CBG22999	Cbr-abce-1	WBGene00041435
		CBG18045	Cbr-cisd-3.1	WBGene00037542
		CBG17199	Cbr-slc-9B.1	WBGene00036908
		CBG19374	Cbr-ztf-7	WBGene00038609
		CBG19373	CBG19373	WBGene00038608
		CBG18042	Cbr-pan-1	WBGene00037539
		CBG17190	Cbr-ugt-46	WBGene00036902
		CBG14913	Cbr-zipt-2.4	WBGene00035287
		CBG11409	Cbr-ric-7	WBGene00032525
		CBG10552	Cbr-grl-20	WBGene00031916
		CBG09562	Cbr-fubl-1	WBGene00031125
		CBG23858	CBG23858	WBGene00042107
		CBG31477	CBG31477	WBGene00304185
		CBG31476	CBG31476	WBGene00304184
		CBG01603	CBG01603	WBGene00024817
		CBG01606	Cbr-asm-3	WBGene00024820
		CBG21242	Cbr-nhr-20	WBGene00040077
		CBG00301	CBG00301	WBGene00023711
		CBG01632	CBG01632	WBGene00024842
		CBG24752	Cbr-set-18	WBGene00042791
		CBG00304	CBG00304	WBGene00023714
		CBG00300	Cbr-lsy-22	WBGene00023710
		CBG01630	CBG01630	WBGene00024840
		CBG06089	Cbr-dpy-20	WBGene00028421
		CBG14947	Cbr-spg-7	WBGene00035321
		CBG20393	Cbr-casc-3	WBGene00039380
		CBG21240	Cbr-let-754	WBGene00040075
		CBG10101	Cbr-slc-17.2	WBGene00031579
		CBG10104	Cbr-crn-6	WBGene00031581
		CBG03814	Cbr-eat-16	WBGene00026595
		CBG01639	CBG01639	WBGene00024848
		CBG01621	CBG01621	WBGene00024833
		CBG24767	Cbr-ugt-47	WBGene00042804
		CBG23434	Cbr-rskd-1	WBGene00041794
		CBG21259	CBG21259	WBGene00040087
		CBG13605	Cbr-rps-6	WBGene00034349
		CBG06077	CBG06077	WBGene00028413
		CBG09110	CBG09110	WBGene00030770
		CBG09593	Cbr-ttll-15	WBGene00031154
		CBG13600	Cbr-pfd-3	WBGene00034344
		CBG14932	CBG14932	WBGene00035306
		CBG08254	CBG08254	WBGene00030083
		CBG12755	Cbr-dpf-3	WBGene00033656
		CBG14934	CBG14934	WBGene00035308
		CBG13603	Cbr-toe-4	WBGene00034347
		CBG08257	Cbr-jph-1	WBGene00030084
		CBG09106	CBG09106	WBGene00030767
		CBG01629	CBG01629	WBGene00024839
		CBG22107	Cbr-hmbx-1	WBGene00040733
		CBG22108	CBG22108	WBGene00040734
		CBG21221	CBG21221	WBGene00040062
		CBG00325	CBG00325	WBGene00023733
		CBG23403	Cbr-dpy-30	WBGene00041767
		CBG18092	Cbr-gly-6	WBGene00037580
		CBG02981	Cbr-cey-1	WBGene00025935
		CBG10128	CBG10128	WBGene00031599
		CBG08294	CBG08294	WBGene00030113
		CBG12309	Cbr-atp-3	WBGene00033275
		CBG08287	Cbr-swsn-4	WBGene00030106
		CBG09136	Cbr-hmg-4	WBGene00030787
		CBG14967	Cbr-edc-4	WBGene00035337
		CBG09135	CBG09135	WBGene00030786
		CBG09137	CBG09137	WBGene00030788
		CBG09139	Cbr-trd-1	WBGene00030790
		CBG23406	Cbr-ogdh-2	WBGene00041770
		CBG22559	CBG22559	WBGene00041093
		CBG31024	CBG31024	WBGene00271690
		CBG31022	CBG31022	WBGene00271688
		CBG24742	Cbr-kars-1	WBGene00042783
		CBG01646	Cbr-tut-1	WBGene00024852
		CBG03821	Cbr-eif-3.C	WBGene00026601
		CBG23899	CBG23899	WBGene00042140
		CBG02970	Cbr-nuo-1	WBGene00025926
		CBG23896	Cbr-ctps-1	WBGene00042137
		CBG23897	Cbr-pus-1	WBGene00042138
		CBG10596	CBG10596	WBGene00031939
		CBG14953	Cbr-clik-3	WBGene00035326
		CBG10595	CBG10595	WBGene00031938
		CBG12778	Cbr-unc-87	WBGene00033672
		CBG08279	Cbr-pck-2	WBGene00030101
		CBG23416	CBG23416	WBGene00041777
		CBG02978	Cbr-sdhd-1	WBGene00025932
		CBG31032	CBG31032	WBGene00271699
		CBG05116	Cbr-ptr-21	WBGene00027646
		CBG05114	Cbr-icd-2	WBGene00027644
		CBG05597	Cbr-ebp-1	WBGene00028015
		CBG02089	Cbr-aat-3	WBGene00025215
		CBG04265	CBG04265	WBGene00026976
		CBG05111	CBG05111	WBGene00027642
		CBG02083	CBG02083	WBGene00025212
		CBG16248	Cbr-got-1.2	WBGene00036252
		CBG26060	CBG26060	WBGene00087474
		CBG16244	Cbr-mct-6	WBGene00036248
		CBG15399	Cbr-tnt-2	WBGene00035678
		CBG14068	Cbr-gap-1	WBGene00034696
		CBG20756	CBG20756	WBGene00039681
		CBG09959	CBG09959	WBGene00031453
		CBG05109	Cbr-acs-13	WBGene00027641
		CBG20760	CBG20760	WBGene00039685
		CBG10939	Cbr-inx-1	WBGene00032178
		CBG05108	CBG05108	WBGene00027640
		CBG05588	Cbr-rpl-2	WBGene00028008
		CBG10932	Cbr-nhx-4	WBGene00032172
		CBG02071	CBG02071	WBGene00025203
		CBG10935	CBG10935	WBGene00032175
		CBG02080	CBG02080	WBGene00025209
		CBG17569	CBG17569	WBGene00037161
		CBG14059	Cbr-peb-1	WBGene00034692
		CBG18898	CBG18898	WBGene00038208
		CBG22945	Cbr-clp-1	WBGene00041391
		CBG14055	Cbr-vha-15	WBGene00034689
		CBG21612	CBG21612	WBGene00040335
		CBG19742	CBG19742	WBGene00038912
		CBG22943	Cbr-aco-2	WBGene00041389
		CBG18895	Cbr-dmd-7	WBGene00038205
		CBG21614	CBG21614	WBGene00040337
		CBG22949	Cbr-cdc-73	WBGene00041393
		CBG17560	Cbr-haly-1	WBGene00037154
		CBG30535	CBG30535	WBGene00271265
		CBG06468	Cbr-ifc-1	WBGene00028736
		CBG04292	Cbr-tsn-1	WBGene00027000
		CBG07311	Cbr-dyc-1	WBGene00029398
		CBG08646	Cbr-cpt-4	WBGene00030402
		CBG07317	Cbr-arrd-25	WBGene00029400
		CBG20735	CBG20735	WBGene00039662
		CBG19772	Cbr-rpl-31	WBGene00038938
		CBG19770	Cbr-cox-4	WBGene00038936
		CBG14086	CBG14086	WBGene00034707
		CBG20740	CBG20740	WBGene00039667
		CBG06459	Cbr-zmp-3	WBGene00028727
		CBG22920	Cbr-ceh-16	WBGene00041370
		CBG05125	Cbr-col-46	WBGene00027653
		CBG10955	Cbr-cah-5	WBGene00032185
		CBG02099	CBG02099	WBGene00025223
		CBG05120	Cbr-lpr-1	WBGene00027650
		CBG16259	Cbr-aakg-2	WBGene00036261
		CBG07784	CBG07784	WBGene00029726
		CBG10950	Cbr-ugt-57	WBGene00032182
		CBG20744	Cbr-zip-3	WBGene00039671
		CBG14077	Cbr-dpy-3	WBGene00034701
		CBG07306	CBG07306	WBGene00029393
		CBG16257	CBG16257	WBGene00036259
		CBG16251	Cbr-cas-1	WBGene00036255
		CBG18430	Cbr-acl-7	WBGene00037855
		CBG20749	Cbr-mltn-5	WBGene00039675
		CBG00700	Cbr-eff-1	WBGene00024051
		CBG20310	Cbr-mec-12	WBGene00039327
		CBG20794	Cbr-mrpl-20	WBGene00039715
		CBG20796	Cbr-sam-10	WBGene00039716
		CBG10507	CBG10507	WBGene00031884
		CBG09513	CBG09513	WBGene00031080
		CBG10982	Cbr-lam-2	WBGene00032203
		CBG19799	Cbr-riok-2	WBGene00038962
		CBG07337	Cbr-pqn-39	WBGene00029413
		CBG19314	CBG19314	WBGene00038559
		CBG19797	CBG19797	WBGene00038960
		CBG19793	Cbr-lev-11	WBGene00038957
		CBG20320	Cbr-wars-1	WBGene00039332
		CBG22500	CBG22500	WBGene00041042
		CBG22984	Cbr-pros-1	WBGene00041422
		CBG30126	CBG30126	WBGene00270450
		CBG05145	CBG05145	WBGene00027664
		CBG09501	CBG09501	WBGene00031069
		CBG10971	CBG10971	WBGene00032194
		CBG19789	Cbr-rpom-1	WBGene00038953
		CBG22989	CBG22989	WBGene00041426
		CBG22506	Cbr-mca-2	WBGene00041046
		CBG16279	CBG16279	WBGene00036272
		CBG19300	CBG19300	WBGene00038546
		CBG22508	CBG22508	WBGene00041048
		CBG17162	Cbr-erd-2.1	WBGene00036885
		CBG00721	Cbr-cct-1	WBGene00024067
		CBG17160	Cbr-unc-115	WBGene00036883
		CBG06027	Cbr-cpt-2	WBGene00028372
		CBG05175	Cbr-dnj-24	WBGene00027691
		CBG06022	CBG06022	WBGene00028368
		CBG08691	CBG08691	WBGene00030440
		CBG06020	CBG06020	WBGene00028366
		CBG07361	Cbr-mct-3	WBGene00029430
		CBG08683	CBG08683	WBGene00030433
		CBG18009	Cbr-dnj-18	WBGene00037507
		CBG08205	CBG08205	WBGene00030046
		CBG11851	CBG11851	WBGene00032897
		CBG31423	CBG31423	WBGene00303381
		CBG07359	CBG07359	WBGene00029428
		CBG18006	Cbr-mrpl-16	WBGene00037504
		CBG22957	CBG22957	WBGene00041398
		CBG30575	CBG30575	WBGene00271305
		CBG21625	CBG21625	WBGene00040346
		CBG30108	CBG30108	WBGene00270432
		CBG20301	Cbr-nduf-9	WBGene00039319
		CBG29119	CBG29119	WBGene00219240
		CBG06014	Cbr-enpl-1	WBGene00028360
		CBG07341	Cbr-elt-3	WBGene00029417
		CBG19328	Cbr-col-147	WBGene00038571
		CBG09527	Cbr-wdr-20	WBGene00031093
		CBG00716	Cbr-col-76	WBGene00024063
		CBG31433	CBG31433	WBGene00303392
		CBG09528	CBG09528	WBGene00031094
		CBG23813	Cbr-mrps-35	WBGene00042072
		CBG20305	Cbr-frm-8	WBGene00039322
		CBG22969	Cbr-idi-1	WBGene00041409
		CBG30958	CBG30958	WBGene00271595
		CBG05516	CBG05516	WBGene00027953
		CBG24278	Cbr-acaa-2	WBGene00042428
		CBG29965	CBG29965	WBGene00270393
		CBG03336	Cbr-clec-185	WBGene00026215
		CBG06843	CBG06843	WBGene00029049
		CBG03334	Cbr-col-130	WBGene00026213
		CBG06842	Cbr-eif-3.D	WBGene00029048
		CBG29966	CBG29966	WBGene00270394
		CBG22093	CBG22093	WBGene00040722
		CBG15316	Cbr-aldo-1	WBGene00035618
		CBG18825	Cbr-mys-2	WBGene00038164
		CBG15313	CBG15313	WBGene00035616
		CBG12287	CBG12287	WBGene00033258
		CBG15312	CBG15312	WBGene00035615
		CBG15311	Cbr-acs-5	WBGene00035614
		CBG01148	CBG01148	WBGene00024423
		CBG27798	CBG27798	WBGene00089212
		CBG02478	CBG02478	WBGene00025525
		CBG30963	CBG30963	WBGene00271601
		CBG03322	Cbr-thn-1	WBGene00026203
		CBG00294	Cbr-bckd-1B	WBGene00023706
		CBG05982	CBG05982	WBGene00028332
		CBG00293	CBG00293	WBGene00023705
		CBG00292	CBG00292	WBGene00023704
		CBG18819	Cbr-kal-1	WBGene00038161
		CBG15305	CBG15305	WBGene00035610
		CBG16639	CBG16639	WBGene00036523
		CBG15782	Cbr-col-98	WBGene00035924
		CBG10097	CBG10097	WBGene00031575
		CBG12271	Cbr-tyr-1	WBGene00033244
		CBG02029	Cbr-vang-1	WBGene00025173
		CBG02028	CBG02028	WBGene00025172
		CBG05538	CBG05538	WBGene00027969
		CBG29943	Cbr-oxy-5	WBGene00270371
		CBG29945	CBG29945	WBGene00270373
		CBG02021	Cbr-fard-1	WBGene00025168
		CBG02020	Cbr-pfk-1.1	WBGene00025167
		CBG17519	Cbr-ttr-31	WBGene00037122
		CBG14489	Cbr-ham-2	WBGene00034963
		CBG17513	Cbr-ldb-1	WBGene00037118
		CBG07713	Cbr-suox-1	WBGene00029676
		CBG15333	Cbr-rha-2	WBGene00035633
		CBG14485	Cbr-nhr-35	WBGene00034961
		CBG13150	Cbr-mtch-1	WBGene00033959
		CBG05529	Cbr-kcc-2	WBGene00027963
		CBG02495	Cbr-ifb-1	WBGene00025540
		CBG03342	Cbr-igdb-2	WBGene00026220
		CBG02493	Cbr-ifb-2	WBGene00025538
		CBG17509	Cbr-lpr-3	WBGene00037114
		CBG01160	Cbr-folt-2	WBGene00024433
		CBG17507	Cbr-lpr-5	WBGene00037112
		CBG17508	Cbr-lpr-6	WBGene00037113
		CBG17506	Cbr-lpr-4	WBGene00037111
		CBG17504	CBG17504	WBGene00037109
		CBG16657	CBG16657	WBGene00036537
		CBG10909	Cbr-rig-3	WBGene00032156
		CBG04228	Cbr-rpl-1	WBGene00026946
		CBG10906	Cbr-asg-2	WBGene00032153
		CBG04227	CBG04227	WBGene00026945
		CBG26019	CBG26019	WBGene00087433
		CBG10901	CBG10901	WBGene00032150
		CBG03376	Cbr-ivph-3	WBGene00026246
		CBG10900	Cbr-gei-15	WBGene00032149
		CBG03371	Cbr-mca-3	WBGene00026242
		CBG18869	CBG18869	WBGene00038182
		CBG07730	Cbr-gas-1	WBGene00029684
		CBG17537	Cbr-pxn-2	WBGene00037136
		CBG07732	Cbr-ent-2	WBGene00029686
		CBG16205	CBG16205	WBGene00036225
		CBG18863	Cbr-smd-1	WBGene00038178
		CBG20710	CBG20710	WBGene00039645
		CBG19710	Cbr-uev-1	WBGene00038884
		CBG16680	Cbr-hsp-12.2	WBGene00036559
		CBG15350	CBG15350	WBGene00035649
		CBG02038	CBG02038	WBGene00025181
		CBG02032	CBG02032	WBGene00025176
		CBG05540	Cbr-hif-1	WBGene00027971
		CBG02030	CBG02030	WBGene00025174
		CBG14494	Cbr-amt-4.2	WBGene00034967
		CBG07725	Cbr-dyn-1	WBGene00029682
		CBG02068	Cbr-ser-7	WBGene00025201
		CBG04247	Cbr-eif-3.B	WBGene00026961
		CBG02064	Cbr-immt-1	WBGene00025199
		CBG02061	Cbr-igcm-3	WBGene00025196
		CBG05571	Cbr-num-1	WBGene00027992
		CBG19739	CBG19739	WBGene00038909
		CBG19738	Cbr-zipt-1	WBGene00038908
		CBG17558	Cbr-acbp-3	WBGene00037152
		CBG17559	Cbr-suca-1	WBGene00037153
		CBG19734	CBG19734	WBGene00038904
		CBG18401	Cbr-gsy-1	WBGene00037836
		CBG17551	Cbr-dgn-1	WBGene00037147
		CBG06418	Cbr-ges-1	WBGene00028697
		CBG26009	Cbr-mrpl-44	WBGene00087423
		CBG03389	CBG03389	WBGene00026259
		CBG25150	Cbr-prdx-2	WBGene00050905
		CBG06894	Cbr-zfp-1	WBGene00029087
		CBG03385	Cbr-tkt-1	WBGene00026255
		CBG05560	CBG05560	WBGene00027984
		CBG17547	CBG17547	WBGene00037145
		CBG17545	Cbr-pbo-4	WBGene00037143
		CBG19724	CBG19724	WBGene00038896
		CBG16216	CBG16216	WBGene00036231
		CBG16213	Cbr-cab-1	WBGene00036230
		CBG15365	Cbr-clec-101	WBGene00035662
		CBG13181	CBG13181	WBGene00033981
		CBG15362	Cbr-pgrn-1	WBGene00035659
		CBG13183	CBG13183	WBGene00033983
		CBG21169	Cbr-prx-10	WBGene00040015
		CBG02884	Cbr-mfn-1	WBGene00025852
		CBG26854	CBG26854	WBGene00088268
		CBG09040	CBG09040	WBGene00030707
		CBG15716	Cbr-ads-1	WBGene00035862
		CBG11355	CBG11355	WBGene00032485
		CBG13535	Cbr-clec-83	WBGene00034289
		CBG10023	CBG10023	WBGene00031509
		CBG11354	CBG11354	WBGene00032484
		CBG13536	Cbr-kgb-1	WBGene00034290
		CBG11352	CBG11352	WBGene00032482
		CBG14867	Cbr-egg-6	WBGene00035250
		CBG15714	Cbr-taco-1	WBGene00035860
		CBG14861	Cbr-bca-1	WBGene00035244
		CBG13533	Cbr-nprt-1	WBGene00034287
		CBG15710	Cbr-hpo-29	WBGene00035856
		CBG14860	Cbr-daf-9	WBGene00035243
		CBG25533	CBG25533	WBGene00086947
		CBG00694	Cbr-hel-1	WBGene00024046
		CBG02874	CBG02874	WBGene00025843
		CBG22026	Cbr-lin-41	WBGene00040670
		CBG02872	CBG02872	WBGene00025841
		CBG21170	Cbr-mrps-26	WBGene00040016
		CBG21174	CBG21174	WBGene00040019
		CBG21173	Cbr-atp-2	WBGene00040018
		CBG09023	Cbr-eftu-2	WBGene00030694
		CBG08178	Cbr-gcp-2.1	WBGene00030030
		CBG08179	CBG08179	WBGene00030031
		CBG14850	CBG14850	WBGene00035238
		CBG22475	CBG22475	WBGene00041027
		CBG01579	CBG01579	WBGene00024797
		CBG00242	Cbr-acs-22	WBGene00023673
		CBG09060	Cbr-aldo-2	WBGene00030727
		CBG12225	Cbr-iars-2	WBGene00033207
		CBG10043	Cbr-acox-1.5	WBGene00031525
		CBG12223	Cbr-dao-5	WBGene00033205
		CBG14880	Cbr-zig-9	WBGene00035260
		CBG12220	Cbr-mrpl-34	WBGene00033202
		CBG03745	Cbr-nkb-1	WBGene00026542
		CBG02894	Cbr-vha-6	WBGene00025861
		CBG02891	Cbr-rsp-2	WBGene00025859
		CBG02890	Cbr-rsp-1	WBGene00025858
		CBG13546	Cbr-aass-1	WBGene00034300
		CBG15726	Cbr-ubc-20	WBGene00035871
		CBG13548	Cbr-egl-18	WBGene00034302
		CBG13541	CBG13541	WBGene00034295
		CBG10038	Cbr-gei-13	WBGene00031522
		CBG10037	Cbr-ubc-7	WBGene00031521
		CBG10036	Cbr-rpac-19	WBGene00031520
		CBG05929	Cbr-nlp-20	WBGene00028286
		CBG03748	Cbr-mec-8	WBGene00026544
		CBG23387	CBG23387	WBGene00041752
		CBG04622	CBG04622	WBGene00027260
		CBG24239	Cbr-alp-1	WBGene00042399
		CBG29923	CBG29923	WBGene00270351
		CBG24238	CBG24238	WBGene00042398
		CBG01592	Cbr-vha-5	WBGene00024808
		CBG02440	Cbr-ins-11	WBGene00025492
		CBG15759	Cbr-mrps-10	WBGene00035901
		CBG10064	Cbr-mrps-23	WBGene00031545
		CBG03768	Cbr-dhs-4	WBGene00026559
		CBG00257	Cbr-gst-42	WBGene00023684
		CBG29937	Cbr-ndx-7	WBGene00270365
		CBG27753	CBG27753	WBGene00089167
		CBG04612	Cbr-dlat-1	WBGene00027251
		CBG00256	CBG00256	WBGene00023683
		CBG05941	Cbr-mrpl-1	WBGene00028297
		CBG01586	CBG01586	WBGene00024803
		CBG05940	CBG05940	WBGene00028296
		CBG22060	CBG22060	WBGene00040696
		CBG09070	Cbr-alh-9	WBGene00030737
		CBG22061	CBG22061	WBGene00040697
		CBG09073	Cbr-cct-6	WBGene00030739
		CBG22065	CBG22065	WBGene00040701
		CBG22062	Cbr-imb-3	WBGene00040698
		CBG09068	Cbr-dnpp-1	WBGene00030735
		CBG11388	Cbr-sptl-2	WBGene00032511
		CBG17922	CBG17922	WBGene00037431
		CBG04619	Cbr-pas-1	WBGene00027257
		CBG11384	Cbr-vars-1	WBGene00032507
		CBG04617	Cbr-rrbs-1	WBGene00027255
		CBG03317	Cbr-sec-24.2	WBGene00026198
		CBG24698	Cbr-goa-1	WBGene00042747
		CBG23365	Cbr-clh-6	WBGene00041732
		CBG03313	Cbr-ufd-1	WBGene00026195
		CBG03797	Cbr-tba-1	WBGene00026580
		CBG03314	CBG03314	WBGene00026196
		CBG24216	CBG24216	WBGene00042380
		CBG21181	Cbr-gop-3	WBGene00040026
		CBG23362	Cbr-dars-2	WBGene00041729
		CBG22030	Cbr-spp-23	WBGene00040673
		CBG17959	CBG17959	WBGene00037460
		CBG17957	Cbr-coq-8	WBGene00037458
		CBG18802	Cbr-pry-1	WBGene00038147
		CBG15770	Cbr-bckd-1A	WBGene00035912
		CBG13593	CBG13593	WBGene00034339
		CBG03319	Cbr-wdr-46	WBGene00026200
		CBG21198	Cbr-abcf-2	WBGene00040041
		CBG22047	Cbr-rpb-10	WBGene00040688
		CBG22044	Cbr-rla-1	WBGene00040685
		CBG03305	CBG03305	WBGene00026187
		CBG03785	Cbr-ncs-2	WBGene00026571
		CBG04632	Cbr-vha-13	WBGene00027269
		CBG03301	Cbr-ztf-17	WBGene00026183
		CBG00274	Cbr-rsd-3	WBGene00023692
		CBG10077	Cbr-nlp-36	WBGene00031556
		CBG13587	CBG13587	WBGene00034335
		CBG15765	Cbr-cox-5A	WBGene00035907
		CBG10070	Cbr-vha-14	WBGene00031549
		CBG18391	Cbr-ymel-1	WBGene00037827
		CBG00622	CBG00622	WBGene00023991
		CBG10427	CBG10427	WBGene00031816
		CBG12605	CBG12605	WBGene00033527
		CBG07262	CBG07262	WBGene00029368
		CBG08583	Cbr-abcf-1	WBGene00030344
		CBG07253	Cbr-madd-3	WBGene00029365
		CBG09435	Cbr-acly-2	WBGene00031017
		CBG10424	CBG10424	WBGene00031813
		CBG09434	Cbr-eat-6	WBGene00031016
		CBG10423	CBG10423	WBGene00031812
		CBG10422	CBG10422	WBGene00031811
		CBG10421	CBG10421	WBGene00031810
		CBG08109	Cbr-ifd-2	WBGene00029970
		CBG17053	CBG17053	WBGene00036820
		CBG20243	Cbr-haf-9	WBGene00039277
		CBG21575	CBG21575	WBGene00040305
		CBG21578	CBG21578	WBGene00040307
		CBG21577	Cbr-dld-1	WBGene00040306
		CBG05068	Cbr-pept-1	WBGene00027616
		CBG05067	Cbr-nas-33	WBGene00027615
		CBG05065	Cbr-fah-1	WBGene00027613
		CBG05064	Cbr-asp-14	WBGene00027612
		CBG11740	Cbr-mboa-6	WBGene00032817
		CBG08572	Cbr-dhs-21	WBGene00030334
		CBG07242	Cbr-sel-7	WBGene00029357
		CBG08574	Cbr-cky-1	WBGene00030336
		CBG11744	CBG11744	WBGene00032821
		CBG07245	CBG07245	WBGene00029360
		CBG10411	CBG10411	WBGene00031801
		CBG24607	Cbr-mev-1	WBGene00042677
		CBG18375	CBG18375	WBGene00037811
		CBG00614	CBG00614	WBGene00023983
		CBG16195	Cbr-ucr-2.1	WBGene00036218
		CBG01947	Cbr-grk-1	WBGene00025109
		CBG01946	CBG01946	WBGene00025108
		CBG21543	CBG21543	WBGene00040281
		CBG20698	CBG20698	WBGene00039634
		CBG10449	Cbr-lipl-3	WBGene00031836
		CBG14809	Cbr-mec-2	WBGene00035201
		CBG10440	CBG10440	WBGene00031828
		CBG11770	Cbr-his-72	WBGene00032844
		CBG08127	Cbr-ncam-1	WBGene00029985
		CBG31341	CBG31341	WBGene00303282
		CBG21552	Cbr-dmd-6	WBGene00040287
		CBG02810	CBG02810	WBGene00025791
		CBG31359	Cbr-emc-5	WBGene00303299
		CBG31358	CBG31358	WBGene00303298
		CBG12615	Cbr-cuti-1	WBGene00033533
		CBG12610	Cbr-klu-2	WBGene00033532
		CBG08595	Cbr-srbc-45.1	WBGene00030355
		CBG10434	Cbr-cysl-3	WBGene00031822
		CBG19248	CBG19248	WBGene00038504
		CBG20226	Cbr-eif-3.F	WBGene00039262
		CBG20229	CBG20229	WBGene00039265
		CBG31355	CBG31355	WBGene00303296
		CBG02815	Cbr-lec-1	WBGene00025796
		CBG18398	CBG18398	WBGene00037833
		CBG19243	Cbr-slc-17.7	WBGene00038499
		CBG02844	Cbr-din-1	WBGene00025816
		CBG22453	CBG22453	WBGene00041008
		CBG02845	CBG02845	WBGene00025817
		CBG02840	Cbr-coa-7	WBGene00025814
		CBG23303	Cbr-nlp-24	WBGene00041680
		CBG08151	CBG08151	WBGene00030006
		CBG14825	CBG14825	WBGene00035216
		CBG14821	Cbr-ptr-4	WBGene00035213
		CBG13971	Cbr-rnp-2	WBGene00034640
		CBG11312	CBG11312	WBGene00032449
		CBG24637	CBG24637	WBGene00042705
		CBG00668	Cbr-tdc-1	WBGene00024028
		CBG02847	CBG02847	WBGene00025818
		CBG23796	Cbr-cor-1	WBGene00042058
		CBG20286	Cbr-trak-1	WBGene00039308
		CBG14818	Cbr-pak-1	WBGene00035210
		CBG11305	Cbr-asp-6	WBGene00032442
		CBG08140	Cbr-unc-96	WBGene00029996
		CBG09470	Cbr-pqn-22	WBGene00031042
		CBG14817	Cbr-hsp-25	WBGene00035209
		CBG09464	Cbr-lin-33	WBGene00031040
		CBG10452	CBG10452	WBGene00031839
		CBG10451	CBG10451	WBGene00031838
		CBG08136	Cbr-ifc-2	WBGene00029993
		CBG26828	CBG26828	WBGene00088242
		CBG21101	CBG21101	WBGene00039965
		CBG21100	Cbr-abcf-3	WBGene00039964
		CBG23767	CBG23767	WBGene00042036
		CBG14848	CBG14848	WBGene00035236
		CBG10001	Cbr-vha-1	WBGene00031489
		CBG10000	CBG10000	WBGene00031488
		CBG08167	CBG08167	WBGene00030019
		CBG13515	CBG13515	WBGene00034272
		CBG14840	CBG14840	WBGene00035231
		CBG12662	CBG12662	WBGene00033578
		CBG20259	Cbr-oaz-1	WBGene00039288
		CBG21106	Cbr-nmt-1	WBGene00039970
		CBG13990	Cbr-zipt-15	WBGene00034653
		CBG21109	Cbr-mvk-1	WBGene00039972
		CBG31388	CBG31388	WBGene00303329
		CBG30055	Cbr-txt-9.1	WBGene00271001
		CBG01538	Cbr-sax-7	WBGene00024762
		CBG19297	CBG19297	WBGene00038543
		CBG25951	CBG25951	WBGene00087365
		CBG00674	Cbr-cct-4	WBGene00024034
		CBG00673	Cbr-nst-1	WBGene00024033
		CBG09491	CBG09491	WBGene00031059
		CBG12658	Cbr-tre-1	WBGene00033575
		CBG08161	CBG08161	WBGene00030013
		CBG13508	Cbr-eak-7	WBGene00034265
		CBG14833	Cbr-kynu-1	WBGene00035224
		CBG09004	Cbr-arf-1.2	WBGene00030680
		CBG09006	Cbr-wrm-1	WBGene00030681
		CBG08158	CBG08158	WBGene00030010
		CBG24627	CBG24627	WBGene00042696
		CBG01528	Cbr-cln-3.3	WBGene00024753
		CBG15281	CBG15281	WBGene00035592
		CBG22810	Cbr-pptr-1	WBGene00041281
		CBG03298	Cbr-vha-4	WBGene00026180
		CBG28113	CBG28113	WBGene00089527
		CBG28114	CBG28114	WBGene00089528
		CBG05471	Cbr-sqd-1	WBGene00027916
		CBG09830	Cbr-zmp-2	WBGene00031348
		CBG15279	CBG15279	WBGene00035590
		CBG18305	Cbr-sca-1	WBGene00037751
		CBG07657	Cbr-pag-3	WBGene00029633
		CBG08989	CBG08989	WBGene00030665
		CBG21967	CBG21967	WBGene00040629
		CBG09836	Cbr-pbo-1	WBGene00031352
		CBG18782	Cbr-pes-7	WBGene00038134
		CBG03285	CBG03285	WBGene00026172
		CBG03281	Cbr-dbt-1	WBGene00026169
		CBG08974	Cbr-ced-6	WBGene00030653
		CBG17447	Cbr-sulp-7	WBGene00037061
		CBG16117	CBG16117	WBGene00036161
		CBG08976	Cbr-ucr-1	WBGene00030654
		CBG21976	Cbr-mth-2	WBGene00040634
		CBG08977	Cbr-ddx-15	WBGene00030655
		CBG20649	Cbr-gst-22	WBGene00039594
		CBG17441	CBG17441	WBGene00037058
		CBG18772	Cbr-noah-2	WBGene00038129
		CBG15263	CBG15263	WBGene00035577
		CBG16150	Cbr-pkc-2	WBGene00036183
		CBG21941	Cbr-hlh-2	WBGene00040606
		CBG06343	CBG06343	WBGene00028638
		CBG05011	Cbr-got-2.2	WBGene00027571
		CBG07680	Cbr-nhr-91	WBGene00029650
		CBG04170	CBG04170	WBGene00026897
		CBG09850	CBG09850	WBGene00031366
		CBG18326	CBG18326	WBGene00037770
		CBG09854	CBG09854	WBGene00031370
		CBG18327	CBG18327	WBGene00037771
		CBG19657	Cbr-pole-2	WBGene00038835
		CBG15298	Cbr-gos-28	WBGene00035605
		CBG16145	Cbr-fln-2	WBGene00036178
		CBG08527	CBG08527	WBGene00030300
		CBG21944	CBG21944	WBGene00040609
		CBG05007	Cbr-lite-1	WBGene00027567
		CBG05005	Cbr-lrch-1	WBGene00027566
		CBG06335	Cbr-icl-1	WBGene00028630
		CBG10834	Cbr-ets-4	WBGene00032102
		CBG08991	Cbr-rps-12	WBGene00030667
		CBG09840	CBG09840	WBGene00031356
		CBG18317	Cbr-ran-1	WBGene00037761
		CBG08994	Cbr-abi-1	WBGene00030670
		CBG07665	CBG07665	WBGene00029639
		CBG16139	CBG16139	WBGene00036175
		CBG07668	Cbr-famk-1	WBGene00029642
		CBG08999	Cbr-rgs-5	WBGene00030675
		CBG16133	CBG16133	WBGene00036171
		CBG16171	CBG16171	WBGene00036199
		CBG05039	CBG05039	WBGene00027593
		CBG05038	CBG05038	WBGene00027592
		CBG05037	CBG05037	WBGene00027591
		CBG04188	Cbr-nduf-5	WBGene00026913
		CBG11712	CBG11712	WBGene00032794
		CBG05040	CBG05040	WBGene00027594
		CBG07211	Cbr-lin-42	WBGene00029339
		CBG01919	CBG01919	WBGene00025087
		CBG07699	Cbr-pod-2	WBGene00029664
		CBG01916	Cbr-mrp-4	WBGene00025084
		CBG01912	Cbr-glo-1	WBGene00025081
		CBG19673	Cbr-mel-32	WBGene00038848
		CBG05029	CBG05029	WBGene00027584
		CBG05028	CBG05028	WBGene00027583
		CBG05026	CBG05026	WBGene00027581
		CBG04172	CBG04172	WBGene00026899
		CBG11706	CBG11706	WBGene00032789
		CBG07691	Cbr-svh-5	WBGene00029658
		CBG01909	CBG01909	WBGene00025078
		CBG07688	Cbr-nfki-1	WBGene00029655
		CBG09868	CBG09868	WBGene00031384
		CBG20689	CBG20689	WBGene00039625
		CBG16158	Cbr-apa-2	WBGene00036188
		CBG17486	Cbr-gen-1	WBGene00037095
		CBG18333	CBG18333	WBGene00037776
		CBG30485	CBG30485	WBGene00271215
		CBG01901	Cbr-rrc-1	WBGene00025070
		CBG05057	Cbr-mup-2	WBGene00027607
		CBG05056	Cbr-glt-4	WBGene00027606
		CBG05052	Cbr-lmp-1	WBGene00027603
		CBG19216	Cbr-col-144	WBGene00038474
		CBG20655	CBG20655	WBGene00039597
		CBG01939	CBG01939	WBGene00025103
		CBG21507	Cbr-rps-18	WBGene00040255
		CBG19695	Cbr-let-767	WBGene00038870
		CBG00604	CBG00604	WBGene00023975
		CBG19690	CBG19690	WBGene00038865
		CBG22842	CBG22842	WBGene00041305
		CBG22843	CBG22843	WBGene00041306
		CBG21512	Cbr-nuo-3	WBGene00040260
		CBG21511	Cbr-arl-8	WBGene00040259
		CBG05045	CBG05045	WBGene00027598
		CBG05041	CBG05041	WBGene00027595
		CBG13900	Cbr-atln-1	WBGene00034582
		CBG31312	CBG31312	WBGene00303251
		CBG19687	Cbr-rps-13	WBGene00038862
		CBG20668	Cbr-gst-12	WBGene00039606
		CBG17025	CBG17025	WBGene00036800
		CBG22849	CBG22849	WBGene00041312
[truncated: 312 more rows]
