# Supplementary material for: Coincident evolution and functional adaptation of the taxonomically restricted genes ivph-3 and gon-14 in Caenorhabditis nematodes
Source: Biol Open. 2025 Oct 16;14(10):bio062018. doi: 10.1242/bio.062018 (PMC12570147; doi:10.1242/bio.062018)
Supplement: Table S6. — Nematode strains used in this study [file biolopen-14-062018-TableS6.xlsx]

## Sheet: ST6 Strains
Supplemental Table 6. Nematode strains used in this study
Species	Strain name	Genotype	Source	Notes
C. briggsae	AF16	wild type	CGC
C. briggsae	CM2037	Cbr-gon-14(gu102)	Sharanya et al., 2015
C. briggsae	CM2038	Cbr-gon-14(gu168)	Sharanya et al., 2015
C. briggsae	CM2516	Cbr-ivph-3(gu236)	Sharanya et al., 2015
C. briggsae	CM2581	Cbr-unc-119(st20000); Cbr-gon-14(gu102); guEx1497	Chamberlin et al., 2020
C. briggsae	CM2583	Cbr-unc-119(st20000); Cbr-ivph-3(sy5216); guEx1499	Chamberlin et al., 2020
C. briggsae	CM2808	Cbr-ivph-3(sy5216); Cbr-gon-14(gu102)	Chamberlin et al., 2020	Cbr-ivph-3; Cbr-gon-14
C. briggsae	CM3111	Cbr-unc-119(st20000); Cbr-ivph-3(sy5216); guEx1603	this work	sy5216; I889 C1 (A)
C. briggsae	CM3164	Cbr-unc-119(st20000); Cbr-ivph-3(sy5216); guEx1616	this work	sy5216; I601 C
C. briggsae	CM3165	Cbr-unc-119(st20000); Cbr-ivph-3(sy5216); guEx1617	this work	sy5216; I890 E
C. briggsae	CM3184	Cbr-unc-119(st20000); Cbr-gon-14(gu102); guEx1625	this work	gu102; I954 E
C. briggsae	CM3321	Cbr-unc-119(st20000); Cbr-ivph-3(sy5216); guEx1645	this work	I997 B1
C. briggsae	CM3323	Cbr-unc-119(st20000); Cbr-gon-14(gu102); guEx1646	this work	I990 B1
C. briggsae	CM3325	Cbr-unc-119(st20000); Cbr-ivph-3(sy5216); guEx1647	this work	I1016 C1
C. briggsae	CM3341	Cbr-unc-119(st20000); Cbr-gon-14(gu102); guEx1648	this work	I989 E1
C. briggsae	PS9217	Cbr-ivph-3(sy5216)	Sharanya et al., 2015
C. briggsae	RW20000	Cbr-unc-119(st20000)	Zhao et al., 2010
C. elegans	CM3092	Cel-ivph-3(gk3691)/DnT1[unc-?(n754) let-?]	this work
C. elegans	CM3101	Cel-ivph-3(gk3691); guEx1602	this work	ivph-3; I889G4
C. elegans	CM3140	Cel-gon-14(q12)/DnT1[unc-?(n754) let-?]	this work
C. elegans	CM3147	Cel-ivph-3(gk3691); guEx1610	this work	ivph-3: I890B
C. elegans	CM3152	[Cel-ivph-3(gk3691); Cel-gon-14(q12)]/DnT1[unc-?(n754) let-?]	this work
C. elegans	CM3154	Cel-ivph-3(gk3691)/DnT1[unc-?(n754) let-?]; guEx1611	this work	ivph-3; I601 A10
C. elegans	CM3180	Cel-gon-14(q12); guEx1621	this work	gon-14; I954 D1
C. elegans	CM3182	Cel-gon-14(q12); guEx1623	this work	gon-14; I604 G1
C. elegans	CM3247	Cel-gon-14(q12); guEx1627	this work	I989 A3
C. elegans	CM3250	Cel-gon-14(q12); guEx1630	this work	I990 C2
C. elegans	CM3313	Cel-ivph-3(gk3691)/DnT1[unc-?(n754) let-?]; guEx1639	this work	I1016 B1	Can be maintained as a homozygote
C. elegans	CM3316	Cel-ivph-3(gk3691)/DnT1[unc-?(n754) let-?]; guEx1642	this work	I997 A1
C. elegans	JK2933	Cel-gon-14(q12)/nT1[qIs51]	Siegfried et al., 2004
C. elegans	N2	wild type	CGC
