# Supplementary material for: Coincident evolution and functional adaptation of the taxonomically restricted genes ivph-3 and gon-14 in Caenorhabditis nematodes
Source: Biol Open. 2025 Oct 16;14(10):bio062018. doi: 10.1242/bio.062018 (PMC12570147; doi:10.1242/bio.062018)
Supplement: Table S7. — Details for transgenes used in this study [file biolopen-14-062018-TableS7.xlsx]

## Sheet: ST7 Transgenes
Supplemental Table 7. Details for transgenes used in this study
	name	Composition and details
transgenes: C. elegans
	guEx1602	15 ng/ul Cel-unc-119(+) (pDP#MM016) ; 20 ng/ul Cel-myo-2::mCherry (pCFJ90); 50 ng/ul 1kb ladder (carrier DNA; NEB); 25 ng/ul Cel-ivph-3(+)L (isolate ivph-3; I889 G4)
	guEx1610	15 ng/ul Cel-unc-119(+) (pDP#MM016) ; 20 ng/ul Cel-myo-2::mCherry (pCFJ90); 50 ng/ul 1kb ladder (carrier DNA; NEB); 25 ng/ul Cel-ivph-3(+)S (isolate ivph-3: I890B).
	guEx1611	15 ng/ul Cel-unc-119(+) (pDP#MM016) ; 20 ng/ul Cel-myo-2::mCherry (pCFJ90); 50 ng/ul 1kb ladder (carrier DNA; NEB); 25 ng/ul Cbr-ivph-3(+) (isolate ivph-3; I601 A10; three additional transgenes recovered with same negative result)
	guEx1621	15 ng/ul Cel-unc-119(+) (pDP#MM016) ; 20 ng/ul Cel-myo-2::mCherry (pCFJ90); 50 ng/ul 1kb ladder (carrier DNA; NEB); 25 ng/ul Cel-gon-14(+) (isolate gon-14; I954 D1)
	guEx1623	15 ng/ul Cel-unc-119(+) (pDP#MM016) ; 20 ng/ul Cel-myo-2::mCherry (pCFJ90); 50 ng/ul 1kb ladder (carrier DNA; NEB); 25 ng/ul Cbr-gon-14(+) (isolate gon-14; I604 G1)
	guEx1627	15 ng/ul Cel-unc-119(+) (pDP#MM016) ; 20 ng/ul Cel-myo-2::mCherry (pCFJ90); 50 ng/ul 1kb ladder (carrier DNA; NEB); 25 ng/ul Cel_Cbr-gon-14(+) (isolate gon-14; I989 A3)
	guEx1630	15 ng/ul Cel-unc-119(+) (pDP#MM016) ; 20 ng/ul Cel-myo-2::mCherry (pCFJ90); 50 ng/ul 1kb ladder (carrier DNA; NEB); 25 ng/ul Cbr_Cel-gon-14(+) (isolate gon-14; I990 C2)
	guEx1642	15 ng/ul Cel-unc-119(+) (pDP#MM016) ; 20 ng/ul Cel-myo-2::mCherry (pCFJ90); 50 ng/ul 1kb ladder (carrier DNA; NEB); 25 ng/ul Cel_Cbr-ivph-3(+) (isolate I997 A1)
	guEx1639	15 ng/ul Cel-unc-119(+) (pDP#MM016) ; 20 ng/ul Cel-myo-2::mCherry (pCFJ90); 50 ng/ul 1kb ladder (carrier DNA; NEB); 25 ng/ul Cbr_Cel-ivph-3(+) (isolate I1016 B1)
transgenes: C. briggsae
	guEx1603	15 ng/ul Cel-unc-119(+) (pDP#MM016) ; 20 ng/ul Cel-myo-2::mCherry (pCFJ90); 50 ng/ul 1kb ladder (carrier DNA; NEB); 25 ng/ul Cel-ivph-3(+)L (isolate sy5216; I889 C1 (A))
	guEx1499	Transgene from Chamberlin et al., 2020. 15 ng/ul Cel-unc-119(+) (pDP#MM016) ; 5 ng/ul Cel-myo-2::GFP; 25 ng/ul Cbr-ivph-3(+)
	guEx1617	15 ng/ul Cel-unc-119(+) (pDP#MM016) ; 20 ng/ul Cel-myo-2::mCherry (pCFJ90); 50 ng/ul 1kb ladder (carrier DNA; NEB); 25 ng/ul Cel-ivph-3(+)S (isolate sy5216; I890 E)
	guEx1616	15 ng/ul Cel-unc-119(+) (pDP#MM016) ; 20 ng/ul Cel-myo-2::mCherry (pCFJ90); 50 ng/ul 1kb ladder (carrier DNA; NEB); 25 ng/ul Cbr-ivph-3(+) (isolate sy5216; I601 C). Positive control for mixture in guEx1611.
	guEx1497	Transgene from Chamberlin et al., 2020. 15 ng/ul Cel-unc-119(+) (pDP#MM016) ; 5 ng/ul Cel-myo-2::GFP; 25 ng/ul Cbr-gon-14(+)
	guEx1625	15 ng/ul Cel-unc-119(+) (pDP#MM016) ; 20 ng/ul Cel-myo-2::mCherry (pCFJ90); 50 ng/ul 1kb ladder (carrier DNA; NEB); 25 ng/ul Cel-gon-14(+) (isolate gu102; I954 E).
	guEx1648	15 ng/ul Cel-unc-119(+) (pDP#MM016) ; 20 ng/ul Cel-myo-2::mCherry (pCFJ90); 50 ng/ul 1kb ladder (carrier DNA; NEB); 25 ng/ul Cel_Cbr-gon-14(+) (isolate I989 E1)
	guEx1646	15 ng/ul Cel-unc-119(+) (pDP#MM016) ; 20 ng/ul Cel-myo-2::mCherry (pCFJ90); 50 ng/ul 1kb ladder (carrier DNA; NEB); 25 ng/ul Cbr_Cel-gon-14(+) (isolate I990 B1)
	guEx1645	15 ng/ul Cel-unc-119(+) (pDP#MM016) ; 20 ng/ul Cel-myo-2::mCherry (pCFJ90); 50 ng/ul 1kb ladder (carrier DNA; NEB); 25 ng/ul Cel_Cbr-ivph-3(+) (isolate I997 B1)
	guEx1647	15 ng/ul Cel-unc-119(+) (pDP#MM016) ; 20 ng/ul Cel-myo-2::mCherry (pCFJ90); 50 ng/ul 1kb ladder (carrier DNA; NEB); 25 ng/ul Cbr_Cel-ivph-3(+) (isolate I1016 C1)
