# Supplementary material for: Coincident evolution and functional adaptation of the taxonomically restricted genes ivph-3 and gon-14 in Caenorhabditis nematodes
Source: Biol Open. 2025 Oct 16;14(10):bio062018. doi: 10.1242/bio.062018 (PMC12570147; doi:10.1242/bio.062018)
Supplement: Table S8. — Primers used in this study [file biolopen-14-062018-TableS8.xlsx]

## Sheet: ST8 Primers
Supplemental Table 8. Primers used in this study
Experiment	Primer name	Sequence (5' - 3')	Description and notes
Transgenic rescue with Cel-ivph-3 (nesting PCR was used)
	CL6942	ACTATCTCGTTCTCGTGTAGTCAGG	F1 (for Cel-ivph-3(+)L)
	CL6948	TCGTGAACGCCACAATTCAGAG	R1
	CL6944	GGCACAGTGCTAATACCCACG	F3 (for Cel-ivph-3(+)S)
	CL6943	taaccaaacgggcaggatttacg	F2
	CL6949	ATCAGCAGAGTACCTCGCAATG	R1
Transgenic rescue with Cbr-ivph-3 (nesting PCR was used)
	CL4743	ttatgaatgtgcgaaagcgacc	F1
	CL4744	tcctctttaatgcaaccgtgtc	F2
	CL4745	gagtatatctgcccttagcgac	R1
	CL4746	tttgcttcctggtacaacttcc	R2
Transgenic rescue with Cel-gon-14 (nesting PCR was used)
	CL7280	AGATGGTAAATTGCCGGGAGG	F1
	CL7283	TCGTGGCGAGACCTACACAG	R1
	CL7281	GTGCAATGGGTCAGCACTTTAG	F2
	CL7282	AGCGCCTGTGTCGATTTACG	R2
Transgenic rescue with Cbr-gon-14 (nesting PCR was used)
	CL4739	GGTTCTGAGTTGGAATGAATGATGG	F1
	CL4741	ATCTCTTCAGTTTACAACGCACC	R1
	CL4742	CTATTACGCTAGTGCGCGTTG	F2
	CL4740	CGATTCGGATAACGACTGCTG	R2
Genotype of Cbr-ivph-3 alleles (and transgene DNA in C. elegans background)
	CL4854	ccaccagcatctcacaactc	F
	CL4966	atagcggccgcttaaaaatcatttggttcctcttgtttta	R. Has tail used for cloning Cbr-ivph-3 cDNA
	CL4855	agttctttgccgggtaacaag	seq
Chimeric gene rescue
	CL7369	GCAAAGGAACTTCATctgaaatttttttcgtaataaagatgaaaactttagagag	gon-14 Cel_Cbr R
	CL7370	ttacgaaaaaaatttcagATGAAGTTCCTTTGCTGTATGTGC	gon-14 Cel_Cbr F
	CL7371	GCATTTGTAGAGCATctgaaaactagcgatttttagagcaaaac	gon-14 Cbr_Cel R
	CL7372	aatcgctagttttcagATGCTCTACAAATGCTGTAAATGTTTGG	gon-14 Cbr_Cel F
	CL7407	GGTTTTCTTTCTTCCATGGTTTCctgaaaatttccgaaataattattaaaataaatatcgac	ivph-3 Cel_Cbr R
	CL7384	cggaaattttcagGAAACCATGGAAGAAAGAAAACCCGAAAAATACTAC	ivph-3 Cel_Cbr F
	CL7383	GCTTTTCGTTCATTCATttgaaagtgtagctaatcggctattaatagcag	ivph-3 Cbr_Cel R
	CL7408	gattagctacactttcaaATGAATGAACGAAAAGCGCCAATTTTTG	ivph-3 Cbr_Cel F
Genotype of Cbr-gon-14 alleles
	CL4211	ttgtgactggaaaggccga	F
	CL4212	gcactcgaatcacgaagg	R
	CL4210	agaaccgttggaagctacga	seq
Genotype of Cel-gon-14 alleles
	CL7224	CCCGAAGTTGATAATGGTCACTG	gon-14(q12) F
	CL7225	CCGGTCACCTTCTCGTTTCTC	gon-14(q12) R
	CL7226	TTTCCAGCACCACGAGTAAAC	gon-14(q12) Seq
Identification of Cbr-ivph-3 isoforms
	GL539	GGTTTAATTACCCAAGTTTGAG	SL1-specific primer
	GL805	GGTTTTAACCCAGTTACTCAAG	SL2-specific primer
	GL1769	CCTCCGATTGTTCAATTTCA	Cbr-ivph-3-specific forward primer present in exon 2 of the wormbase gene model
	GL1770	GCATACACCAGTTTTCATGG	Cbr-ivph-3-specific reverse primer present in exon 7 of the wormbase gene model
