# Supplementary material for: Coincident evolution and functional adaptation of the taxonomically restricted genes ivph-3 and gon-14 in Caenorhabditis nematodes
Source: Biol Open. 2025 Oct 16;14(10):bio062018. doi: 10.1242/bio.062018 (PMC12570147; doi:10.1242/bio.062018)
Supplement: Table S9. — Sequences used to produce tree in Fig. 2B [file biolopen-14-062018-TableS9.xlsx]

## Sheet: ST9 Sequences used in tree
Supplemental Table 9. Sequences used to produce tree in Figure 2B (downloaded from Caenorhabditis.org Oct 2024)
sequence ID	sequence
>CBOVI.g10510.t1	MENKCCYCGKLLPGGDYMDVPKKDTRLLERMEAEFGLLFTVRCNSQGNAKICRKHFDEQTASPVLDETIPWIDSSLADHVYFSTIPEEIYIKQEVDENQAFIGEKHPSDMPGTSFKAKLPDCFVEKENGFLECTVCSKLFRKKSMTVEMLIEHSRHKEFRRETREEEEDEEEDNDENEDDDEEEEEEDEEDADDEEYTNSTEPKLTDEEIHDLTTNLCRFFLRNGVPFSSVRDNNLVKATKFLNPSYPVPDTKKLMDIVRELNDQFTEYPIIRDENAPISLTVDFQPYDVYCFLAISVHYYVDDVPQCHLILKKYMNTESKLSILKRAIKDELPELAVGISNIVVTDQELDDEFREANLMKNGFECIFTILSGFADRLMKIPPIKESLEKLREFIGKFR…
>CBOVI.g3374.t1	MKFIVGTKRAKTAPIPTATELEFYLDKLAGQIKTHNYFNRSFGPFSVTFDVVRGPTTVYLAYSIHSFETRLCRSNRVFLHRVVMNTADTDTVLGLIRRTICNSTYKQLNFRNVVIREPQFMNEFCRDKPELKPFICFSAYIKQFADSIFTHDFFKWPFMKFRNIVKGAMKNKYHGEIVEKSMKKFEFFLDIPSLFDKSWKENAIIVDFFVKHFGLFTSLNERFELNEAITNEDMCYIEYLQRLYMLLREIEHDLSSTDNSISQVVPAVQVIRDFVENQEFEYQSIIMSSFDNIMAPLLSHSHPNRYDIACFLDPRYSLRLNIYSLKDWQKIACDFVNLCCKDEIVYEAVDGYRSNMKNARLVKFRNEVNFYCSTVQASRPHLKSDLMEWWGVYESNLIL…
>CBRIG.CBG03376.1	MEERKPEKYYKTEDNDPIEYEEEAPPDLTPPPPIVQFHSNISHFSRPAKLMNARSDLYEQNAYSSVERYNEELAMRFFLGNGRSLETINDPPFLKFLHHLNPTRNPPEPSYMTTRAMTETRPDIKYLRNLGPLGITIEAVRKADEIYLSISSHFYNSHGERQNTVHFEKIIFRDYDGRIVADRIRKVVDARKAMNYAVSYIMSPNCRMLEMITANMPVKNKFICVFSYLTMIANEVVKFPEFLAGLKVLREYVSALQKHREVFTKFKKMQKDANDSADIPCLDVEGDWLSTLYFLASCSHLHETFSNIHENWCMPNYLDATEENSLANLLDFLLVLCRVTSEICSEDSCISQALYSISMVHNSIKKCGIKSARERMRKTFDKYYKSMTKDRSGDYLTVS…
>CBRIG.CBG07761.1	MDRSASSSCDPGTSSASFEPLIPSKYKYRTVTINGVQRKLAYTDSSQNTRQGEADPKTIELITRFLTSQGLSLECAREPAFMNLVRYLSRDCQIPSLFEMKTFLTKTTESMKQRPIVHFQRGCGPLGLTIDYIGTDQKYLVYSIHWFKEISERQNIVYFRRLSLADIQDSGSLLIPPRESVDSTSFGTVKFSSIVLPNEEAFKLVIDSRVGKRYYICFHYHMTSFVKQLMNIYEFGRGLTQLKELVRFIRERVQFYAIFRKIKVARNMKHDVPVIKNEQSWEETFLFLTNCLAMHDVFYDYADEIGYPNYISNSTFNYLIYFQRLLQQCINICKELSQPGNSISQAIPKIIDLKNYILSSKMGYRFEYTVQELMMSVFHNITHGLSHYMYETASLFDPR…
>CBRIG.CBG13631.1	MQTLQTARLTSKPQITLPSSSSAKPPPPPRPNGPPPPYKASGILRHRPPPAARAEEQQQLETDPKTVELLARFLVSQGLPLECSKEPAFLDLARHLNSRMVIPPENVMNKFIDRAAQIAKPLVNFQKTVGPLTVTLDIAGDDDQKYLVFSIHYFEDLYERKNIVYLRKMYLRFIEAETLLTSIRRAVNNYTYGTVKFSNIVCPNESILEMISNSGVVKRYYVCFQNYMTQFVHILLKIPELAQGLNQIRCFVKYIRQDADKYSRFRRMQLSRSAEMDVPKLDKESWESTSVFLTRCLVLHDTFVEYCQLMNLDPYISNKTFNHLIYFQRLLEQCIKYSRELSQSNNSMSQVLPAIISLKGYITTNNLGYPFQRQIDETAEKIFGPITYGDSRGLYEIAS…
>CBRIG.CBG18977b.1	MSTIFSKTTMKFLCCMCNRMSEKSCMVVLPKSEEMLDQWIKQYSLKLKYSSKGGDQFVCKLHLDEYKMPGLISSDLYFENPSTSTEYLQDVKQEDIVEEDAYGQGYSLVEPKEEAVDYADVAFEYEDNSYANYEDENNYQQRDSYQIECAPSTSKPNQNSYPRFRNLFPPPLKPSVDFEDLPLYYPELSDCEVMSFCVKTSSNLSGETAFECGMCPEQYFNSTDTRPVRMHFQFKHSVLIRNYLQTGEADSAPKKYAAIPEKTKMQADRELCTFLIRNGLPLKTVQDRNLEMLCFNANSSYSLPSVDILCKYMEEFASLKTNSKIQPDNGPVTVTFDTTSFNNRNFLAFSVHYLQKSRRKTSIFLREFEVTHPVISSIMSTIKSTIEESIVSGRRLPIT…
>CBRIG.CBG22444.1	MENPSKTLAILSQFMASQGIPFENVQNPGFRKFLANFGVDSAVFAPAEMKNSVKTGEKSREIDKSKGPISLTVDWSPRFLVYSVHYFENVFERKTAIFFEKFDHSITADTIYQKLGLGKPEILNFLGATSQVSFRFMEHHTANSYTCLHDFITAFVKRILNLSEIQKALQLVKQFLKVFRSNPSKMNSLKNVLLQRSLSTAWPPEENATWQSTADFLNRWIELHPIFDKFSVTWGLTNYLHPRVTQLLYQLQHILNQCSHASRLLSNPKTSSISQIIPAVNQIQKAISDKNQPNKPFIERFIVRDFGIIFHGFIHETYNLKYEVAMILDPRYAYRASIRDGKEWKNVEKRLMDQALLRYFNEQEMQFLGYEVSDDPSVRYMFFKKELDLYRSIIQDLPS…
>CBRIG.CBG22445.1	MNPDSSQKTCELLSKFMISQGIPLANIRNSAFQDLLEHFEQPDFEIPTEKCLEDSLKWAEPETMDCKVGGALSITVDLAAEEDGTDEKWIVFSCHHFEDFHKRTAVVHFEKLEIAQFNWPTLWSRIHVAITAAYTNFHTVNIVCSSPELAEIFRQPSESRNSEDVRRNDYICFAFYVDKFARQILEIDEVKKSINRLHRFLKVLKTVPEIYRFFVEFQKSKNWDPKLPTIDSKCWQSELFLFTRCLEMDPIFLQISQRWSLVSNYITSSEFNNLLYIQKVLDECEQCLQNLGTSNSSMSQVIPAISRIQMTTMNSKFDDAESLNPTIQTLFSDVFCEFNGSEDYQKSTWLDPRFAFRRDIQPVEKWDDVTQKILEGSSEGVKIEFQQEIQKYRKLLKSE…
>CCAST.g10445.t1	MTSQVVFTQLGSSQIKPGGKTDKFIDVLIKMNEKTKCLDSLAETARKSLIFNLSVLKDEAKWNRMSELFLEQVDCDRASRLSAFSHAWFNMIYALPEHEDVEILAINMLTFLIDVMMKKDVAIPKFFLMYNDFESQLSKLTSENLKTIVSYITEIIKRIGDNLENEDTENSNIARFNQRWKDLVALVIRKVAQFELFEFNDQEIDGKEAAREILFMWIRITKNQDAFELLVDISSSDSFLVPINERFCDEVIAEEISIDLEKDETIEEEKKRRIEMTWKAIILTKVIDKDRHTNLWNAIITAWKIPDDITEIEENTQDFVKCLYIGRKILSTSVDVAKKFLGLIRTEKYRLLESQIAFALSIIQCGFDRNDSLADMKKTLQKLFRAGELAEECVWMSEN…
>CCAST.g1110.t1	MDPTYGEGHTRQRSGSTPGYEQQQNEQQNPYGMQAQLGKMMWEAGSKQVQDTFKSYGRIDLFRPYFDVEPAVVRKRLIRSFIPRKPSQITVSPDLYGPTMIILTSVALLLYNMKTSGIVIQNGTLMGTAMFTCFGSWALISGGIWLACFLLSAETPMLTILSTFGYSLTSHCLVLLLTSLFHSSHDHLFFMLLLGIFCVPSALRMALIVCSQSRIPANRLILIGVSIAAHLLLIIYLHFGFHVVLEELDEIVGDAIDLKPPAAIASEFVNTLWYKLNMSHVKKFRMEMERRVETNKQFMEEQRRKQETLGGHTAYHSRRRILYKYQTEEVLKLMEQSKPPNPVPVKVPETKRRIVVRSIVPVIKPSSNTPSTSEASTSEVGVISKAKTDNLLCRFLAKN…
>CCAST.g11753.t1	MKDYLYKYFTDFRGYHKCLDCQKVFRTSFNDFYLNKHLQLAHKLNISDIILEYANESWEIMKHYYKDVLPNGYSCLFCNQMFFDKNEYILVSHINAVHGFVMKEQMNEQIMMEKRRDDELNSYRVAELRRLNYDPNAFQTITEIDYDDTDKSNIKCDFFEDVGNNTKSCIICNLQLKVISVSSLLKHLRTVHNIFEILDGVAKKKRKLIQAKKVSKQKEKDGEYEKIPNFFICSEDLMTCISCGIKLEDKTLEVQFEHIRKLHPSIFASLKPDLPPAPRKPILKKRMKSFNAERKLTSFMISQGISYDVLDDPNLKIVQRAMNTKITQLNTRFVPHEIDCKDIMNKLIEDCANETKEQISPFPNTPITISISFHCENQEIFVAACLHSNMMNFKRKNRV…
>CCAST.g13090.t1	MNSNLMISKFLTKFGLSAETVRDPAFQHMIFSINNNFKTPPPAEIEKCLDNFSNMILTKKQDDDAIRSIQPIAVTVDTVENGQDTFLAFSFHYFVKKGTKSHVVHLKKIEALELDEIFNEIRTAANQFNSEQIRFLTIITANPKISLHCVQNNISDRTYICYFTYITFFADTVLNIMEFKNAVEYLQKFYLVVKYDKQCRFEIDKFFKSAGKTYEFPVKLELETWTDVAEFLSDVMRNHHLIINISRRLNKYHKIRKIEFHYQQLICLQEILQHLYESVGELSKLNGYFSQILPEISKIRKVIKLCCPDLLIRMKIENAFMKHLDFITKDFKNREYALATFLDPRFCFDLEIFDHEFWRLAVITVGRKLMSNESGMNLGYAYQCQEKIINKEITSYLNS…
>CCAST.g15105.t1	MWREPPPYYAKLNKQSMNVNPVTNSLKRAYESAGNSTIPIKRPAIFSKRNQNSNDASVYTGAKAEMDELLARFFLNSGISYECVEDPSFVQLMTHFAPHFDLPTPNSMVECVTRLAFPMKVKSVYNFSKAVGPLTATLNTYKVDDEIFLAYSIHFFDDYVQRKNVVFMRKLILSEIDGESVLTYARRSINNFNYGNVRFTNMVTIDEEMAGKMLKTNAVSNNYICFFTYLSRFIETVLKIPDFQLGLDSLRNFIQFLRKHADLYSKFRRLQLSKNGELDLPCLDDEKWTSTTVFLTRCLLLHETFADFAVRFRISSYISDDTYSKLSYLQRLMSHARKFAKELSTPDSSVSQIVPTVVSIKGFLEETVTILRANVANFTQKSPILLKNPIFFPRKSLGY…
>CCAST.g16755.t1	MMRKAQDDHNTVQNKIQPLLIPSISQKCIQWQLQTLPSRLQNDQQRVRNEALISFLCSNGLSLDCVEEEPFIGFIKTFGQRVPKKLELHNAMIIQPQKNVEFWKQSIDPVAVSYDVQIIEDDAFLVYSITGYDEDVRKTHVFMKKLYSCEATDTNIHNLILRASKIDVNKYNCLVTPVQRLSPFRSFICFHSHLSLFANTILSISIFRERLNILKNFVKILKTNLNMNTKFNRLTERKKEDLPVWKSDNWLDVCQFLKESIRLHYIFRSFSKDNIYLSMDMHRKIVILFDILSTLRKCSEELSSETSCVSRIVPVVVSLENYVDTLSDTLPDSMMDKINRSFRHHLSNVVFQEFNKNHYHFACLLDIRYGYSTEIFEMTKWTNIEREFIEYIIRNEIGD…
>CCAST.g6407.t1	MWRSMTGDPPPYYARMNKQSMNVNPVTNSLKRAYESSTSTLPPLSAHRSGILPQRSRQIFPELMSSEIGQRVDELLSRFFINAGISYDNVDDPSLVQLMNMICPQVNLPTPATMEQCIGRLAYPMKVKSVINFGKAVGPLTATLHTYKFNDEIFLAYSIHFFDDYIQRRNVVYMRKLILCEIDGESVITYVRRSINNFNYGNVRFTNMVTVDEGMADELIHTNAVTNNYICFFTYLSRFIENVLKIEDFRMGLTSLRNFIIFLRSHADLYSKFRRMQLSKNGELDLPCIDDGKWTSTTVFLTRCLLLHETFADFAMRFRLTTYISDDTYSKLSYLQRLMSHCRRFARELSTPDSSVSQIVPTVTSIKGFLDGKSVGFGFEDDVRAVFRKHLQPLINGQE…
>CCAST.g6408.t1	MQEFILQFFVNFLDNFRCVLCGKVFRFSGDHRYLDTHLRSGHKLTERQIIDGPKIHDKKNGSPEYELVSPNDYQHRRRCQNGKGNSSLPQVVSTPPPIQPIHENNADNQHIIQMFYRKIPNGYTCTFCHRQFIKKSDHILICHISMAHPSLKTTEEAASRATFIGTGTNVSLPHDDNEPDISEYFRRYNSRLQCVLCNLLFANSKHCSSHMDLKHNEIYRSLPLKAPKKFRRVDTLTEREKIERLRKLNYDPTLPNMMLSIKYDDSDEDNIICDFYEPFEDKMQCLICDLMIKTKSATFLLKHLRTNHSIFNVDLKTKKMTFDGAPSAKRPKIAETEKMSQDLFANYDSPSLSENDSDFVWNFFTLNGEKLTCMCCGLEFIRKTYSSLIKHLQLMHPSV…
>CCAST.g6409.t2	MSLKPTAQGVIIPTTSVQMTPSTSKGRVPLAMKKKTNALKYDKQVNIDEMVCQFFAKTGLPSDTVRDPSFIQLIYTLNKEYSPPTPSTVEYELDAITHKIKSDKRSTDLTKFVQPIAITVDTYKNGPDVYLAFSLHHFNDSTARENTVKFMKMSSLEIDPVLILDEIQYTANEYCAKKIKFPSLVTPNPEIAQYFHEVDVIDRSYDCYFSHITKFADELLKIPEFEIALDVLKNFFLGVKNDNNFQCQIQNIFRYFIANKTHFDFPKIQLTKWTEYSEFLSNVLQYHRWIAELSLRSVEHKAYIDETLYDQLMCLQTILSVLNTSVKELSKSDSYASQVIPQLVKIRKLILKDLNNESLSKQLEAAFLKTLHPLMHGYKDGIYDLAVFLDPRYSLETDI…
>CCAST.g976.t1	MSEKSTKEKDEEPALLSNSGTTSKKTSKAINMTLAMKKLKDSLKYDKRVDIDEKVCKFFAKTGLPSETVRDPAFIQLIYTLNKDYSPPTPSTVDYELDAIVHKIQSEKRIVDYRKYVQPIAITVDTVKNDGGVFLAFSLHYYNDGTTRENIVKLVKMTSLELDPASVLQEVQSAANQFCSARIRFPSLITSNPVIAQYFHEANIIDRSYECYFTYITNFADEILKIPEFDIALDVLKNFYIGVKNDVEFQERIEQHFTAKKMVFEIPKMNFSKWTDVCEFLTGVLQYHRLIAHVSIRSTNHKMYIDENLYNQLMSLQMILSFLMRGANDLSKSDSYCSEVLPEIVRIRNLITRDLYDDYLKLRLEQIFMRILDPLTQSYNYGVYDLATFLDPRYSFLPE…
>CCAST.g9781.t1	MKYLSCLTQKDFVNINQNGNPAECFLNERAFFIPYSSLDSYSLAMFINQNVKQRCSAISKVSITEKQRIVNVFYERLKDEQLGYNVNEHVEEVRRTFFGDQVGVRFEGLTYDAKVDPTPALTGCVYQCVHNMLNRFYGEIRRSGPVNNMVEQFLSRVPDVSFDEDLRKFQGDEQSITSYIGCFQKIRLMINDPTKKLLNGFDANLVETCSYLCNIFLPLFERIMLANHLLSRKSSTMSDIFAVVKDLENNLPPCFDFDVIFQRCFRNVYEELDYKFAMLLDPKYAYKKNYLSNVEWMEVARKLVEAIDPTRQDIIRKELDEYKELVVRHRKINNLHETIEWWHDIGRKLQTLRHTAQRFLSIFPQYVDGIPDRNIANCRLEADTVLQTDFFQGAGFNQI…
>CELEG.F19F10.10.1	MPKDFNSLRNNHPNFPWPSEFEHLAPGTSDCNSEPTTTDTVCEFLVSQGIPFESVRDSSLKKLIKHLNPNCEVPTEEELKCSINKIPIPKIVNSRRAGPISVTLDVVRAKVSAEEPVKKHYIAFSVHHFENLIQRRDTIFFKKVNEAEISVTMIIAHIQNASRNFKYRDFTITNMVSPDRYIFDFLAERTSQKLNHYTCTYNRISEFANSVINSPAVRTGLNSLRIFIVSLKTGPTYKLFAKTLDAEKINNLKLPTEDGSWVSTYAFLSRCVELHTTLIDYCSTMSGGRKRTQHISNSDFDNLQLADQILRACVQIVHELSAPNNSISQVIPAIRKIRHVILSDTTKCSGEGRLRKNFTDTFKKVTQGSASTRYHLATFLDPRFAYQEDIYPMETWLEI…
>CELEG.F19F10.11a.1	MPFSKKNEQNGGITEAALQAIKQEPLDQREQLPEEIKLKPGEMILVPDDPMLPGNSTASTSNFSREELPGPSDVVRTISKNDLMMSRKTAAPSSCPPKEQSMKPSFQTEKIMGDFVKQRRKLNFATPWPRKDPGPSSNSWLTEYRPSVPGNQIENSNIENLIKKVAPFYSRTTHESPHSSQTVEDFRSESLDLLYPMRSQEERAKITMQINRSSPILDNEQQVLPTSGTCEVLSQFMISQGIPFENIKDSSFKKLLEHFEPGSVVPTVKELERSMKFKRTQKPIDLSIHGPVSITVDLVKHFGDAEDKMYLVFSVHHFENSGDRTDAVFLKRVGYSQLNYQTIVMHIRDSMSIHKYKNLSVTNILASNRIIAHRLENDVHSTVNFYICFQHHITSFVCA…
>CELEG.F44C4.4a.1	MLYKCCKCLALLNKNSMVIVPKDPENLKNWMEKYDFQIKTIMAGSVHFLCKTHLSEDKSVERIPSSSVESATEQYMLEIKEEEPYSQAGSSSESWPEVKEEVIEPVEEIDYDHMPFEIEQNSYETFDESKSYHNSYESDHHQPTTSTSATRAIRRPTTKSLEFTNLPTYLQELSDGEILSFCVKTSSNLSGATSLECGMCEEQYFNSTDTRPIRHHLISRHEATMKKYKNHFPITAAPKIYAPIQQVTIDRADQALTKFFIKSGIPLRAVQDRNLNMLAFNMNSEYSLPTVETMHSFLEKIADAKANAKLNFDDSPVTITFDTTTFNNRHYLAFTVHYYHIRSRMRRCIFLREYDMTGPIVPSVMTAIQKTIEESGSRLKITTVVAGKAEFEDALEDMH…
>CELEG.F45E6.6.1	MHDLKRGHNASNPATDSTSSSATKTTAVDQDTTELMARFFVSQGIALECAQESPFQELIKHISPNCMVPKTDEQTRAMDKICSASKPLVNYQKTDGPLSATIDITGEKDQKYIALSIHYFEDLYERKSAVYLRKLILGT
>CELEG.Y67D8C.3c.1	MALSKKIKSAINNLSKRKKRKALHESSAADSEDTSAPDFDRGMSSTSHHKELGRCPLENFEPSTPQAVFELDESSNCQESIDNPMKRQKLMAFCEQISSPQAPSTKMGNKRSNIRNLVLAHAARKALRLNSQTDASTTADEPSTSGTTGIVEKKETMNERKAPIFVETVKMEEEKFQDDSAEDEPPPNLAPAPPIPRFAAVPVFPRSRIPSTYPYRRVEPFEHTSEHGYSSVERYNEEVATRFLLGNGLPLTSIEDHDLRTFLTTLNPSRSLPEPSNMTTKAYGEYRPSLSYQKSIGPLNVTIEAIRKNDEIFLSISVHYYDSLGERHNTVHFEKIILADYEGKVVADRLRRVIDANKSMNFGISNILSPNLRMLTLVAENMPFKNRFICFFSYLSNIA…
>CELEG.ZK662.4.1	MQTLKTARLTSNPASIPTSSSSSAISAAAIQKTLDAVNRPPAVRASGILRHRTLPAPTQETAHHLDADPKTTELMARFFISQGIPFECAHEPAFLELMKHVDPNCVIPPTNVTKKLVDKISTSSKPQVNYTKTVGPLSVTIDICGDEDEKYLAFSIHYFEDLYERKNAIYLRKLLLTELDSNSLLTNIRRSVNSYSFSNVKFTNIVCPNEEICKLVEESAVVKRYNVCFYNYVTRFVADLMEIEEFSSGLTQLRTFVRYMKQNSDMYSKFRRMQLQKNAELDIPSIDSGDWHSTAIFLTRCLVWHDTFTEFCGKLDILHYIDNETFNHLIYLQRLLQQCMKHCRELSIPNNSISQVVPAIMSIRNFIASNSMGYRFQKRIRDSFTTSFKEITSGPSQDR…
>CELEG.ZK662.5.1	MHYLKRVHYESNPATDLTSNSATNTTAVVRKTSELIARFFASQGIALECAQESLFQELIKHISPNCMVPKTYDLAKAMDKICSALKPLVNYEKIVGPLSATIDITGENDQKYMAFSIHYFEDLYERKSAIYLRKLVFGTINPENILCMLRRAVNSYSFSNVRFSNLVCSNQNVYNVFATNGLVKRYNICFYSYITNFVANLLEIEEFSNGLTKLRAFVRLIRNNSDWYARYRRMQLQHNGEMDVPSIDEEGWNSTAIFLAQCLALHDRFIKFCDRIEQPTYISDETFNHLIYLQRLLQKCMDHCQELSAPNNSISQVVPAIKSIRNFIESNSIGYQFQETIREMFTAAFGETESGEFQLRYDLATFLDPHYAYCDSIHTQEMWRTLENTVALELVQTDL
>CKAMA.g10599.t1	MSLQSVSRRFLRDHASNIVDSVDHQYGAVFLGVLVLSSPGVSAICEQQRKIAANMTSNGASTSSADLYNENFEIKNEPIYEEAVDTSKVWSQFLLSQGLPFETVNDSGFKRLFDQLLPNQPYPDEASVEEASKYETNGEIDLEFVEPISVSMDIQVNPNNEKYCVFSAHFIDNTYTRTNAVFFKKFKEPGLDSTKLWAAVTEGLLSNNYINVKLSNAVFASTNVAKSFTTEMNIETRNHICLFYLLNKFIREMIEHVDIEKEVLKIGVYIDLAKKNLTASEFENIFQNVAAPRRDDSLWLVSSGNLSKWMKAYETLQPPPPYLSSRRHDFEDAYQKMGFVLNVLQLCYEKAHLLSKPESMLSQVLPSIIAIRRCISDNVETWEFAKRIEQQLNATFIML…
>CKAMA.g11210.t1	MQTLQSARLTSRPAGLPPTSSAVPTSSTAPAPPQEQKPFFSALRPIRATGILRHRLLPQPEEEDQHDADPRFTEALARFIVSNGLPYEVINDRAFREMFNLANSKQIIPCEGELAKAVERMCAPNRHMVNYQKSVGPLSVTIDVAGNDDEKYLAFSIHSYEDVMDRKNVVFLRKLLLSELDRDSLLNIIRRAVNNFSYANIKFSNMVVPNDEIYKLLNTSEVIKRYFICFYSYMTRFVADLLEIPEFSEGLNQLRTFVRFVKKHSDLYSKFRRMQLSKNADLDLPCIDDGVWENTSVFLTRCLALHETFADFADRFRLTTYITTERFIHLFHLQRILQQCVKYCRILSQPNNSVSQVVPVIMSLRNFITQCELGFAFEKPIREIFAQCFEEITNSHLHL…
>CKAMA.g12550.t1	XIQLTKGGPLDLPTIDDNDWGTAYNFLTFCLSMYDKFGDFLSWIPLTDYITTEQFNLLVAVQKILKECVDHCQELSVPENSMSQVVPAVTALKNFISQNAIGMAIGGSVRDSFFKTFQDLVQSVHSERYDLAALLDPRFGYKDEIYPPMTWRGLEDKLVDEFQSMDGLNRRYYFQEIANYTNSEREFLIRAEISCYRRLCSNNPKIENFWSTHSASLEHLAVLAREYVACPAVSIDVNQYFGKHGKFSHICKIYDSELVDNSLVLAGNQLRFRGRGGSFERIPNSVIHLMNTNAFKYRDSGDNQSLDFFKKRNPPKAIKSSLRPPGQIGWKPKVIMIRSAPVRPVPILRHPPIGIRDFKIQRNPKIMVNPIPAEPEIKVEPIEPDFQKLEKEIKQEIVE…
>CKAMA.g13266.t1	MDEENPPIFMDVKNEFEDYHQMDEEKPPNLAPPPTIPRYSGPSIGNLIKTQPPLFSNDADRNIEVRESFGRYATVDRYNEDVTMRFLFGNGQPLSTVEDPHFQMFLHHLNPTRPVPEPQNMATTAMKERKPVLEYQRNVGPMNVTIEAIRKGDEVFLSISAHYYDSLGDRANTVHFEKIILADYEGRVVADRLRRVVDIKKTFNFSIANIISPNIRMAQLVAEHMHFNNRFICFYSYLSNIAREVINIPEFLKSLTVLREYVKALRQHPEVYTKFRMMKINAGCNSEVPNLDIETDWLTTLQFLSACGLLNEIFANLHENWCMPPYLDKSQENIMANLIDFLLVLCHVSSEICSEESCVSQVLYSMSVVNNAIENCGIVSVREKMRKIFNKYYTAIANG…
>CKAMA.g13402.t1	MSSPAWTLFTVKDIIEQKAKCKLCRNWVTFRSNTSSLLRHALVQHSLTHEDLKKMKESAHATESNVPTSNNRTDIIRRNQSLMFASCGLSFSLVENMEYRKFCESLSDEYVLISADTMKSDVYKLDAEYRGKVRNELAGRNNLTLLTDGWQSHNASFQLYCLIAAYADSKGERHQRLVGVVDISGSSADDLISQFAKELAKSGLNLGQFSFLVSDGASNLVSLAGKLNFPKVHCNCHKLHLIMEKVSELRQFNDILKKSRKIAGLLSKSHKTKTEMRDLASVNKKSAAIPQNYSPTRWNGSRDLLDSIKTHITSITTLPLFRGISFTSKEMLLIDVYLHFTEGVQKTSLQFEREDSTISEVLPHLLFLRSEIDDAKETLKKNKEFSSVENDIKNFHEKL…
>CKAMA.g4893.t1	MFKCVECLTFSPKADLIVVPKNVNAIKQWNSLYNLSLNLINTNRNVQSYVCKSHISETKPDPETLLASSSEPLLMEVKQEEISEDDGQMFGNWNSNGNKSTTEEVNYDEFPFVKEENSYGDFEDGNNYTHEDYNVDCQPTTSSAMNSSHHVPRIDNLANFNNLPVHIPELSDNEILSFCVKTSSNLSGFCSFECGMCPEVFFNYTDTRPIRHHLNIRHYKIIKTFLETGRALRAPKIYAPMASSAKMRADLSLCKFLIKNGMSLRAVQDRNLEMLAFNMNSEYTLPTIDTLYELMNEIANSRKNTIINTDGGAITVTFDTTSFNNSHFLAFTVHFYDRDDQKKRRALFLRELQSAQPSAQSVISTIRNAVEDCDQKLRITTIVTGNPEFEDGLEEMQCF…
>CKAMA.g9534.t1	XRLWSQFLLSQGLPFNAVNDSGFRRLFDRLQPDQPLPDEASVEEASRLETNGEIDLESVEPISVSMDIQVNQRNEKYCVFSAHFIDNAYKRTNAVFFKKFKNEALDSSKLWAAVTEGFAKNNYKNVKIANAIFSSTNVAKSFTTGVALSSRKHICFFFLINKFIREMIEHVDIQMEVCNIGVHIDTAKKNLTASEFEIIFQNVAAPRIDDFSWLVRSGNLAKWMKAYRTLQPEPPYQSHLHDFEETYQKMEFVFKILQLCHEKTLFLSKPDSMLSQVLPSVIAIRRYISNFVDTRDFAKRIWDQLNETLIILKSEHYSLATFLDPRYVYDVTIYRYENWKGFETALKKSYPATAPEIPVYRRLAEAARTNDVDVDPLKFWAHAESLSLTNLARMARQYL…
>CREMA.GCK72_007227.t1	MQSAQCSSNSMSLQNDLIMSWPTAQTREHPELLRSQPKIELPQCSSDSDPLFTELLSNFLISEGIPLEVSRDSTFQDLISHFNPKCIIPTENSMTEYVEKHYVKPLIHYPKTIGPISVTIDIYGDLNEKFLVFSIHYFEDIYERKNAVYLKKISNNRINTLNTICRSVNNYSFRDVKFTNLVGSNQEILGMNGSRELVNQFHICFYRKMSKFVKNLLGINIFSHGLDLLRRFIRFIKGNPDLYRMFENFQSARNQDSKEPNLPSMDNDSWEVTYIFLTKCLLLHESFVDFCEQYKIRLYITNMVFKHLIHLQRLLRQCVYYCRSLSTPSSSISQIIPAIEGLRRLIDREFPFQQKKVLELLDSSFENYSRNCYEIAVLLDPLFSYTDIFPVEKWRDLEN…
>CREMA.GCK72_007388.t1	MPVSRTSDPPENLKASFSVESDPKLVELLSNFLISQGIPLEVTKDAKLQELITYINPKSVIPSDNVMMEYVKRQNSINKSLINYPKTIGPIGVTIDVHDDLTEKFLVFSIHYFENIDERKNVVFLKKMSNNQINAAHIIETIRREVNVHSHYDVKFRHSVSSNMEILQMIALNEHVEQHHICFYHNMSIFVTELLKIEAFSMGLNVLREFIRFFEPESDLYCKFQRFQSSRNQERDLPSMDNNSWESSYIFLTKCLVLHKSFETFCEVYGIDFYIYNKSFKDLIHLQRLLRQCVYYCRSMSTPSSCISQIIPAIEGLRRLIDREFPFQQFQREKIQNLLKFSFESYNMRSHEMAVLLDPRFSYTEIFTEEKWKDLENLVMEDFVNNNWRWAINSGIQDT…
>CREMA.GCK72_007470.t1	MQVPKSETSPVIRSIGPSSQMPVSRTSDPPENLKVSFSVESDPKLVELLSNFLISQGIPLEVTKDAKLQELITYLNPKSVIPSDNVMMEYVKRQNSIIKPLINYPKAIGPISVTIDVYDDLNEKFLVFSIHYFENIDERKNVVFLKKISNNQMNAAHIVETIRREVNVHSHHDVKFRHSVSSNTEILQMIALNEHVEQHHICFYHNMSIFVTELLKIEEFSMGIDVLREFIRFFEPESDLYFKFQRFQSSRNKELDLPSMDNNSWESTYIFLTKCLFLHESFETFCEVYGIDFYIYNKSFNDLIHLQRLLRQCVYYCRSMSTPSSCISQIIPTIEGLRRLTDREFSFQQFQQEKILNLLKFSFESYNIPSHEMAVLLDPRFSYTEIFTEEKWKDLESLV…
>CREMA.GCK72_008154.t1	MQTLQQARLTTKPPPLPPPNAIPQVYRPPPVKAKGILRHRIVAPVSEPKAELDVDPKTTEYLSKFFASTGIPFDAIHSLPFRELLRHLNPSCALPEEDSMFKYVEKQNSLTKPLVNFQKTVGPLGVTIDVAGNDDEKYLVFSIHYFDDLYERKNIVYLRKLLLSEPDAESLLISIRRAVNNHTYSNVKFTSIVCPNDQIYNLVANSGVIKRYHICFYNYMSMFIADLMKIQEFSDGLTSLREFIRFVKRDAELYSKFRRMQLSKNANLDLPMIDEGPWENTCVFLTRCLVLHDTLTEYCERFQQTAYINNSTFNHLIYLQRLMQQCLKYCRELGSSNNTISQIIPAIEGLRQYIQTHDMGYRFQKNIKDSLNNSFGYLNQIHIRARYEMATLMDPRYAY…
>CREMA.GCK72_010930.t1	MDSISPIVQKEKTRKQLAEERRNNAFIAAVGDIKEELIQRGFGKEEDLGSQPAVLMCVAETLNQVDLKSKYPVEARRKSEGGKMPREKEKMVKATREQMRRNKKNAAIESLREFINRKELGDKPSKRLEQLEVLNTILEHLRTLPANSIVTPPTVQQPFGQFSSSIAPSPTSFFQPRRATGAFDIDSLLQKLAPTAPPQSPGGLPTLVPTPPFVHQDPVSSPVGLTSPKLPDVFPTLPQVPLFNFSLPAPLFPMMPLMDPVRIQMQVQLMRNQNMLQNLMNPIQTVMQTVQQARLTTKPPSLPPPTAIPQVCRPPPAKAKGILRHRTVAPVSEPKVDLDVDPKTTEYLSKFFASTGVPFDTIHSSSFRELVRHLNPNCALPEEDLMFKYVEKQNSLTKP…
>CREMA.GCK72_010995.t1	MQCSSNTTRQDTSLQNDSMISSPTAQTREPPGMLRNQPIATTFTQFLYAKNPIEKLSRRTKFSTPPTSIPDPLFVELLSNFLISEGIPLEVSRDSTFQDLIRHFNPKCNIPTENSMTEYVEKHYVKPLINYPKTIGPISLTIDIYDDLDEKFLVFSIHYFEDIYERENAVYLKKISDNRIDAINTLNTIRRAVNNYSFRDVMFSYLVGSNQEILRMNGSRDLVNQFHTCFYRNMSNFVTNLLRIDIFSHGLDVLRRFIRLIKGSPDLYRMFENFQSARNQETNLPSMDNDSWESTYIFLTKCLLLHESFIDFCEQYKIRLYMTDMVFNHLIHLQRLLRQCVYYCRSLSTPSSSISQIIPAIEGLRRLIDREFLFQQEKVQELLDLSFGNYSGNSYEVAV…
>CREMA.GCK72_011915.t1	MRERPKESDCPFLWWAERQSQFEFLSVMAREYFSCPAVSIDASFYFSEGGKLHRLCEMYSGQQLEQSLNLAGSHQEFRGKGASEDDSTYSMIEKLDGLTRNSKPETSYFQPIIKVFVPILLPSNKHEATNFLNGSMEESQLDVKLEPFDSEEQYFDTRTAPTKRKSGLPNQMTEPRSRCTICKESKKSESLWYFGRTVERLILVLGCLSRGFFTVMCAEEIMRKKKRFHVCSCHIRETVEEIYEKLGLTIPEDLYSCSMELFENIFNSVAHLNPGMTKEEFQEALFEFFIKYEHVREENEARPQLSWNKVVKVNEEADFERVQDDCNDEDEVDPLSPELINSITTYDLSTPRNRRCTICRLLRAPGDIKSFIR
>CREMA.GCK72_014334.t1	MYQQNGTGFYEDVKYDNEYSLTSEEDKPPSLVPPEPINQFRNQYPTLGTRYSRPVNGRRFDPYDRDMNYSSVERYNEEVSIRFLFGNGRPLSTIDDPHFKKFLHYLNPTRAAPEAGNMTTKAMSQIRPDINYHRLCGPLAVTIEAIRKSDEIYLTISAHCYTEYGERQNTIHFEKIIIADYEGKVVADRIRKVVDARKSMNFGVSYILSPNVRMLAMVAANMPFKNKFVCFFSYITNIAREVIAFPEFENGLKLLREYVEALNKHREVFTKYKKMQLDSNNTIDIPVMDSESDWLSTLHFLSICSQNHESFSNLHENWCMPKYLDEKEENAMSNLYDFLVVLCHITTQICSEDSCISQVLYSMSIINNAIKNCGIQSARVRMRKTFVKFYNQISKGKIG…
>CREMA.GCK72_017962.t1	MKFQCCQCGILPDKAELIQIPNNASTLNKWIRKFNLKLINVQKNKVQYICRKHVQDEKVVEKLPYEPTTPSSSEFEVKQEEQEIVHQEDRNSNLWVDPKEEYAEEVNYDDLELEMQQESYSTYEEDEQQKNYEMDCQPTTSTASYSSSSQCENSQNGTDLSNLRLCFPELSDEQIMIFCVKTSSNISGETSLECGMCAEQYFNNTDTRPIRIHLEAQHLMLVQNFIKTGRASLAPKSYSPLTELTRMNADQELCKFLIANGLPLSSVKDRNLEMLVFNMNSSYTLPPVDTLYEHLRIFASIRTKAKIRTDPGPITVSFDTTMYNNKNYLAFTVHYYQKNKKQQIIYLREFEITQPMVSSIISAIKNSLDESNIRAPITTVVSGKAEYEESLEAINSFKQ…
>CREMA.GCK72_020255.t1	MCELLSKFMITQGIPFENINSNSFRELLEHFEPDSVIPTEQSLRASLKRANEQVIDCGKGNSISVTIDITNGVEDQEEEYLVFSIHHFQDFYNRKATIFFEKLEIAQFNWTSLWSRIQNAFKSYTNFNTINVVCSSPELSEIFKSSENARNEYICFYHYMSKFCGDVLEIEKVNNSIGILEKFLEIVKSVPEVYECYLENQPMKNWDPKLPTLPADRKSWQSMLHFMTRCLEMDPTFRMLSDKWNIENYITTEEFNDLLCAQRVLTECNKCTQELSDSKSTISQVIPAISKIHLFLSSDKDFEVQNGDLGMEIKKLFAATFSTLTTEDVSERYNSATLLDPRYAFRNDIHPTATWTSIARKLESEMAEEISTYRRICRDERPTDNENPFSWWALRQDRM…
>CREMA.GCK72_025499.t1	MQTLQQARLTSKPPPLPGPSTSSGFSALAKAYDPSNKPPLVKAGGILRHRTINPMQEEPKPAEPDVKTIELLSRFFISSGVPLETVQERTFLDLVRHINPKIVLPEKTAMAKCVEKLGATTKPFVNFQKTVGPLCVTIDTDGTDDEKYLVFSIHYFEDLYERKQIVYLRKLLLSELDADSLLISVRRAVNNYTYVNVKFSNIVCPDDDVYNLVVNSDVVKRYHVCFYHYMKQFVFDLIEIEEFSRGLTELREFVRHIKKSADLYGKFRRMQLSKNAELDVPMIDDGPWENTSLFLTRCLVLHDTFTDFCERFNVTSYINNKTFNNLVYFQRLLSECVKHCRELSTPNSSISQVIPAIISLQRYIKNNDMGYRYTRIIRESLHTCFRQYLDGNMTLLYEM…
>CSP26.g10444.t1	MENPPDFAKTIAQFMASEGIPFENVKNPGFQRFLSQLGVNPTGFHGEELKNRAKIVRNRRKIDENDGPISVTMDVAMADGRSFLVFSVHSFENFFERKHEIFFKKIDEKSTNPSIITEKIGRPDLQISNFLCSKSSNFENLALSDGIIYTCFHEHVDEFANAIVNQNSIRLAVKKVQVFLENLKTNQTALRTFRGFQRTNGRSIVLPILENNTWQSISKFLNEWVELHISLEENRYLSGDDVRNNETFIMIRRIQKILKQCVQSVHELSNEHSSISQVIPAVKLIESQVFEDPKHSRLEAVLRQTCVNVFMPVLSGPSTGRYEIAMLLDPRFAWNHLIYTSEKWIRVQKTFMGQALLKNFSEAEKAFLELNEQEEEHFEISDRFGVFERELRDYRTIIA…
>CSP26.g10445.t1	MSLTNPQKTCDLLSKFMVSQGIPYQAIRSASFRELLKHFDPKAEPPTERELEQSLKGAEPSRIDCEQGGGAISVTVDMSDFCDEKFLVFSIHNFSTNSYERTAVVHFKKLEVAQFNWPTLWFLIHSSFSTYTNFSTINVVFSSPELADVFKPSESPSTTIRHDFICFYDYVSEFAIKVLDIDEIQKSLRIFEKILRIVKTNAQVYQCFVDFQKSKNLDTILPSCRKGCWQDELFFLTRCLEMSPSMSVLAEFSGVLAAISRHENATDSTFRELDTDWDFSDDYISAASFNQLLHVQKVLDECQRGLQDLTTSESSISQVIPTMARIQKFLSMYSSFGEVNILNLNYKIQRLFEETIDSVGRSQRHRFATWLDPRYAWNRNVFTEAQQEAIGKEILEHLN…
>CSP26.g17281.t1	MQTWKTARVSSSYGDAQQPGPSRSLYPQTPPDAAPRTIELLTRFLLANGMPLETAEHPSLQTLMTHMSGRRVNVKEEAMSKFIAQTKPARVDWYRVDKPISLTIDVEEGEDQKIVVFSVHYFENFHTRKTAVFFRRVAPNQIKVNNILELVREVLGHSPHNNQTKAYQNIVLPNPALYSMFIDHKDSKKVHLCFYHYMNIFCNNILKIGTLTALLKTLQNYYRKIRDDDYFYQKFATFVLTLPDNDVELPNLEEDNWQSCYVFLTKSYAWREHFNVFKLRHKGPSFLSPLAFSTLIYFQRLLHQCVRICEALNHPDNSISSIVPSIHHLRDHIANDAPPKSDKSRNKTTLNARILKLLESSFSEMLCGPNQYYYQCATLMDPRYAYNNDYYGPKHWAEL…
>CSP26.g17721.t1	MEESKPAELPPPDELDDETSQPGPSSAAPPSDTQDEAGEVQPSEVDAQPLPADAQSQAADAQPPPEEEIEPPPADVRTVELLARFMLASGMPPEACKGETFKDLMEHLNQKKIIPSEQEVKRFVARGNRPRIPWHRIQGPVSVSIDLEGNLDEKMMVISIHYFESFNVRKAAVFFKKLLPNIIETTVVLRLIRAAASHAAFTTLRFQNLILPSPTIQSLFVDSHEDSKKFVVCFYHYMNEFATQLSNNVTLTSLVLTLLTYTRRIRENMLLRENFKECLIAVGSDMDLPSYQGNKWYQCYTFLAHCFEMHETFQTFHKQFGGPAYLSPNDYAYLTYFKRILHLCVKICRDVNHPDNSISSIIPVVTQLRDHISYETPPSNDGPRVPLPSQILKLWDSSF…
>CSP26.g17983.t1	MQTIQSARLTSKPQLTLPINSSYASHSGYDPPPARPLPVRASGILRHRPALLPVEDSHHLDSDPRTVELLTRFLVSQGIPLETSREPSFLDLVKHLNKECVLPPVNVMSKFLEKSTTNQKPLVNYQKTVGPLTVTLDTETQGDQCFLVFSIHYFEDLYERKNIVYLRKLHLGEISSETLLIAVRRAVNNYTYQTVKFSNIVIPNEQLYTEIVNSPVVKRSFVCFFNYMTDFVKEILKIPELKEGLEELREFVKFIRRDTDTYGKFRRMQLTKNADLDVPKLDKADSWESTAIFLTRCLVLHDTFTEYCDRFSLPPYTSNKTFTHLVFFQRVFQQCIKHCRNLSQPDNSISQVVPAVNDLRTYINSIDMGYQFHLTVLASLNNCFQSLVNGPSRSIYELA…
>CSP26.g2096.t1	MSMQTRAKARVIQSSPQAPSTSRASGILRHRPALRPEESHHPDWDPQTAALLTRFLVSQGIPLETSREPSFLDLVKHLNKECVLPPVNVMSKFLEKSTTNQKPLVNYQKTVGPLTVTLDTETQGDQCFLVFSIHYFEDLYERKNIVYLRKLHLGELTLEALLFAIRRAVNQYNYQTVKFSNIVIPNEQLYTEIVNSPVVKRSFVCFFNYMTLFVKEILEIPELKEGLEELREFVKFIRRDTDTYGKFRRMQLSKKAELDAPKLDKADSWESTAIFLTRCLVLHDTFTEYCDSFSLPPYISNKTFTHLVFFQLILQQCLKHCRNLSQPGNSISQVLPAVKQLRAFIEFNDMGLHFQRIVLEKLDTAFKAIGDRQFYQLAAFLDPRYAWQEFGKTVELEKK…
>CSP26.g2097.t1	MQKQMATNQRPRASGILRHRPALLPVEDSHHLDSDPRTVELLTRFLVSQGIPLETSREPSFLDLVKHLNKECVVPPVNVMSKFLEKSTTNQKPLVNYQKTVGPLTVTLDTETQGDQCFLVFSIHYFEDLYERKNIVYLRKLHLAEISSETLLIAVRRAVNNYTYQTVKFSNIVIPNEQLYTEIVNSPVVKRSFVCFYNYMTLFVKEILKIPELKEGLEELREFVKFIRRDTDTYGKFRRMQLTKNADLDAPKLDKADSWESTAIFLTRCLVLHDTFTEYCDRFSLPPYTSNKTFTHLVYFQRVFQQCIKHCRNLSQPDNSISQVVPAVNDLRTYINSIDMGYQFHLTVLASLNNCFQSLVNGPSRTIYELATFLDPRYGHRDLEKSVDLEKRVIDDFVN…
>CSP26.g7064.t1	MESDQLSLICFQCGKLFENIANSEYENLERTPCLGTCLHSICILCLSSLVSPDCPICHRNDAFTEIVVNTRALDNFKLIKAYFETDQGTEFSLNSKKTLKSECCDSELDSENLWMCKNCLLSKDSGCLRNNSMGNWTILPSVKTGIQFSCHQCLNRKIDCRNHEFINFGDMENGEEIIQLMMILSQTDIKQGFNQVHIQYFEKAIKSIPLLDWMCNSLASGGCAYITKEIKLEIRKRTVERIKLLKREHIFYKDQLQLFLCSYENQLREVKEPQTRFRLMAIYQKLKEIHQKLSEGSGSSLKNGEIELIDVEIDRRITVLENDYKSKSSIKQEEVEGYFKYRAVTKELKESEDAVNISMNKWKKSKMEFDEYRENLLPFKQSLKNAEELLNENKNHYNE…
>CSP26.g8499.t1	MKYLCVHCGVMLEKTSMILLPKSDGILNDWIRQYKLQIPTSKGGDQFVCKTHLAERRVPERVSLKSYPEQPSISGDIMQDVKLEEVYQTEEYGNGWEEPQLQAVKEEDYGMGFEMEESSYETYEAEEERNYDQRSIEMERPSTSNSKNSPKASNTMPRMAEIVNLPLCYPELSDDQIMIFCVKRSSNISGEILFECGMCPEQYLNTGDSRPIRLHLQKKHCDIMDTFIATGQAKAAPKEYTPLSEKKINQANRKLCEFLIKNGLPLKCVRDMNLQMLCFNMNSSYTLPSEETLSEYIDMMVAEKEIKKSNIVSGPVSVTFDTTSFNNQNYLAFTVHYLQNRKKKRSIFLREFEMNEPIVSSIMCTIRNAMEEAGIRAQITSVVSGKVEHEEALDTIGSF…
>CSP29.g17704.t1	MMGEYTPFMEYCTRPPSASSSIITLKRTHDSTGVPSSSRQRGGGILRNRPVSTMPTTSALFEQEVRDRKLTSGGVDKTAELLAHLMASQGIPFECVNEPEFREFLQYLKPNAFPTPKVLEGIANRIGAPGKQKAPFAKATGSLSVTLDIISDANDKYLVFSIHYFEENVFTRLHSVFLRRLILNDLDGASILTCLRRAVNNYSYSNVKFTNVLCPNEELASVFRGKNIVKRDFLCFYDYITRFVTRVMEIKQFQEGFEALLKFVNIVKNNSDYYCKYRRLQLTKNEELDLPSMDDDSWFSKFSFLSRCLFLHPSFDVLSARCYLPEYICPDTFNTLVYFQKTIQECVRCCLRLSGPLNSISQVIPAMQSLRTFISTHSRGYHFEADIKNAFTFVFQSIT…
>CSP29.g22193.t1	MNVSALRKARFSKKHGLFKCVYCGEDKHFSLVHPVPENASSIPKWFQRFGNLFFFQINLTHKSYRFVCKRHLVQVQDRTRDTMNSRIMMNWPRIRLPVAVMQDNKDFELLEVKQEQDIEPEGLEDGEEEKPPILAPPPTIPVFRGAPPAKRRRTTFYQPEDEASTSEYSHVYQCVDRYNEEVSARFLIGNGLNLTKIEDDHFKDFLNQLNPTRAPPEACHLATKASCEVRAPCLLYSGSGPLSVSIEAIRKNDEVFLSISVHFYGPDKERRNDVHFEKIILADYEGRNVADRLRRVIDPKKTYNYQITSIVSPNVRMVQLLWEHSKFKNKFICFFSYLTNIARDVIAIDEYKTALKVLRKYIDALKNRPELVIKMRRLQQSTHFPSTDVPNLDVPTDWL…
>CSP29.g23085.t1	MSRQPSIPTTSASSVMKRVYDTTLNRPLQVRGSGIMRNRGISRPVEEPTYETNPKTDELIAKFLASHGLSYDTVYDRTFRDLIHHLNVHAVVPMPQVLKSSIEKMGAPGKPAISYAKTVGPISVTVDVTGDRDDHFLCFSIHYFEDFYERKNVVYLRKLMLSILEKESLLTTIRRAVNNYSYANIKFTNIVCPNRDIYDLLVPNDVVKRGYMCFHYHMSNFVEEILGIETIAKGIQSLERFVRFVRAHSDLYGKFRREQLTKNGDLDLPSISKGSWDQTTTFLTKCLLLHDAFFVFCIRCNITPHLTHDQYNELMYIQRILQQCLKHSRELSQQNTSISQVIPAIMTLKGFLTRHLQGTAFDHEIREAFTNNFQTYTSDSQGPRYNAACLLDPRSAFHD…
>CSP29.g5481.t1	MFANTDRYACCECGKLSRKSEMVLVTKNGENLKQWIEQYNLSLLLRKRGNNFVCKSHLYEENSEKTESDFAMGNMEPGTSYPMEVKSEVEEGVEEVPMEAADLWQGDAKIEPMGEGTSDMSEYPFDMEQSSFSNYEETEDYKYTDDCQPTTSSAHIVNDPFSSIPLYYPEVADGQIMAFCVKHSSNTSGHSTLKCGLCPEEFFTMDTRPIRRHLRLKHVGTMKTLLQNNISRAPKPYEPMAAEQKMAADRSLCMFILKNGLPLKTVNDRNLEMLAFNMNSEYEMPTVDALYEIMQEIADAKNTSKINKRCGPMTLTFDTASFNNSHYIAFTISFYRTRSEIQKSVFLRELDTSKQTAASIIKTIKTAVGSAEMALPIATVVTGNPEFEDALEDMGSFKQ…
>CSP31.g11270.t1	MSTCCHCSKTTDSNNLVIVPKSASGLNKWQEMYDLKLNIETKNIRFNNFVCKSHLKKVPKVEEDVDDSGPPPLESQNCKEEDTEFVVKTEEPDNDYEQPSCSTSNQNIEEFTSRFSSDDIPNDDVQKYYMLTADDDSVECGFCQKSFENAEYYLENLKQHLLSKHWSNIQMMNDGFLANESGILFSKSIQPMTEEFEMKADDLLCRFILKTGLPLDALNDSNFHKLCFNLNPNYSLPSSESATDIIKSFVEEEYSYNVDNNKVITCSFNTTKHCDVTILAFTIQFIENSNELRRLIYFREIEESDDPIPSIVNTIKETVNSIEPNLNITNFVIANSEYESPLNQLKCCNNIVTCYYTIITKFVDELLKLPTFSEILVKLRNYVTNFPKDRNKWRKFKEF…
>CSP31.g13643.t1	MHTNVPGNMAPIPKPHSFNQPNIQNLRRVTEQRLALSQRTALFHRNRKVNKYIEDRASETDPKTDKLICEYLVSQGLKFDVVNDKTFQNLMTHLHGSVVFPSTQILEACVERLSSTTKPPINYGKQVGPLTATIDMIRKNEEVYLAFSIHHFQEYSERKNNVFLKKLILCDSDSENIAHALRKSISHLHASAIRFTNVTTASEAVRNQLKATNVAVNTYICFYTDITEFVEEIYKMEDFKQGIEQMQTFVNTIKHNPEHYKKFRDLQSSRNQELDLPSCDNTKWTTIAVFITKCILINDSFVEYSERWKAVSYISQETFGKLLYMLSIISKCMNYCKELSQPASSVSQVIPAFQELKHFLLTRSDSAFCVQELNALFDEQFKSIRMGKDNKRYDIATLL…
>CSP31.g13752.t1	MSAETDKILWTMVFDIFDISKNTRRSTCRICEEVIFNQGPDCSANMDHVKQVHADIIRQYSSRRILLNESKVLSFFTVSPERARCKLCQRFMRYLDDEEKTKFLENHLRFGHALEKNDILTGFAVRSYVRNGTEVPSTSRPLPTATAVVTPLEEAKPDIASGLHDINGVSAKHTDVRLLRKRSKVDYVSLASGVRVDGMEHTEEKPPTFSSAQNSSQQNGPSAVPKTEKDADSSESAPPMLVKQGTVQKIAIGVSQNGQPRRVIRIASRPSGIGPHIMTLPKDNRPTSNVPPTLPNPRLSNLPPASAFPATPRRIVLPAGSFKGMDVRHLENKNLSRFQVDVDRTQPLAPSTSSQNVRTTSRSPDADTYDDSISHVVTNSTRHSKYSRMEEEMGIYAIQ…
>CSP31.g13753.t1	MHTNVPGNMAPIPKPHSFNQPNIQNLRRVTEQRLALSQRANILNRHRVVNHRYIEDRASETDPKTDELICRFLVSQGLKFDVVNDKTFQNLMTHLHGSVIFPSTQILEACVERLSSTTKPPINYGKQVGPLTATIDMIRKNEEVYLAFSIHHFQDYSERKNNVFLKKLILCDSDSENIAHALRKSISHLHASNIRFTNVTTASETVSNQLKATNVAVNTYICFYTYITEFVEGIYKMDDFKQGIEQMQTFVNTIKHNPEHYKKFRRGQLSRNQELDLPSCDNSKWTTIAVFITKCILLNDSFVEYSERWKAVSYISQETFGKLLYMLSIISKCMNYCKELSQPASSVSQVIPAIQELKHFLLTRSDSAFCVRELNALFDEQFKSIRMGKDNKRYDIATL…
>CSP31.g7611.t1	MDGLLTPTNSEQLLCSFFAKMGLPANTVNEPAFVELINNLNPSYDIPSTNSINNTMNRLSKYYDTVSNNQWPLPISITLDAKQIGDEYFLSYSIHYYKNQTIQKSDVFLQKMTITKIHAHETILRIQKHLNLKDVKFKNIVVRCAQLQKAFQNTGTVENSFICYFSYISRFAEEVIKLEYVNSAIEKMRHFICMIRSDDVKIKQLEMFFERYSREFVMPDYNRANWYQVLKMLENTTRMNDMFARCCEVYGWDFYVDGQTHLILYDLLTVLEYCKNSTQQLSYPNSTLSMVVPEIMYLKKFIEFGIQTPSFRNDISTIYTRHFTELLSSDRGRLYNLAVLLDPRFAYSLDIYSDEQWRNAEQVCKETIYQRDLGVSSSASTNNSFVDELLKQYRAHLSL…
>CSP32.g10407.t1	MSSIKESSIRRAATKRRYSCFEPQRDPYPLLPASSSSQSRPVYHAVEHITRFLVSQGIPYETVGDEDFQKFIRYFQPQFDFPTSRSLESLANRIGNPGAPHVLTETILGPVSLSVDVVGDEDEKFLAFSIHYFEDFYDRKNVVFLRKMFESQITEENVMSYVTRAVSHYGCAQIKFTNLVAPNPTLAAILRKSHMIQRDFVCFYHYVSRFVSNLLNIKEFRESVEQLRNFVRFVRSESALYAHFRRLQLNSNGDVYLPPIDTTENWLTTVEFVTGCNLLHDTLKQFAHRYRITGYIANNQHQHLLYLQRILHKCSQHAHELSGPLNSISQIVPAIVTMRNFLVTLTRQYRLEKTIREAFALAFEPLTGGINSKRLDIATLLDPRFGFRLDLYSRSEWAM…
>CSP32.g10408.t1	MSGECSSATVAERLATQTTVTNPVTSSLKRALESTSRPSLPRAHGLFRNRYIPQSSSDSDSPTNLLSTRTNTKTCEVLTRFMVAQGIPFESIADESFRDFLRYFDPICVPPKPSQLETTAARFPGKPISLRKARGPISVTVDVIGNEDEKFLAFSIHYFESNHSRKNVVCLRKLMLSKIDGEDLKITLRRALSDNSYPNVPFTNLVCSNKEIADLLKFQDVSSRGYICFYDYISQFVFDLFQIPEFRNGIDELRSFVRRVKTNSDLYSKFRRMQLTRNAELDIPSVDSGSWQSTSDFLIKCLILDEAFTEFARRWNVKYISREAFCRLICLHRVLQQCTKYALQLSLPTSSISQVVPAIMAMRNYISNNPMGGPLDKLIKAAFTKTFQQLSSGKLSERY…
>CSP32.g12566.t1	MSRLLSLTVILTTFAIGSGVFGVKLNRTPEELLSYMQARGFMQIDEIIDEKACVSYKFYITHDSTQKCLRHRCTDNAVMSEFNCKLWSQVKKSPGKLKKWPSQLTRKVRNHISTSKNRSKTIEGSFKESLIEKYSVKPDTCTTYSKIQTALGAVECWRKNCKDEFSVRVQCKLFDGVKPSNRDVHYKKRRHHGKAKIASNSNQPSSSSSIALVPKFKPVTVMGANQSGSNALRPAGILRYRKRPLYDEFEAMETNPATDDLIARYMISNGIPLERISDPAFKDLILHLNPLCVIPPLKILEISAERLGNPGKPLVNYQKTNGPLSVTLDIAGTENEKFLAFSIHFFEEGFDRRNIVYLRKLMLTELDPESLMNTIRRAANNYSFANFKFSNLVAVNEET…
>CSP32.g14933.t1	MYRLSLNIKPNVVDHYVCKSHLSKTEGDANEFMVEPMEVKQEIEETAMDESPLIWREAKEEPHEGEVDYASLFPYEAEQTSYDTFGEDTDFQVDKYEDGACQPSTSTAGTSSSAVSDDSPFYYPELSDGQIYAFCVKNSSNLSGYSSFECGLCPQDFANMDTRPIRRHLHMKHSITVQNVILNGHDGRLPKFYEPLSNISRERADQELCQFFLKNGMPLKAVHDRNLEMLAFNFNSEYTMPSIDTLYDYTQQIADSRVNSTIEDHDGPLTVTFDTTSFNNTQYLAFTVSYRNMQNQLKQAIFLRELEPIQPIVPTIISIIKKEAGSPKSPISITNIVSGKAEYEDALEDMGSFKQVMVCFSQNINKFAEALISHPVFSSSLKTLREFIKLFPTLRDLWA…
>CSP32.g15837.t1	MEEQKPSDLITTEMDQEELERTLATKLLFQEKPPILAPPPAIRCYNSFSAVNIGDDLNGSQYSDSNNLDIDNYYQRYTSVDRYNEDLSIRFLFGNGQPISRISDQHFRAFLNSLNSSRMLPECGYMTSKANMEIRPALEYNRVNGPLSITIEAIRKNDEVFLSISVHCYNENGERQNTVHFEKVILADYEGKVVADRLRRVVDPKKTMSIPICNIVSPNIRMVQLLLETTKFKNKFICFFSYISNIAREVIQIDDFAVCLKVLREYVEAIRKHPEVHAKFRRVKSTGCNPVEVPSLDGPEWLSTLQFLSTCDTATPTRWWIEMEEKLPLLFKKWIEYSGPPAVSIDGKRLFAKGGKLAHMYATLDEALHYKGMLLAQSSQDFVGRGCSSLMVFEQIKSV…
>CTROP.Csp11.Scaffold601.g5419.t2	MLTCCQCGLIAPEAKLIQLPKNEVTLRNWIQQYNLNLVEKRDGQFICKSHLSADKAKQKSSTHVAYDEPSTSDNYFHDIKQEMEEETKYMDSWIEPKTEQDEEVNYEDFPFEMEDNSYGAYDEEMYNYEQNGYEMNCQPTTSTGTYGIAQPSTVEPSDLSNLRFCYPELSDEQIMSFCVRTSSNLSGESSFECGMCTEQYFENTDTRPIRLHLEMAHSMLINNYIQTGTAHLAPKLFAPVSPKTKAAADESLCKFLVKNGLPLRAVKDQNLEMLTFNMNSSYKLPSIDKLTECLQEIALNRRNMKIHVENESITVTFDTTSFETRNYLAFTIHYYHNGSKKKQLIFLQEFKKTQSPVSSIISIIKNAMSGCNIRLPITTIVTGNEEYEETLENLECSDQ…
>CTROP.Csp11.Scaffold604.g5543.t1	MDEQKPTTSSEDVKYDVNFYPQEEEEQDGPPSLAPPAPISRCRLSNSNFIRKPAALINDRGLDSYDRYTNYSSVERYNEEVTMRFLFGNGKPLTTVDDEHFLKFLHHLNKVRPPPEAGNMATRAMSEQKPSIKYQPSFGPLCITLEAIRKNDEIYLAISVHFYSAHGERQNTVHFEKIIIADYEGRVVADRIRRVVDANKIQSYGVSYIQSPNVRMLSLVTSCMPPKEKFICFFCYITNIAREVIYYSEFSTSLKVLREYVEALHKRQESYARFRQIQIEKGSNVDIPALDSDTDWLSTLHFLSKCSSLNETYSNVGESWCMPNYLNENQENAIANLYDFLLALCQVASQICSEDSCVSQVLYSMSLINDAIENCKIKTARERMLRIFNKNYGIISNGS…
>CTROP.Csp11.Scaffold629.g11134.t1	MQTLQSARLTTKPMPQCQPSTSAAHDPPVRPIHRPPGILRHRVVAPPPEVVVEDEADPKTVQLLARFMACQGVPVEFATDPAFRDLVNYINPTAIIPQTDTLQKYIDKQGSSRKPLINFQKTVGPLSVTMDLAGLDDKFLVFSIHYFEDSRLRKYVTCLRKLLVSEYDADSILNSIRRAIHATNYSNVRFTNLVVPNVDCYNLLGRSEVVKRYHICFYYFMTQFVTDLFDINEFSLGLMQLREFIRLMKRHSDCYGKFRKMQMTKNASPNLPLIDDGEWSNTLTFLTKCLVLHDTFTEFCEKNAVSDYITNETCSYLIYLQRLLQQCVKHCRDLSTHHSSISQVIPAIKGLENFLTSYAMGYRFQKDIVYLLRNTFSHFLSSGPVNDRYNMATFLDPRY…
>CTROP.Csp11.Scaffold629.g8837.t1	MQTLQSARLTSKPPSQPSTSHDFSPSRPIHRPPGILRQRVIPPPPESVMEDEADPKTVLLLSRFLASQGLPVEFSADPAFQDFVNRINPMAIIPQTETLQKYIEKQGNSRKPLLNFQKTVGPLSVTMDLAGVDDKFLVFSIHYFENCRLRKYVTCLRKLLVAEYDADSILNTIRRAIHAANYTNVRFTNLVVPNVDCYNLLGGSDVVKRFHVCFYYFMTQFVTVLFDIKEFSFGLMQLRKFIRLMKRHSDCYGKFRKMQMSRNAQPNLPPIDDGEWSNTLTFLTRCLVLHDTFNEFCEKFYVSDYISNETASDLIYLQRLLQQCVKHCRDLSTHHSSISQIIPAIKGLETFLTTYAMGYSFQKDIVYHLSNTFSHFMRSGPLNDRYNMATFLDPRYVHR…
>CTROP.Csp11.Scaffold629.g9847.t1	MEESSRESSSSPQICEPGPSSSHSTIRGSGSNRSSSTPPSPSPLNDIEPIPEIMSLMKAATPSTPHHHLDTDPKVVDLVTRMFLSQGIPMSTITEPSFIELIKHLNPSIILPTETAMAKKLEKECKHPKPLVNFTKCIGPLTVTVDVGREKDEKSLAFSIHYFDEIYERKNVVYLKKLLLSEVDPESIFISIRRAVNSYSYSNVKFGSLVCPDEEVYQMLSSSNICKRYFVCFNYFMTKFVTDILEIEILMNALESMREFIRFMKNNAQVYGNYRRQQLTKNGDLNLPRLDDRTWYSTTAFLTKFLVLHDDINEFCDRIQRPAPISNEIFIQLYYFQRLLDECLKLSRELSQPNNSVSQVVPAVASLRNFIYGEENQFQSVIRDSFTRSFREVLRGNKY…
>CVIRI.g13295.t1	MVYLSGRYLIPTNQNYLDMNRKSSKFLHISQVWKFKGNSLDESPNLNLRRTPPNDLFAIALHCEPSVRRILSLWHVADMTPVPENRTIRAIWEKKLGLVFTIRANVAIFPYICNIHLNKNEGYNVNERKTPIVSSNTFWIDTSLADHVYFNFNENEKEDSPKMEIEEEMPSTELCDTEASTSNYDPNQNYILQRFLRVANGENIDCACCYKRFKIKETSIEQLEEHLIREHNISFERTEENYDLKPAEQPSTSDNIIFSKNLSPMSSETMEQIDNYLCRFFVENGVCLEAVENPNFHKIIWNLNPNYHPPTEDGMQVVLKKIATRSKGRKIETTNPITVTVDSCSADSNLFLAFSVQYRDELENKIHMFFQRFCSKSTIISPSLIIESLQSFFGGEEHS…
>CVIRI.g15966.t1	MLKLFPVEKMDEKIANRMNFFKCTDAPELSACSLCGDSVKIRTTNLGAMRSHVFRVHDEEEDLQMASTSSPEHGTNLEMPKKPGHWWMSYFVENDNDAICKLCKTFSLKKTRFMALKKHLEHSHTTQFKDHEKFLKFTYADTNREEINEFGNSTPDEEMVDDIICKFFAKHGLPSDTIRDPTFMQLLYCLDKGYMLPTPKTIENVKEVIAVKTRKFNTDSLEAAAATVDIVQNNNVQFLAFSIHEFDRGVRTDRVHLRKLNAVTPLRAEIIDEMQKAVDEVQSNIIRFTNLVASNKKIEELLFTNNIVKNSYICFYTHICEFVDDLLTIPDFADGLKTLLEFVANIRNSYYNKFEKFLSSRAIIYELPDLPNNDWREINYFLMRVFQNHTNFETFDQVE…
>CVIRI.g17891.t1	MDDEIAIRMSFHRIPGNPEFSACAICGDHVQFRTTDLAKMRGHVYRVHENDVDEETKQPGPSTSAAIAAAQAKRESHWFMGYFEEKVNDAVCKLCKSFSQKKTRYMALRKHLEHCHTTQFQEHEMFIRLTKKSENENSASEQGSSSNESDMIDDIISKFFAKNGLPSDTIRDSTFMQLIYCLNKDYLLPTPKTIDNMQEVIAIKSRKFDTEEPEPSAVTVDIVKNNNVLFLAFSVHGYDKSGLRVDSVHLRKLRSVAPIRVEIMDEMKKAVDEVHYSVITFSSLVTSTHEIERLLYITDSVKKSYVCFYTYICKFVTDLLSIPEIDAGVRDLVQFVATIRNTYYNKFIRYLSSRNIIYELPDLPNDDWREINFFLMRVFQNHTNFEQFDQLEHTEAYIS…
>CVIRI.g17892.t1	MNRKEQYYRMGRLPQAAMNPVAASLKRAYDKTPGHPIRSGILPNRNRVPTANKPLVEDYVPNELSSRSEELMCRFFLNSGLSHDTIESPTFANLIRLLNPQTQLPSAAIMEACVEKLAFPSKPFINYQKAIGPLTATLDIHRHNDEIFLAYSIHYFDEYVTRKNAIYLRKLILCEVDGESIMTCVRRAINNFNYGNVRFTNLVTANEEYAREMYKTDSVKHSYICFFTYLTRFVEEVLSIEDFSRGLASLRGFVLFLRRHADLYSKFRRLQLSKNGDLDLPCLDTGKWTSTTTFLSKCLALHETFADFATRWRLTTYITDEVYTKLSYLQRLLSYVQRFAKEMSTTDSTMSQVVPTVISIKCFLENKSLGFPFEKHIKKIFAKHLKPLISGYEDMRYDF…
>CVIRI.g6031.t2	MERVLDGQNQPAFVKIKYKNGRTVLVKRSTLTPWQLEQIENNPYKVLRMDELPREIIKTPLPLYPSEYANSVKRIHSSIFEFSRLSCPQGGSLQKNRPKIKILFDSYDSSPEKRFMEDQVRPSSSSEHRLAPLPSVSNAPHGKTLTITDRPDDTDTRKPKPSDLRIINYPYHARESPKDISGNIANFFAKNGLPSDTIKDPTFLDLINSLNSKYTPPTTAYLSDLVKNSADKIELGLDLSSRNAPFTITFGVSKNNNEAFVCTSMHYFDDFGYRQNLVHMKKWSSSRVLVGEIFKDFLDQLSKSDFENFFFNVVWRDSELERDTTHAYMIDKRYLCYFGIVSKFANAIMQHQIIQSDLSELQTFFIRLLQVKQCTSILQLILENLPTSETSREIPNPLY…
