# Supplementary material for: Coincident evolution and functional adaptation of the taxonomically restricted genes ivph-3 and gon-14 in Caenorhabditis nematodes
Source: Biol Open. 2025 Oct 16;14(10):bio062018. doi: 10.1242/bio.062018 (PMC12570147; doi:10.1242/bio.062018)
Supplement: Table S10. — Sequences used in LIN-15B domain alignment (Fig. S2). [file biolopen-14-062018-TableS10.xlsx]

## Sheet: ST10 Sequences SF2
Supplemental Table 10. Sequences used in LIN-15B domain alignment. Selected from sequence in Wormbase (WS294) based on blast alignment with Cel-IVPH-3. These sequences represent the conserved (LIN-15B) domain, and not the complete amino acid sequence for each protein.
sequence ID	sequence
>Cel-IVPH-3	PFEHTSEHGYSSVERYNEEVATRFLLGNGLPLTSIEDHDLRTFLTTLNPSRSLPEPSNMTTKAYGEYRPSLSYQKSIGPLNVTIEAIRKNDEIFLSISVHYYDSLGERHNTVHFEKIILADYEGKVVADRLRRVIDANKSMNFGISNILSPNLRMLTLVAENMPFKNRFICFFSYLSNIAREVIQIPEFLSSLKLLREYVGALRKHPEVYTKFRKMLIESKITTDIPALDVESDWLSTLQFLSTCGLLNETFSNLHENWCMPKYLDAVQENSMAFLLDFLLVLCNVATQICSEDSSVSQVLYSMSIVNNAIENCGIVEAREKMRSTFSKYYSSISNGKIGDFYSISALLDPRYGYSPMIFSEEDWENVEGKLLKEMSTTHQKNLIVRKELQRYRELLVN…
>Cel-F19F10.11	EVLSQFMISQGIPFENIKDSSFKKLLEHFEPGSVVPTVKELERSMKFKRTQKPIDLSIHGPVSITVDLVKHFGDAEDKMYLVFSVHHFENSGDRTDAVFLKRVGYSQLNYQTIVMHIRDSMSIHKYKNLSVTNILASNRIIAHRLENDVHSTVNFYICFQHHITSFVCALLDMEPFSSRLQNLREFVRKAKSDYKMRSYMHECLNKKKKYSDNSLPPMEDTSWQSKMNFLKRCLELSSLFLDTVILNYEDFGNATIITSATFIDLKVIFKILQVCSKYSQELSGPDSSVSQVIPAIRSIRSCLVKVTVGKAFGEDVRKCFTDTFQDFTAGPTSMKYHIATILDPRFAYCETMYQNETWSAIEGQLRDAFVSKRFTAKDISQLKYTVPADRESRIKIFSS…
>Cel-ETS-6	FEHLAPGTSDCNSEPTTTDTVCEFLVSQGIPFESVRDSSLKKLIKHLNPNCEVPTEEELKCSINKIPIPKIVNSRRAGPISVTLDVVRAKVSAEEPVKKHYIAFSVHHFENLIQRRDTIFFKKVNEAEISVTMIIAHIQNASRNFKYRDFTITNMVSPDRYIFDFLAERTSQKLNHYTCTYNRISEFANSVINSPAVRTGLNSLRIFIVSLKTGPTYKLFAKTLDAEKINNLKLPTEDGSWVSTYAFLSRCVELHTTLIDYCSTMSGGRKRTQHISNSDFDNLQLADQILRACVQIVHELSAPNNSISQVIPAIRKIRHVILSDTTKCSGEGRLRKNFTDTFKKVTQGSASTRYHLATFLDPRFAYQEDIYPMETWLEIEKELEEQFLIRLQTPCDFVQ…
>Cel-GON-14	DQALTKFFIKSGIPLRAVQDRNLNMLAFNMNSEYSLPTVETMHSFLEKIADAKANAKLNFDDSPVTITFDTTTFNNRHYLAFTVHYYHIRSRMRRCIFLREYDMTGPIVPSVMTAIQKTIEESGSRLKITTVVAGKAEFEDALEDMHSFKQVMICFSQNINKFAETLIEHPVFAGPLQKLRDFITKFPTHRNSWGKFKSYIVKKRTYGEYPEVDNGHWITTLDFITKCLHMHRLFSEFVSTSAQLQYIDVEDNVNIVYLHSLLNLCKSALKEMVDVKATIADVIPAIADISFSLIVTTSKQTVVDAVSTIFNQLLLPFVEQSDIHRFALFLHPLRHGSDLLASADWMKIKTDLSSHLSLREAAEATLAHPSSFDNTITADKEVNAFSQYVCRVTGVETG…
>Cel-LIN-15B	PTQETAHHLDADPKTTELMARFFISQGIPFECAHEPAFLELMKHVDPNCVIPPTNVTKKLVDKISTSSKPQVNYTKTVGPLSVTIDICGDEDEKYLAFSIHYFEDLYERKNAIYLRKLLLTELDSNSLLTNIRRSVNSYSFSNVKFTNIVCPNEEICKLVEESAVVKRYNVCFYNYVTRFVADLMEIEEFSSGLTQLRTFVRYMKQNSDMYSKFRRMQLQKNAELDIPSIDSGDWHSTAIFLTRCLVWHDTFTEFCGKLDILHYIDNETFNHLIYLQRLLQQCMKHCRELSIPNNSISQVVPAIMSIRNFIASNSMGYRFQKRIRDSFTTSFKEITSGPSQDRYDIATLLDPRFAYRDTVYTAQTWRSLEKKVIDDFVNSDLQNDKNFYQDISILNQEQ…
