# Supplementary material for: Coincident evolution and functional adaptation of the taxonomically restricted genes ivph-3 and gon-14 in Caenorhabditis nematodes
Source: Biol Open. 2025 Oct 16;14(10):bio062018. doi: 10.1242/bio.062018 (PMC12570147; doi:10.1242/bio.062018)
Supplement: Table S11. — Steps used in analysis of RNA seq data using the Galaxy platform [file biolopen-14-062018-TableS11.xlsx]

## Sheet: ST11 Galaxy steps
Supplemental Table 11. Steps used in analysis of RNA seq data using the Galaxy platform (https://usegalaxy.org/).
Step	Input parameter	Value
Upload	File Format	auto
	file_count	1
	Specify Files for Dataset (auto)	1 uploaded datasets
	force_composite	FALSE
	Genome	?
	File Format	auto
RNA STAR	Single-end or paired-end reads	paired
	RNA-Seq FASTQ/FASTA file, forward reads	File name
	RNA-Seq FASTQ/FASTA file, reverse reads	File name
	Custom or built-in reference genome	history
	Select a reference genome	C. briggsae PRJNA10731.WS279.GENOMIC.FA.UNCOMPRESSED
	genomeSAindexNbases	Empty.
	Build index with or without known splice junctions annotation	with-gtf
	Gene model (gff3,gtf) file for splice junctions	C. briggsae PRJNA10731.WS279.CANONICAL GENE SET.GTF
	Length of the genomic sequence around annotated junctions	1
	Use 2-pass mapping for more sensitive novel splice junction discovery	None
	twopass_read_subset	Empty.
	sj_precalculated	Empty.
	Per gene/transcript output	GeneCounts
	Report chimeric alignments?	Don't report chimeric alignments
	oformat
	Read alignment tags to include in the BAM output	NH (number of reported alignments/hits for the read) HI (query hit index) AS (local alignment score) ch (used to indicate chimeric alignments)
	HI tag values should be	one-based
	outSAMprimaryFlag	OneBestScore
	MAPQ value for unique mappers	60
	filter
	Exclude the following records from the BAM output	Nothing selected.
	Would you like to set additional output filters?	no
	algo
	Configure seed, alignment and limits options	default
	perf
	Number of genome bins for coordinate-sorting	50
Convert GTF to BED12	GTF file to convert	C. briggsae PRJNA10731.WS279.CANONICAL GENE SET.GTF
	Advanced options	default
Feature counts	Alignment file	mapped.bam
	Specify strand information	Stranded (Reverse)
	Gene annotation file	history
	Gene annotation file	C. briggsae PRJNA10731.WS279.CANONICAL GENE SET.GTF
	Output format	Gene-ID "\t" read-count (MultiQC/DESeq2/edgeR/limma-voom compatible)
	Create gene-length file	TRUE
	pe_parameters
	Count fragments instead of reads	-p
	Check paired-end distance
	Only allow fragments with both reads aligned	FALSE
	Exclude chimeric fragments	TRUE
	extended_parameters
	GFF feature type filter	exon
	GFF gene identifier	gene_id
	On feature level	FALSE
	Allow reads to map to multiple features
	Minimum mapping quality per read	0
	Exon-exon junctions
	Long reads	FALSE
	Count reads by read group	FALSE
	Largest overlap	FALSE
	Minimum bases of overlap	1
	Minimum fraction (of read) overlapping a feature	0
	Minimum fraction (of feature) overlapping a read	0
	Read 5' extension	0
	Read 3' extension	0
	Reduce read to single position	Leave the read as it is
	Only count primary alignments	FALSE
	Ignore reads marked as duplicate	FALSE
	Annotates the alignment file with 'XS:Z:'-tags to described per read or read-pair the corresponding assigned feature(s).	FALSE
	Ignore unspliced alignments	FALSE
	Job Resource Parameters	no
DESeq2		datasets_per_level
	Specify a factor name, e.g. effects_drug_x or cancer_markers	Genotype
	Specify a factor level, typical values could be 'tumor', 'normal', 'treated' or 'control'	Mutant
	Counts file(s)	All count files of the mutant
	Specify a factor level, typical values could be 'tumor', 'normal', 'treated' or 'control'	AF16
	Counts file(s)	All count files of the AF16
	(Optional) provide a tabular file with additional batch factors to include in the model.
	Files have header?	TRUE
	Choice of Input data	count
	Visualising the analysis results	TRUE
	Output normalized counts table	TRUE
	Output rLog normalized table	TRUE
	Output VST normalized table	TRUE
	Output all levels vs all levels of primary factor (use when you have >2 levels for primary factor)	FALSE
	(Optional) Method for estimateSizeFactors	No Selection (use default)
	Fit type	parametric
	Turn off outliers replacement (only affects with >6 replicates)	FALSE
	Turn off outliers filtering (only affects with >2 replicates)	FALSE
	Turn off independent filtering	FALSE
	Job Resource Parameters	no
