# Supplementary material for: Coincident evolution and functional adaptation of the taxonomically restricted genes ivph-3 and gon-14 in Caenorhabditis nematodes
Source: Biol Open. 2025 Oct 16;14(10):bio062018. doi: 10.1242/bio.062018 (PMC12570147; doi:10.1242/bio.062018)
Supplement: Table S12. — GO term enrichment in Cbr-spr-4(gu163) RNA seq data. [file biolopen-14-062018-TableS12.xlsx]

## Sheet: ST12 GO Cbr-spr-4(gu163)
Supplemental Table 12. GO term enrichment in Cbr-spr-4(gu163) RNA seq data.
Analysis Type:	PANTHER Overrepresentation Test (Released 20240807)
Annotation Version and Release Date:	GO Ontology database DOI: 10.5281/zenodo.15066566 Released 2025-03-16
Analyzed List:	upload_1 (Caenorhabditis briggsae)
Reference List:	Caenorhabditis briggsae (all genes in database)
Test Type:	FISHER
Correction:	FDR
GO biological process complete	Caenorhabditis briggsae - REFLIST (21727)	upload_1 (569)	upload_1 (expected)	upload_1 (over/under)	upload_1 (fold Enrichment)	upload_1 (raw P-value)	upload_1 (FDR)
DNA biosynthetic process (GO:0071897)	25	6	0.65		9.16	3.64e-05	0.017
DNA-templated DNA replication (GO:0006261)	56	8	1.47	#ERROR!	5.45	9.89e-05	0.0363
DNA replication (GO:0006260)	89	11	2.33	#ERROR!	4.72	2.08e-05	0.0107
DNA repair (GO:0006281)	184	20	4.82	#ERROR!	4.15	8.52e-08	0.000146
DNA damage response (GO:0006974)	229	22	6	#ERROR!	3.67	1.76e-07	0.000227
DNA metabolic process (GO:0006259)	325	24	8.51	#ERROR!	2.82	5.67e-06	0.00364
cellular response to stress (GO:0033554)	388	25	10.16	#ERROR!	2.46	3.71e-05	0.0159
response to stress (GO:0006950)	762	42	19.96	#ERROR!	2.1	7.26e-06	0.00415
nucleobase-containing compound metabolic process (GO:0006139)	1287	58	33.7	#ERROR!	1.72	6.33e-05	0.025
biosynthetic process (GO:0009058)	1796	80	47.03	#ERROR!	1.7	2.96e-06	0.00253
macromolecule biosynthetic process (GO:0009059)	1310	58	34.31	#ERROR!	1.69	0.000107	0.0367
macromolecule metabolic process (GO:0043170)	2341	100	61.31	#ERROR!	1.63	9.35e-07	0.000961
primary metabolic process (GO:0044238)	3210	136	84.07	#ERROR!	1.62	6.73e-09	1.73e-05
metabolic process (GO:0008152)	3638	152	95.27	#ERROR!	1.6	1.22e-09	6.28e-06
cellular process (GO:0009987)	7554	250	197.83	#ERROR!	1.26	5.05e-06	0.00371
