# Supplementary material for: Coincident evolution and functional adaptation of the taxonomically restricted genes ivph-3 and gon-14 in Caenorhabditis nematodes
Source: Biol Open. 2025 Oct 16;14(10):bio062018. doi: 10.1242/bio.062018 (PMC12570147; doi:10.1242/bio.062018)
Supplement: Table S13. — GO term enrichment in Cbr-htz-1(gu167) RNA seq data. [file biolopen-14-062018-TableS13.xlsx]

## Sheet: ST13 GO Cbr-htz-1(gu167)
Supplemental Table 13. GO term enrichment in Cbr-htz-1(gu167) RNA seq data.
Analysis Type:	PANTHER Overrepresentation Test (Released 20240807)
Annotation Version and Release Date:	GO Ontology database DOI: 10.5281/zenodo.15066566 Released 2025-03-16
Analyzed List:	upload_1 (Caenorhabditis briggsae)
Reference List:	Caenorhabditis briggsae (all genes in database)
Test Type:	FISHER
Correction:	FDR
GO biological process complete	Caenorhabditis briggsae - REFLIST (21727)	upload_1 (188)	upload_1 (expected)	upload_1 (over/under)	upload_1 (fold Enrichment)	upload_1 (raw P-value)	upload_1 (FDR)
cuticle development involved in collagen and cuticulin-based cuticle molting cycle (GO:0042338)	17	6	0.15	#ERROR!	40.79	4.43e-09	7.59e-06
collagen and cuticulin-based cuticle development (GO:0040002)	32	6	0.28	#ERROR!	21.67	2.91e-07	0.000374
cuticle development (GO:0042335)	36	6	0.31	#ERROR!	19.26	6.08e-07	0.000626
molting cycle, collagen and cuticulin-based cuticle (GO:0018996)	78	10	0.67	#ERROR!	14.82	1.4e-09	7.19e-06
molting cycle (GO:0042303)	79	10	0.68	#ERROR!	14.63	1.59e-09	4.09e-06
