# Supplementary material for: Coincident evolution and functional adaptation of the taxonomically restricted genes ivph-3 and gon-14 in Caenorhabditis nematodes
Source: Biol Open. 2025 Oct 16;14(10):bio062018. doi: 10.1242/bio.062018 (PMC12570147; doi:10.1242/bio.062018)
Supplement: Table S14. — GO term enrichment in Cbr-ivph-3(sy5216) RNA seq data. [file biolopen-14-062018-TableS14.xlsx]

## Sheet: ST14 GO Cbr-ivph-3(sy5216)
Supplemental Table 14. GO term enrichment in Cbr-ivph-3(sy5216) RNA seq data.
Analysis Type:	PANTHER Overrepresentation Test (Released 20240807)
Annotation Version and Release Date:	GO Ontology database DOI: 10.5281/zenodo.15066566 Released 2025-03-16
Analyzed List:	upload_1 (Caenorhabditis briggsae)
Reference List:	Caenorhabditis briggsae (all genes in database)
Test Type:	FISHER
Correction:	FDR
GO biological process complete	Caenorhabditis briggsae - REFLIST (21727)	upload_1 (2936)	upload_1 (expected)	upload_1 (over/under)	upload_1 (fold Enrichment)	upload_1 (raw P-value)	upload_1 (FDR)
oligopeptide transport (GO:0006857)	3	3	0.41	#ERROR!	7.4	0.00247	0.0482
negative regulation of cell maturation (GO:1903430)	3	3	0.41	#ERROR!	7.4	0.00247	0.048
oligopeptide transmembrane transport (GO:0035672)	3	3	0.41	#ERROR!	7.4	0.00247	0.0478
formate metabolic process (GO:0015942)	3	3	0.41	#ERROR!	7.4	0.00247	0.0477
pyrimidine ribonucleoside triphosphate biosynthetic process (GO:0009209)	3	3	0.41	#ERROR!	7.4	0.00247	0.0475
L-histidine catabolic process (GO:0006548)	3	3	0.41	#ERROR!	7.4	0.00247	0.0473
L-histidine metabolic process (GO:0006547)	3	3	0.41	#ERROR!	7.4	0.00247	0.0471
dipeptide transmembrane transport (GO:0035442)	3	3	0.41	#ERROR!	7.4	0.00247	0.047
dipeptide import across plasma membrane (GO:0140206)	3	3	0.41	#ERROR!	7.4	0.00247	0.0468
oligopeptide import across plasma membrane (GO:0140205)	3	3	0.41	#ERROR!	7.4	0.00247	0.0466
CTP biosynthetic process (GO:0006241)	3	3	0.41	#ERROR!	7.4	0.00247	0.0464
negative regulation of oocyte maturation (GO:1900194)	3	3	0.41	#ERROR!	7.4	0.00247	0.0463
regulation of oocyte maturation (GO:1900193)	3	3	0.41	#ERROR!	7.4	0.00247	0.0461
formamide metabolic process (GO:0043606)	3	3	0.41	#ERROR!	7.4	0.00247	0.0459
L-histidine catabolic process to glutamate and formate (GO:0019557)	3	3	0.41	#ERROR!	7.4	0.00247	0.0458
L-histidine catabolic process to glutamate and formamide (GO:0019556)	3	3	0.41	#ERROR!	7.4	0.00247	0.0456
imidazole-containing compound catabolic process (GO:0052805)	3	3	0.41	#ERROR!	7.4	0.00247	0.0454
imidazole-containing compound metabolic process (GO:0052803)	3	3	0.41	#ERROR!	7.4	0.00247	0.0453
dipeptide transport (GO:0042938)	3	3	0.41	#ERROR!	7.4	0.00247	0.0451
GDP-mannose biosynthetic process (GO:0009298)	4	4	0.54	#ERROR!	7.4	0.000333	0.00887
CTP metabolic process (GO:0046036)	5	4	0.68	#ERROR!	5.92	0.00148	0.0321
pyrimidine ribonucleoside triphosphate metabolic process (GO:0009208)	5	4	0.68	#ERROR!	5.92	0.00148	0.0319
RNA stabilization (GO:0043489)	5	4	0.68	#ERROR!	5.92	0.00148	0.0318
mRNA stabilization (GO:0048255)	5	4	0.68	#ERROR!	5.92	0.00148	0.0317
nuclear pore localization (GO:0051664)	14	11	1.89	#ERROR!	5.81	6.62e-08	6.19e-06
tricarboxylic acid cycle (GO:0006099)	25	17	3.38	#ERROR!	5.03	5.87e-10	8.87e-08
formation of cytoplasmic translation initiation complex (GO:0001732)	12	8	1.62	#ERROR!	4.93	3.28e-05	0.00121
cytoplasmic translational initiation (GO:0002183)	19	12	2.57	#ERROR!	4.67	7.25e-07	4.91e-05
cAMP-mediated signaling (GO:0019933)	8	5	1.08	#ERROR!	4.63	0.00176	0.0364
gluconeogenesis (GO:0006094)	8	5	1.08	#ERROR!	4.63	0.00176	0.0362
monosaccharide biosynthetic process (GO:0046364)	8	5	1.08	#ERROR!	4.63	0.00176	0.0361
hexose biosynthetic process (GO:0019319)	8	5	1.08	#ERROR!	4.63	0.00176	0.0359
pyruvate metabolic process (GO:0006090)	31	19	4.19	#ERROR!	4.54	7.97e-10	1.14e-07
protein localization to nuclear envelope (GO:0090435)	18	11	2.43	#ERROR!	4.52	3.42e-06	0.00018
tricarboxylic acid metabolic process (GO:0072350)	10	6	1.35	#ERROR!	4.44	0.00078	0.0184
purine ribonucleoside diphosphate catabolic process (GO:0009181)	22	13	2.97	#ERROR!	4.37	7.35e-07	4.91e-05
purine nucleoside diphosphate catabolic process (GO:0009137)	22	13	2.97	#ERROR!	4.37	7.35e-07	4.85e-05
acyl-CoA biosynthetic process (GO:0071616)	12	7	1.62	#ERROR!	4.32	0.000347	0.00919
ribonucleoside triphosphate biosynthetic process (GO:0009201)	24	14	3.24	#ERROR!	4.32	3.39e-07	2.53e-05
thioester biosynthetic process (GO:0035384)	12	7	1.62	#ERROR!	4.32	0.000347	0.00914
proton motive force-driven ATP synthesis (GO:0015986)	19	11	2.57	#ERROR!	4.28	7.14e-06	0.000328
ADP catabolic process (GO:0046032)	21	12	2.84	#ERROR!	4.23	3.25e-06	0.000172
ribonucleoside diphosphate catabolic process (GO:0009191)	23	13	3.11	#ERROR!	4.18	1.48e-06	9.17e-05
nucleoside diphosphate catabolic process (GO:0009134)	23	13	3.11	#ERROR!	4.18	1.48e-06	9.06e-05
ADP metabolic process (GO:0046031)	25	14	3.38	#ERROR!	4.14	6.74e-07	4.63e-05
nucleoside triphosphate biosynthetic process (GO:0009142)	29	16	3.92	#ERROR!	4.08	1.4e-07	1.11e-05
ATP biosynthetic process (GO:0006754)	20	11	2.7	#ERROR!	4.07	1.39e-05	0.000592
glycolytic process (GO:0006096)	20	11	2.7	#ERROR!	4.07	1.39e-05	0.000587
very long-chain fatty acid biosynthetic process (GO:0042761)	11	6	1.49	#ERROR!	4.04	0.00152	0.0323
purine ribonucleoside triphosphate biosynthetic process (GO:0009206)	22	12	2.97	#ERROR!	4.04	6.27e-06	0.000299
purine nucleoside triphosphate biosynthetic process (GO:0009145)	22	12	2.97	#ERROR!	4.04	6.27e-06	0.000296
purine ribonucleoside diphosphate metabolic process (GO:0009179)	28	15	3.78	#ERROR!	3.96	5.79e-07	4.26e-05
purine nucleoside diphosphate metabolic process (GO:0009135)	28	15	3.78	#ERROR!	3.96	5.79e-07	4.2e-05
nucleus localization (GO:0051647)	28	15	3.78	#ERROR!	3.96	5.79e-07	4.14e-05
ribonucleoside triphosphate metabolic process (GO:0009199)	53	28	7.16	#ERROR!	3.91	1.17e-11	2.73e-09
pyridine-containing compound catabolic process (GO:0072526)	21	11	2.84	#ERROR!	3.88	2.57e-05	0.000985
pyridine nucleotide catabolic process (GO:0019364)	21	11	2.84	#ERROR!	3.88	2.57e-05	0.000977
purine ribonucleotide catabolic process (GO:0009154)	27	14	3.65	#ERROR!	3.84	2.33e-06	0.00013
ATP metabolic process (GO:0046034)	48	24	6.49	#ERROR!	3.7	1.51e-09	2.04e-07
amide transport (GO:0042886)	12	6	1.62	#ERROR!	3.7	0.00269	0.0486
ribonucleotide catabolic process (GO:0009261)	28	14	3.78	#ERROR!	3.7	4.07e-06	0.000212
purine ribonucleoside triphosphate metabolic process (GO:0009205)	50	25	6.76	#ERROR!	3.7	6.87e-10	1.01e-07
ribonucleoside diphosphate metabolic process (GO:0009185)	30	15	4.05	#ERROR!	3.7	1.84e-06	0.000106
regulation of translational fidelity (GO:0006450)	12	6	1.62	#ERROR!	3.7	0.00269	0.0485
fatty acid elongation (GO:0030497)	14	7	1.89	#ERROR!	3.7	0.00117	0.0267
nuclear envelope organization (GO:0006998)	24	12	3.24	#ERROR!	3.7	2.02e-05	0.00081
nuclear migration (GO:0007097)	26	13	3.51	#ERROR!	3.7	9.05e-06	0.000401
nucleoside diphosphate metabolic process (GO:0009132)	32	16	4.32	#ERROR!	3.7	8.3e-07	5.33e-05
aerobic respiration (GO:0009060)	63	31	8.51	#ERROR!	3.64	1.07e-11	2.75e-09
purine nucleoside triphosphate metabolic process (GO:0009144)	51	25	6.89	#ERROR!	3.63	1.17e-09	1.63e-07
nucleoside triphosphate metabolic process (GO:0009141)	60	29	8.11	#ERROR!	3.58	8.61e-11	1.43e-08
purine nucleotide catabolic process (GO:0006195)	29	14	3.92	#ERROR!	3.57	6.89e-06	0.000319
cellular respiration (GO:0045333)	67	31	9.05	#ERROR!	3.42	7.99e-11	1.37e-08
glucose metabolic process (GO:0006006)	24	11	3.24	#ERROR!	3.39	0.000123	0.00374
purine-containing compound catabolic process (GO:0072523)	36	16	4.86	#ERROR!	3.29	5.9e-06	0.000289
nucleus organization (GO:0006997)	39	17	5.27	#ERROR!	3.23	4.19e-06	0.000216
translational initiation (GO:0006413)	46	20	6.22	#ERROR!	3.22	6.32e-07	4.39e-05
polyol biosynthetic process (GO:0046173)	21	9	2.84	#ERROR!	3.17	0.000938	0.0216
generation of precursor metabolites and energy (GO:0006091)	127	53	17.16	#ERROR!	3.09	3.87e-15	1.53e-12
energy derivation by oxidation of organic compounds (GO:0015980)	96	40	12.97	#ERROR!	3.08	9.41e-12	2.55e-09
positive regulation of translation (GO:0045727)	24	10	3.24	#ERROR!	3.08	0.000641	0.0153
oxidative phosphorylation (GO:0006119)	41	17	5.54	#ERROR!	3.07	9.52e-06	0.000418
mitochondrial gene expression (GO:0140053)	46	19	6.22	#ERROR!	3.06	3.07e-06	0.000165
mitochondrial translation (GO:0032543)	32	13	4.32	#ERROR!	3.01	0.000137	0.00403
cytoplasmic translation (GO:0002181)	47	19	6.35	#ERROR!	2.99	4.51e-06	0.000227
tRNA aminoacylation (GO:0043039)	40	16	5.41	#ERROR!	2.96	2.97e-05	0.00111
sphingolipid biosynthetic process (GO:0030148)	35	14	4.73	#ERROR!	2.96	9.31e-05	0.00296
dicarboxylic acid metabolic process (GO:0043648)	35	14	4.73	#ERROR!	2.96	9.31e-05	0.00294
fatty acid biosynthetic process (GO:0006633)	43	17	5.81	#ERROR!	2.93	2.02e-05	0.0008
xenobiotic metabolic process (GO:0006805)	38	15	5.13	#ERROR!	2.92	6.31e-05	0.00218
cellular response to xenobiotic stimulus (GO:0071466)	38	15	5.13	#ERROR!	2.92	6.31e-05	0.00216
proton transmembrane transport (GO:1902600)	76	30	10.27	#ERROR!	2.92	1.64e-08	1.91e-06
tRNA aminoacylation for protein translation (GO:0006418)	38	15	5.13	#ERROR!	2.92	6.31e-05	0.00215
aerobic electron transport chain (GO:0019646)	33	13	4.46	#ERROR!	2.92	0.000198	0.00554
carbohydrate catabolic process (GO:0016052)	51	20	6.89	#ERROR!	2.9	4.44e-06	0.000226
extracellular structure organization (GO:0043062)	23	9	3.11	#ERROR!	2.9	0.00202	0.0405
external encapsulating structure organization (GO:0045229)	23	9	3.11	#ERROR!	2.9	0.00202	0.0404
extracellular matrix organization (GO:0030198)	23	9	3.11	#ERROR!	2.9	0.00202	0.0402
ATP synthesis coupled electron transport (GO:0042773)	36	14	4.86	#ERROR!	2.88	0.000134	0.00399
nucleotide catabolic process (GO:0009166)	36	14	4.86	#ERROR!	2.88	0.000134	0.00397
defense response to Gram-negative bacterium (GO:0050829)	47	18	6.35	#ERROR!	2.83	1.95e-05	0.000788
mitochondrial ATP synthesis coupled electron transport (GO:0042775)	34	13	4.59	#ERROR!	2.83	0.000282	0.00762
amino acid activation (GO:0043038)	42	16	5.68	#ERROR!	2.82	6.03e-05	0.0021
monocarboxylic acid biosynthetic process (GO:0072330)	45	17	6.08	#ERROR!	2.8	4.05e-05	0.00147
respiratory electron transport chain (GO:0022904)	41	15	5.54	#ERROR!	2.71	0.000174	0.00491
monocarboxylic acid metabolic process (GO:0032787)	212	77	28.65	#ERROR!	2.69	3.76e-17	1.76e-14
regulation of pH (GO:0006885)	36	13	4.86	#ERROR!	2.67	0.00054	0.0132
nucleoside phosphate catabolic process (GO:1901292)	39	14	5.27	#ERROR!	2.66	0.000357	0.00923
defense response to bacterium (GO:0042742)	70	25	9.46	#ERROR!	2.64	2.27e-06	0.000128
response to xenobiotic stimulus (GO:0009410)	45	16	6.08	#ERROR!	2.63	0.000157	0.00447
polyol metabolic process (GO:0019751)	31	11	4.19	#ERROR!	2.63	0.00169	0.0355
alcohol biosynthetic process (GO:0046165)	31	11	4.19	#ERROR!	2.63	0.00169	0.0354
sphingolipid metabolic process (GO:0006665)	51	18	6.89	#ERROR!	2.61	6.95e-05	0.0023
response to bacterium (GO:0009617)	71	25	9.59	#ERROR!	2.61	3.05e-06	0.000165
purine ribonucleotide metabolic process (GO:0009150)	112	39	15.13	#ERROR!	2.58	8.47e-09	1.06e-06
pyridine nucleotide metabolic process (GO:0019362)	49	17	6.62	#ERROR!	2.57	0.00014	0.00407
positive regulation of gene expression (GO:0010628)	78	27	10.54	#ERROR!	2.56	1.82e-06	0.000107
regulation of cellular pH (GO:0030641)	35	12	4.73	#ERROR!	2.54	0.00148	0.0321
hexose metabolic process (GO:0019318)	38	13	5.13	#ERROR!	2.53	0.000974	0.0223
electron transport chain (GO:0022900)	44	15	5.95	#ERROR!	2.52	0.000424	0.0107
nicotinamide nucleotide metabolic process (GO:0046496)	47	16	6.35	#ERROR!	2.52	0.00028	0.00762
pyridine-containing compound metabolic process (GO:0072524)	53	18	7.16	#ERROR!	2.51	0.000123	0.00372
organophosphate catabolic process (GO:0046434)	59	20	7.97	#ERROR!	2.51	5.43e-05	0.00193
ribonucleotide metabolic process (GO:0009259)	121	41	16.35	#ERROR!	2.51	8.82e-09	1.08e-06
acyl-CoA metabolic process (GO:0006637)	48	16	6.49	#ERROR!	2.47	0.000368	0.00946
thioester metabolic process (GO:0035383)	48	16	6.49	#ERROR!	2.47	0.000368	0.00942
monosaccharide metabolic process (GO:0005996)	42	14	5.68	#ERROR!	2.47	0.000844	0.0196
ribose phosphate metabolic process (GO:0019693)	126	42	17.03	#ERROR!	2.47	1.01e-08	1.21e-06
amide biosynthetic process (GO:0043604)	49	16	6.62	#ERROR!	2.42	0.000479	0.0119
organic acid metabolic process (GO:0006082)	388	126	52.43	#ERROR!	2.4	3.38e-22	2.49e-19
purine-containing compound biosynthetic process (GO:0072522)	111	36	15	#ERROR!	2.4	3.38e-07	2.56e-05
purine nucleotide metabolic process (GO:0006163)	143	46	19.32	#ERROR!	2.38	8.26e-09	1.06e-06
purine-containing compound metabolic process (GO:0072521)	209	67	28.24	#ERROR!	2.37	5.55e-12	1.68e-09
protein localization to nucleus (GO:0034504)	50	16	6.76	#ERROR!	2.37	0.000617	0.0149
purine ribonucleotide biosynthetic process (GO:0009152)	75	24	10.13	#ERROR!	2.37	4.85e-05	0.00173
membrane lipid metabolic process (GO:0006643)	85	27	11.49	#ERROR!	2.35	1.58e-05	0.000659
carboxylic acid metabolic process (GO:0019752)	350	111	47.3	#ERROR!	2.35	8.53e-19	4.87e-16
oxoacid metabolic process (GO:0043436)	351	111	47.43	#ERROR!	2.34	1.05e-18	5.4e-16
response to starvation (GO:0042594)	51	16	6.89	#ERROR!	2.32	0.000787	0.0185
membrane lipid biosynthetic process (GO:0046467)	67	21	9.05	#ERROR!	2.32	0.000188	0.00529
ribose phosphate biosynthetic process (GO:0046390)	87	27	11.76	#ERROR!	2.3	2.17e-05	0.00085
positive regulation of protein metabolic process (GO:0051247)	71	22	9.59	#ERROR!	2.29	0.000142	0.00411
ribonucleotide biosynthetic process (GO:0009260)	84	26	11.35	#ERROR!	2.29	3.25e-05	0.0012
molting cycle, collagen and cuticulin-based cuticle (GO:0018996)	78	24	10.54	#ERROR!	2.28	7.34e-05	0.00242
L-amino acid catabolic process (GO:0170035)	49	15	6.62	#ERROR!	2.27	0.00231	0.0455
alcohol metabolic process (GO:0006066)	59	18	7.97	#ERROR!	2.26	0.000742	0.0176
fatty acid metabolic process (GO:0006631)	161	49	21.76	#ERROR!	2.25	2.02e-08	2.21e-06
molting cycle (GO:0042303)	79	24	10.68	#ERROR!	2.25	8.75e-05	0.00281
proteinogenic amino acid catabolic process (GO:0170040)	53	16	7.16	#ERROR!	2.23	0.0017	0.0356
small molecule biosynthetic process (GO:0044283)	170	51	22.97	#ERROR!	2.22	2.29e-08	2.45e-06
protein-containing complex localization (GO:0031503)	57	17	7.7	#ERROR!	2.21	0.00129	0.0287
carbohydrate derivative catabolic process (GO:1901136)	84	25	11.35	#ERROR!	2.2	8.53e-05	0.00278
small molecule catabolic process (GO:0044282)	168	50	22.7	#ERROR!	2.2	3.85e-08	3.88e-06
intracellular chemical homeostasis (GO:0055082)	111	33	15	#ERROR!	2.2	8.24e-06	0.000372
small molecule metabolic process (GO:0044281)	685	203	92.57	#ERROR!	2.19	4.79e-29	4.11e-26
monocarboxylic acid catabolic process (GO:0072329)	71	21	9.59	#ERROR!	2.19	0.000352	0.00924
purine nucleotide biosynthetic process (GO:0006164)	88	26	11.89	#ERROR!	2.19	0.000108	0.00334
nucleoside phosphate metabolic process (GO:0006753)	255	75	34.46	#ERROR!	2.18	2.99e-11	5.91e-09
organic acid catabolic process (GO:0016054)	136	40	18.38	#ERROR!	2.18	1.59e-06	9.52e-05
carboxylic acid catabolic process (GO:0046395)	136	40	18.38	#ERROR!	2.18	1.59e-06	9.41e-05
nucleobase-containing small molecule metabolic process (GO:0055086)	276	81	37.3	#ERROR!	2.17	4.47e-12	1.44e-09
nucleoside phosphate biosynthetic process (GO:1901293)	147	43	19.86	#ERROR!	2.16	6.01e-07	4.23e-05
amino acid catabolic process (GO:0009063)	65	19	8.78	#ERROR!	2.16	0.000789	0.0184
alpha-amino acid catabolic process (GO:1901606)	59	17	7.97	#ERROR!	2.13	0.00177	0.036
nucleotide metabolic process (GO:0009117)	174	50	23.51	#ERROR!	2.13	1.39e-07	1.11e-05
translation (GO:0006412)	272	78	36.76	#ERROR!	2.12	4.21e-11	8.02e-09
muscle structure development (GO:0061061)	56	16	7.57	#ERROR!	2.11	0.00265	0.048
regulation of translation (GO:0006417)	67	19	9.05	#ERROR!	2.1	0.00174	0.0361
response to nutrient levels (GO:0031667)	60	17	8.11	#ERROR!	2.1	0.0021	0.0415
lipid biosynthetic process (GO:0008610)	214	60	28.92	#ERROR!	2.07	1.71e-08	1.96e-06
lipid catabolic process (GO:0016042)	150	42	20.27	#ERROR!	2.07	2.98e-06	0.000163
fatty acid catabolic process (GO:0009062)	68	19	9.19	#ERROR!	2.07	0.00189	0.0382
determination of adult lifespan (GO:0008340)	136	38	18.38	#ERROR!	2.07	1.15e-05	0.000497
cellular homeostasis (GO:0019725)	140	39	18.92	#ERROR!	2.06	8.47e-06	0.000379
nucleotide biosynthetic process (GO:0009165)	113	31	15.27	#ERROR!	2.03	8.08e-05	0.00265
amino acid metabolic process (GO:0006520)	177	48	23.92	#ERROR!	2.01	1.36e-06	8.5e-05
biological process involved in interspecies interaction between organisms (GO:0044419)	225	61	30.4	#ERROR!	2.01	6.28e-08	5.98e-06
organic acid biosynthetic process (GO:0016053)	111	30	15	#ERROR!	2	0.000135	0.004
defense response to other organism (GO:0098542)	222	60	30	#ERROR!	2	9.08e-08	8.19e-06
intracellular monoatomic ion homeostasis (GO:0006873)	100	27	13.51	#ERROR!	2	0.000326	0.00877
intracellular monoatomic cation homeostasis (GO:0030003)	100	27	13.51	#ERROR!	2	0.000326	0.00872
defense response (GO:0006952)	226	61	30.54	#ERROR!	2	6.96e-08	6.4e-06
establishment of organelle localization (GO:0051656)	119	32	16.08	#ERROR!	1.99	0.000117	0.00359
response to external biotic stimulus (GO:0043207)	224	60	30.27	#ERROR!	1.98	1.13e-07	9.69e-06
response to other organism (GO:0051707)	224	60	30.27	#ERROR!	1.98	1.13e-07	9.53e-06
response to biotic stimulus (GO:0009607)	224	60	30.27	#ERROR!	1.98	1.13e-07	9.37e-06
defense response to symbiont (GO:0140546)	165	44	22.3	#ERROR!	1.97	5.97e-06	0.00029
innate immune response (GO:0045087)	165	44	22.3	#ERROR!	1.97	5.97e-06	0.000287
lipid metabolic process (GO:0006629)	515	137	69.59	#ERROR!	1.97	1.48e-15	6.33e-13
amide metabolic process (GO:0043603)	155	41	20.95	#ERROR!	1.96	1.59e-05	0.000658
carboxylic acid biosynthetic process (GO:0046394)	110	29	14.86	#ERROR!	1.95	0.000356	0.00929
immune system process (GO:0002376)	186	49	25.13	#ERROR!	1.95	2.62e-06	0.000145
chemical homeostasis (GO:0048878)	160	42	21.62	#ERROR!	1.94	2.02e-05	0.000804
immune response (GO:0006955)	183	48	24.73	#ERROR!	1.94	5.66e-06	0.00028
cellular response to chemical stimulus (GO:0070887)	176	46	23.78	#ERROR!	1.93	6.88e-06	0.000322
membrane organization (GO:0061024)	177	46	23.92	#ERROR!	1.92	1.15e-05	0.000501
carbohydrate metabolic process (GO:0005975)	220	57	29.73	#ERROR!	1.92	7.96e-07	5.18e-05
organophosphate biosynthetic process (GO:0090407)	283	73	38.24	#ERROR!	1.91	3.3e-08	3.4e-06
monoatomic cation homeostasis (GO:0055080)	121	31	16.35	#ERROR!	1.9	0.00041	0.0104
monoatomic ion homeostasis (GO:0050801)	124	31	16.76	#ERROR!	1.85	0.000524	0.0128
homeostatic process (GO:0042592)	188	47	25.4	#ERROR!	1.85	2.21e-05	0.000861
organophosphate metabolic process (GO:0019637)	468	116	63.24	#ERROR!	1.83	4.34e-11	7.7e-09
phosphate-containing compound metabolic process (GO:0006796)	481	119	65	#ERROR!	1.83	2.16e-11	4.62e-09
phosphorus metabolic process (GO:0006793)	481	119	65	#ERROR!	1.83	2.16e-11	4.44e-09
endomembrane system organization (GO:0010256)	123	30	16.62	#ERROR!	1.8	0.00126	0.0283
localization within membrane (GO:0051668)	144	35	19.46	#ERROR!	1.8	0.000508	0.0125
organelle localization (GO:0051640)	170	40	22.97	#ERROR!	1.74	0.000406	0.0103
nucleobase-containing compound catabolic process (GO:0034655)	141	33	19.05	#ERROR!	1.73	0.00122	0.0277
tRNA metabolic process (GO:0006399)	129	30	17.43	#ERROR!	1.72	0.00264	0.0479
carbohydrate derivative metabolic process (GO:1901135)	380	88	51.35	#ERROR!	1.71	2.92e-07	2.24e-05
regulation of protein metabolic process (GO:0051246)	140	32	18.92	#ERROR!	1.69	0.00261	0.0476
response to external stimulus (GO:0009605)	285	65	38.51	#ERROR!	1.69	1.63e-05	0.000671
multicellular organismal reproductive process (GO:0048609)	167	38	22.57	#ERROR!	1.68	0.00129	0.0287
carbohydrate derivative biosynthetic process (GO:1901137)	266	60	35.94	#ERROR!	1.67	6.03e-05	0.00211
catabolic process (GO:0009056)	833	185	112.56	#ERROR!	1.64	2.83e-12	9.7e-10
negative regulation of nucleobase-containing compound metabolic process (GO:0045934)	164	36	22.16	#ERROR!	1.62	0.00271	0.0486
inorganic cation transmembrane transport (GO:0098662)	318	69	42.97	#ERROR!	1.61	6.33e-05	0.00214
post-embryonic development (GO:0009791)	203	44	27.43	#ERROR!	1.6	0.00128	0.0287
cytoskeleton organization (GO:0007010)	301	65	40.67	#ERROR!	1.6	0.000117	0.00361
monoatomic cation transmembrane transport (GO:0098655)	345	73	46.62	#ERROR!	1.57	8.91e-05	0.00285
biosynthetic process (GO:0009058)	1796	375	242.7	#ERROR!	1.55	2.29e-19	1.47e-16
regulation of biological quality (GO:0065008)	332	69	44.86	#ERROR!	1.54	0.000247	0.00684
positive regulation of metabolic process (GO:0009893)	444	92	60	#ERROR!	1.53	2.3e-05	0.00089
transmembrane transport (GO:0055085)	975	202	131.75	#ERROR!	1.53	1.99e-10	3.1e-08
inorganic ion transmembrane transport (GO:0098660)	411	85	55.54	#ERROR!	1.53	5.52e-05	0.00195
monoatomic cation transport (GO:0006812)	363	75	49.05	#ERROR!	1.53	0.000138	0.00405
ribonucleoprotein complex biogenesis (GO:0022613)	258	53	34.86	#ERROR!	1.52	0.00172	0.0359
positive regulation of biosynthetic process (GO:0009891)	351	72	47.43	#ERROR!	1.52	0.000269	0.00741
positive regulation of macromolecule biosynthetic process (GO:0010557)	343	70	46.35	#ERROR!	1.51	0.000424	0.0106
protein metabolic process (GO:0019538)	1307	266	176.62	#ERROR!	1.51	1.77e-12	6.48e-10
positive regulation of macromolecule metabolic process (GO:0010604)	413	84	55.81	#ERROR!	1.51	0.000108	0.00335
metabolic process (GO:0008152)	3638	738	491.61	#ERROR!	1.5	7.9e-36	1.02e-32
primary metabolic process (GO:0044238)	3210	648	433.77	#ERROR!	1.49	3.17e-30	3.26e-27
gene expression (GO:0010467)	1137	219	153.64	#ERROR!	1.43	2.89e-08	3.03e-06
anatomical structure development (GO:0048856)	842	162	113.78	#ERROR!	1.42	2.09e-06	0.00012
monoatomic ion transmembrane transport (GO:0034220)	538	103	72.7	#ERROR!	1.42	0.000205	0.00569
negative regulation of macromolecule metabolic process (GO:0010605)	419	80	56.62	#ERROR!	1.41	0.00143	0.0312
establishment of localization (GO:0051234)	1824	346	246.48	#ERROR!	1.4	8.96e-12	2.56e-09
cellular component biogenesis (GO:0044085)	675	127	91.21	#ERROR!	1.39	9.49e-05	0.00298
transport (GO:0006810)	1749	329	236.34	#ERROR!	1.39	9.33e-11	1.5e-08
localization (GO:0051179)	1953	366	263.91	#ERROR!	1.39	1.13e-11	2.77e-09
macromolecule biosynthetic process (GO:0009059)	1310	245	177.02	#ERROR!	1.38	5.46e-08	5.4e-06
monoatomic ion transport (GO:0006811)	573	107	77.43	#ERROR!	1.38	0.000501	0.0124
multicellular organism development (GO:0007275)	707	132	95.54	#ERROR!	1.38	8.72e-05	0.00282
organelle organization (GO:0006996)	870	160	117.56	#ERROR!	1.36	3.92e-05	0.00143
response to stress (GO:0006950)	762	140	102.97	#ERROR!	1.36	0.000123	0.0037
developmental process (GO:0032502)	1078	198	145.67	#ERROR!	1.36	4.58e-06	0.000229
cellular component assembly (GO:0022607)	508	93	68.65	#ERROR!	1.35	0.00199	0.04
proteolysis (GO:0006508)	611	111	82.57	#ERROR!	1.34	0.000947	0.0217
nucleobase-containing compound biosynthetic process (GO:0034654)	780	141	105.4	#ERROR!	1.34	0.000276	0.00754
macromolecule localization (GO:0033036)	634	114	85.67	#ERROR!	1.33	0.00141	0.0309
cellular process (GO:0009987)	7554	1357	1020.78	#ERROR!	1.33	3.76e-43	6.44e-40
positive regulation of cellular process (GO:0048522)	706	125	95.4	#ERROR!	1.31	0.00139	0.0305
positive regulation of biological process (GO:0048518)	812	143	109.73	#ERROR!	1.3	0.000792	0.0184
biological_process (GO:0008150)	9004	1584	1216.72	#ERROR!	1.3	9.62e-49	4.95e-45
nucleobase-containing compound metabolic process (GO:0006139)	1287	224	173.91	#ERROR!	1.29	4.43e-05	0.00159
negative regulation of biological process (GO:0048519)	752	130	101.62	#ERROR!	1.28	0.00279	0.0498
cellular component organization or biogenesis (GO:0071840)	1692	291	228.64	#ERROR!	1.27	7.23e-06	0.000329
macromolecule metabolic process (GO:0043170)	2341	402	316.34	#ERROR!	1.27	1.03e-07	8.96e-06
cellular component organization (GO:0016043)	1532	260	207.02	#ERROR!	1.26	6.41e-05	0.00216
regulation of macromolecule biosynthetic process (GO:0010556)	1490	246	201.35	#ERROR!	1.22	0.000628	0.0151
regulation of biosynthetic process (GO:0009889)	1509	249	203.91	#ERROR!	1.22	0.000586	0.0142
regulation of metabolic process (GO:0019222)	1646	270	222.43	#ERROR!	1.21	0.000483	0.012
regulation of macromolecule metabolic process (GO:0060255)	1580	259	213.51	#ERROR!	1.21	0.000666	0.0159
regulation of primary metabolic process (GO:0080090)	1336	219	180.54	#ERROR!	1.21	0.00193	0.0389
regulation of gene expression (GO:0010468)	1481	242	200.13	#ERROR!	1.21	0.00124	0.0279
signal transduction (GO:0007165)	1510	164	204.05	-	0.8	0.00156	0.033
Unclassified (UNCLASSIFIED)	12723	1352	1719.28	-	0.79	9.62e-49	2.47e-45
DNA metabolic process (GO:0006259)	325	26	43.92	-	0.59	0.0024	0.0472
system process (GO:0003008)	456	32	61.62	-	0.52	1.18e-05	0.000504
G protein-coupled receptor signaling pathway (GO:0007186)	571	29	77.16	-	0.38	4.31e-11	7.93e-09
nervous system process (GO:0050877)	415	21	56.08	-	0.37	1.73e-08	1.93e-06
sensory perception (GO:0007600)	337	13	45.54	-	0.29	4.12e-09	5.44e-07
detection of stimulus (GO:0051606)	183	7	24.73	-	0.28	1.75e-05	0.000716
chemosensory behavior (GO:0007635)	155	5	20.95	-	0.24	2.63e-05	0.000995
sensory perception of chemical stimulus (GO:0007606)	314	8	42.43	-	0.19	1.91e-11	4.28e-09
detection of stimulus involved in sensory perception (GO:0050906)	167	4	22.57	-	0.18	1.08e-06	6.86e-05
regulation of cell cycle phase transition (GO:1901987)	98	2	13.24	-	0.15	0.000155	0.00442
olfactory behavior (GO:0042048)	149	3	20.13	-	0.15	1.58e-06	9.56e-05
detection of chemical stimulus involved in sensory perception of smell (GO:0050911)	148	2	20	-	0.1	1.98e-07	1.54e-05
sensory perception of smell (GO:0007608)	151	2	20.4	-	0.1	1.33e-07	1.09e-05
detection of chemical stimulus involved in sensory perception (GO:0050907)	156	2	21.08	-	0.09	9.41e-08	8.34e-06
detection of chemical stimulus (GO:0009593)	158	2	21.35	-	0.09	6.07e-08	5.89e-06
cell cycle checkpoint signaling (GO:0000075)	58	0	7.84	-	< 0.01	0.000357	0.00928
negative regulation of cell cycle process (GO:0010948)	71	0	9.59	-	< 0.01	6.8e-05	0.00227
negative regulation of cell cycle phase transition (GO:1901988)	64	0	8.65	-	< 0.01	0.000152	0.00438
negative regulation of mitotic cell cycle (GO:0045930)	50	0	6.76	-	< 0.01	0.00131	0.029
negative regulation of cell cycle (GO:0045786)	76	0	10.27	-	< 0.01	2.8e-05	0.00105
