# Supplementary material for: Coincident evolution and functional adaptation of the taxonomically restricted genes ivph-3 and gon-14 in Caenorhabditis nematodes
Source: Biol Open. 2025 Oct 16;14(10):bio062018. doi: 10.1242/bio.062018 (PMC12570147; doi:10.1242/bio.062018)
Supplement: Table S15. — GO term enrichment in in the overlap of Cbr-spr-4(gu163), Cbr-htz-1(gu167) and Cbr-ivph-3(sy5216) RNA seq data. [file biolopen-14-062018-TableS15.xlsx]

## Sheet: ST15 GO All3
Supplemental Table 15. GO term enrichment in in the overlap of Cbr-spr-4(gu163), Cbr-htz-1(gu167) and Cbr-ivph-3(sy5216) RNA seq data.
Analysis Type:	PANTHER Overrepresentation Test (Released 20240807)
Annotation Version and Release Date:	GO Ontology database DOI: 10.5281/zenodo.15066566 Released 2025-03-16
Analyzed List:	upload_1 (Caenorhabditis briggsae)
Reference List:	Caenorhabditis briggsae (all genes in database)
Test Type:	FISHER
Correction:	FDR
GO biological process complete	Caenorhabditis briggsae - REFLIST (21727)	upload_1 (58)	upload_1 (expected)	upload_1 (over/under)	upload_1 (fold Enrichment)	upload_1 (raw P-value)	upload_1 (FDR)
positive regulation of mitotic nuclear division (GO:0045840)	9	3	0.02	#ERROR!	> 100	1.5e-06	0.00771
positive regulation of nuclear division (GO:0051785)	10	3	0.03	#ERROR!	> 100	2.14e-06	0.0055
