# Supplementary material for: Coincident evolution and functional adaptation of the taxonomically restricted genes ivph-3 and gon-14 in Caenorhabditis nematodes
Source: Biol Open. 2025 Oct 16;14(10):bio062018. doi: 10.1242/bio.062018 (PMC12570147; doi:10.1242/bio.062018)
Supplement: Table S16. — Foldseek hit set for Cel-IVPH-3 (AF-Q86DD2-F1-v4) against PDB (human, mouse, zebrafish, Drosophila, Ascaris, Diploscapter) [file biolopen-14-062018-TableS16.xlsx]

## Sheet: ST16 Foldseek PDB
Supplemental Table 16. Foldseek hit set for Cel-IVPH-3 (AF-Q86DD2-F1-v4) against PDB (human, mouse, zebrafish, Drosophila, Ascaris, Diploscapter)
PDB ID and chain	Description	Species	Residue Range	E-value	Sequence identity	Resolution (Å)	Query start position	Query end position	Aligned query sequence with gaps	Target start position	Target end position	Aligned target sequence with gaps
8om5_B_2	DNA mismatch repair protein Msh3	Homo sapiens	P20585: 1-1137	0.0053	0.109	3.52	130	556	YRPSLSYQK---SIGPLNVTIEAIRKNDEIFLSISVHYYDSLGERHNTVHFEKIILADYEGKVVADRLRRVIDANKSMNFGISNILS---PNLRMLTLVAE----NMPFKNRFICFFSYLSNIARE-------VIQIPE----FLSSLKLLREYVGALRKHPEVYTKFRKMLIESKITTDI-----------------PALDVESDW---LSTLQFLSTCGLLNETFSNLHENWCMPKYLD--------------------AVQENSMAF-LL-DFLLVLCNVATQICSEDSSVSQVLYSMSIVNNAIENCGIVEAREKMRSTFSKYYSSISNGKIGDF-----YSISALLDPRYGYSPMIFSEEDWENVEG----------KLLKEMSTTHQKNLI--…	84	544	YTKSTLIGEDVNPLTSYLLCISENKKKGNIFIGIVG-VQPATGE--VVFDSFQDS---ASRSELETRMSSL----Q-----PVELLLPSALSEQTEALIHRATSVDRIRVERMDNIYFEYSHAFQAVTEFYAGIVNLEKPVICSLA---------AIIKYLKEF--NLEKMLSKPENFKQLSSKMEFMTINGTTLRNLEILQNQTDMKTKGSLL-WVLDHTKTSFGRRKL-KKWVTQPLLKLREINARLDAVSEVLHSESSVFGQIENHLRKLPDIERGLCSIYHKKCSTQ--------EFFLIVKTL---------YHLKSEFQAIIPAVNSHIQSDLLRTVILEIPELLSPVEHY-LKILNEQAAKVGDKTELFKDLSDFPLIKKR-----KDEIQG…
