# Supplementary material for: Coincident evolution and functional adaptation of the taxonomically restricted genes ivph-3 and gon-14 in Caenorhabditis nematodes
Source: Biol Open. 2025 Oct 16;14(10):bio062018. doi: 10.1242/bio.062018 (PMC12570147; doi:10.1242/bio.062018)
Supplement: Table S17. — Foldseek hit set for Cel-IVPH-3 (AF-Q86DD2-F1-v4) against AFDB50 (human, mouse, zebrafish, Drosophila, Ascaris, Diploscapter) [file biolopen-14-062018-TableS17.xlsx]

## Sheet: ST17 Foldseek AFDB
Supplemental Table 17. Foldseek hit set for Cel-IVPH-3 (AF-Q86DD2-F1-v4) against AFDB50 (human, mouse, zebrafish, Drosophila, Ascaris, Diploscapter)
AFDB accession	Description	Species	Residue Range	E-value	Sequence identity	Reviewed status	Reference proteome status	Average pLDDT	Query start position	Query end position	Aligned query sequence with gaps	Target start position	Target end position	Aligned target sequence with gaps
AF-Q5RFV1-F1	Zinc finger, BED-type-containing 4	Danio rerio	1-1249	4.12e-14	0.145	FALSE	TRUE	64.67	31	552	PNLAPAPPIPRFAAVPVFPRSRIPSTYPYRRVEPFEHTSE-HGY-SSVERYNEEVATRFLLGNGLPLTSIEDHDLRTFLTTLNPSRSLPEPSNMT----TKAYGEYRPSLSYQKSI-------------GPLNVTIEAIRKND-EIFLSISVHYYDS------LGE--RHNTV-HFEKIILADYEGKVVADRLRRVIDA-NKSMNFGISNILSPNLRMLTLVAENMPFKNRFICFFSYLSNIAREVIQ-IPEFLSSLKLLREYVGALRKHPEVYTKFRKMLIESKITTDIPALDVESDWLSTLQFLSTCGLLNETFSNLHENWCMPKYLDAVQENSMAFLLDFLLVL---CNVATQICSEDSSVSQVLYSMSIVNNAI-----ENCGIVEAREKMRSTF…	689	1240	SNISGDGPSAETQV-----------KQELMDISTYQENAEKFSECHPAAKKITKLIAEMLALDLQPSTVVENVGLNRLLEYLQPQYSLPPSSYFTSTAIPEMYE----------SVKEVVLTHLKEAEGGIIHFTTSVWIGSQTQEYLILTAHWVSFESQVLPQGQDFHCSALLGVASID-CDYNMLNIQKQLEYLWDTWMGSSGLKIGFTVTDN-QTIRNVLESCDH-TTMQCFVHNIDLIVNEAIKSQRMVQNLLSIARKICERVHRSAKAKEKLAELQKVYQLPENQLVQDVPSKWKTSYFMLERLVEQKKAIDEMSIECNFRELISCDQWEVMGSVCNALKPFVVACREMS---NRTATLGQVIPLIHILNRKIDMLFDETMGIDNMLKSLKEAL…
AF-E7F776-F1	Si:ch211-152f22.4	Danio rerio	1-528	1.77e-12	0.152	FALSE	TRUE	81.49	1	533	MNERKAPIFVETVKMEEEKFQDDSAEDEPPPNLAPAPPIPRFAAVPVFPRSRIPSTYPYRRVEPFEHTSEHGYSSVERYNEEVATRFLLGNGLPLTSIEDHDLRTFLTTLNPSRSLPEPSNMTTKAYGEYRPS-LSYQKSI---GPLNVTIEAIR-KNDEIFLSISVHYYDSLGERHNTV-HFEKIILADYEGKVVADRLRRVIDANKSMNFGISNILSPNLRMLTLVAENMPFKNRF-ICFFSYLSNIAREVIQIPEFLSSLKLLREYVGALRKHPEVYTKFRKMLIESKITTDIPALDVESDWLSTLQFLSTCGLLNETFSNLHENWCMPKYLDAVQENSMAFLLDFLLVLCNVATQI-CSEDSSVSQVLYSMSIVNNAIENCGIVE--AREKMRST…	26	526	HGHLSRNKFMQLPYPRVYKPERNHTSDRGRKFLHGRPFLRVQTNQQAQP--HIQQEFPTNK----------GLGS---GIKKLLNIII-KDLQP------------LSSVNIEAPL-SQSSIRCELQSFYRTKRVEVQRSVNKAHNLVLSAELWSSNKNTFYLTVAGHLINENWELKSYVLDTAHLIH-KSTAESVVEQLLRI-SKEWNITEKTQFVVTNVDGIKR--AQNNIRKWTFIPCFAFTLDKVVRETLS--DWELLLRKCQQIVAFFHQSDEASQHLQKHRISLKLQSRELTQSSGLKWLPTFYMLKTILEQWPAIFEVFVDKRVDLCLNENERKIVDQIVKVLDVLKEATLKVGRQGFISISNIIPVVQMLQERLRNLGMMENRIAQKLSEK…
AF-B3MN34-F1	BED-type domain-containing protein	Drosophila ananassae	1-664	1.74e-13	0.147	FALSE	TRUE	72.19	1	554	MNERKAPIFVETVKMEEEKFQDDSAEDEPPPNLAPAPPIPRFAAVPVFPRSRIPSTYPYRRVEP----FEHTSEHGYSSVER---YNEEVATRFLLGNGLPLTSIEDHDLRTFLTTLNPSRSLPEP-------SNMTTKAYGEYRPSLSYQKSIGPLNVTIEAI-RKNDEIFLSISVHYYDSLGERHNTV-HFEKIILADYEGKVVADRLRRVIDANKSMNFGISNILS-PNLRMLTLVAENMPFKNRFICFFSYLSNIAREVIQIPEFLSSLKLLREYVGALRKHPEVYTKFRKMLIESKITTDIPALDVESDWLSTLQFLSTCGLLNETFSNLHENWCMPKYLDAVQENSMAFLLDFLLVLCNVATQIC-SEDSSVSQVLYSMSIVNNAIENCGI--…	91	659	YEKRYLPGSVVEIASDGNEWASTEALTDTLEEIPCSGDIIEFESKENVEKADKCNQCQISDMDKDGFVQEIRKQSKPSSRSKNHSFHRHMA-FFVCRDRQPLNVICGEGFQHLINVLCPIYKPPSPLELQTVISKEFKKQTTKLRKRLS---SLPTLSISCSVATTKNQKSWLEMVVHFQEQ-GNRINRNLPAQALPE-TFTAKNVKQCFERMCKKFDILKSNITCIVTMRSPLLEDAVISFLSAQRHLPCFGNFMISVLEAVMQRPVVCEWCQRVSRYVER-QKVPQI-----------PMKRQQPVTDSMDRPLSLYQML-KGYLKNKLL----KSNSWEPPLSSEEEELAHEVVDWLRPLISSIKELCRASFSSASQVLPITLTLINELRQEKTQV…
AF-A0A0M4E935-F1	CG16863	Drosophila busckii	1-668	1.04e-13	0.161	FALSE	TRUE	75.38	1	536	MNERKAPIFVETVKMEEEKFQDDSAEDEPPPNLAPAPPIPRFAAVPVFPRSRIPSTY---PYRRVEPFEHTSEHGYSSVERYNEEVATRFLLGNGLPLTSIEDHDLRTFLTTLNPSRSLPEPSNMTTKAYGEYRPSLSYQKSI----------GPLNVTIEAIRKNDEIFLSISVHYYDSLGERHNTV-HFEKIILADYEGKVVADRLRRVIDANKSMNFGISNILS-PNLRMLTLVAENMPFKNRFICFFSYLSNIAREVIQIPEFLSSLKLLREYVGALRKHPEVYTKFRKMLIESKITTDIPALDVESDWLSTLQFLSTCGLLNETFSNLHENWCMPKYLDAVQENSMAFLLDFLLVLCNVATQIC--SEDSS--VSQVLYSMSIVNNAIE-----…	104	662	DGDAEAHAAVESVVAEETYTNWLGQETESAETVSAGDIIEFEPKHGQYQTAQSVVSYHINGEQEAENENADCQLPRSPRVRYMDRLA-YFVCRDKHPLHIIKGEGFQELIGSQNAELQLPRIEQLGNYINL------KAQKQVAHLRRQFNQMETLSLSCSLSTTAEFSYLELAAHYYEGI-NRRSRTLAVDVLP-NECYVGSIVGSLERACQQFDIDKSKIVCIVCRDNQLLKEAVTDMLGRQGYMPCFAQQLESLLECVLQRFEFTALCEKVRHFIMT-----------SDLCTELK-----LPLDVRDRALSSYDMLERYLKLQHKMQ--------LNALAADELDLASELLAVLTPIISAVRQLCGNSVRSYPYASNVLPILFTILNELKQPLVG…
AF-A0A1W4VX84-F1	zinc finger BED domain-containing protein 1-like isoform X1	Drosophila ficusphila	1-614	1.47e-12	0.152	FALSE	TRUE	80.75	60	554	RRVEPFEHTSE-----HGYSSVERYNEEVATRFLLGNGLPLTSIEDHDLRTFLTTLNPSRSLPE----PSNMTTKAYGE--YRPSLSYQKSIGPLNVTIEAIRKND-EIFLSISVHYYDSLGERHNTV-HFEK-IILADYEGKVVADRLRRVIDANKSMNFGISNILSPNLRMLTLVAENMPFKNRFICFFSYLSNIAREVIQIPEFLSSLKLLREYVGALRKHPEVYTKFRKMLIESKITTDIPA---LDVESDWLSTLQFLSTCGLLNETFSNL---HENWCMPKYLDAVQENSMAFLLDFLLVLCNVATQICSEDSS-VSQVLYSMSIVNNAIENCG--I-----VEAREKMRSTFSKYYSSISNGKIGDFYSISALLDPRYGYSPMIFSEEDWEN…	93	610	NSNSNLENFVKNVKMYENGSARKNAIDNAIVRMIAIDLQPFSLVEDRDFRDLINLLDERYKIPNKKFFRYELLDKNYNNMKERLKLVLQN-VAHVSLTADCWTSKSLDGYLTVTCHFINTSFDLVSAVLTTRKLLTSTNHTAKNLAETLLAV-IQEWDINNKIVCIVTDNDATIKKSCELLQIKN-LPCFSHTLNLVVQEVLKLPSLNDILVKCKRIVSFFKSS----TVANAKLKEAQ-NVDKPLGVLQEVPTRWNSAFLMMERIRILNAFIGKVLLDSPKAPLPL-SSDEIES-ISELIGILKPFNDATLQVSGNKTVTVSLIIPVIAELHQKMYHLGSKVKSECAKEAIKQISKRLPERFAAYEKR---TIPKIATLIDPRFKK-DGFLQSFNADE…
AF-B4K3G7-F1	GH23400	Drosophila grimshawi	1-405	4.1e-07	0.118	FALSE	TRUE	81.94	56	397	TYPYRRVEPFEHTSEHGYSSVERYNEEVATRFLLGNGLPLTSIEDHDLRTFLTTLNPSRSLPEPS------------NMTTK-AYGEYRPSLSYQKSIGPLNVTIEAIR-KNDEIFLSISVHYYDSLGERHNTV-HFEKIILADYEGKVVADRLRRVIDANKSMNFGISNILSPNLRMLTLVAENMPFKNRFI------------CFFSYLSNIAREVI-QIPEFLSSLKLLREYVGALRKHPEVYTKFRKMLIESKITTDIPALDVESDWLSTLQFLSTCGLLNETFSNLHENWCMPKYLDAVQENSMAFLLDFLLVLCNVATQICSEDSSVSQVLYSMSIVNNAIENCGIVEAREKMRSTFSKYYSSI	73	402	QISLQDADPLDDMQRHSEMDMHASDEKLAL-MIARHDYSFYMIEDAGFVNFIKMLQPRYTIRPISFYENIIATKIYQRMQTQLQQELYI--------LESVTLATSICWDSIDQGLLSLTCHGISTDFQLKQFHLKCDVLF--ERNAEDIACRIRNIISSAS--------------LDLQLPKEK--IHCVIRDEFTCPPGAVVECNVHLLKECVRYAYESNDNLKQLHAKCQQIVKHFEESQMAYDHLRHILKKRLNRDSNPLMAIDESAFGWIAIFRRLLKLKDALTIYAEEYNLVTIYPDEWL-DIEICNRVVQPIEEIITIWCKTSSTASTVIPLIAAL------------RDSLRTDVHNFVSSV
AF-Q8SYW8-F1	RE30177p	Drosophila melanogaster	1-555	1.86e-12	0.158	FALSE	TRUE	78.19	6	536	APIFVE-TVKMEEEKFQDDSAEDEPPPNL--APAPPIPRFAAVPVFPRSRIPSTYPYRRVEPFEHTSEHGYSSVERYNEEVATRFLLGNGLPLTSIEDHDLRTFLTTLNPSRSLPEPSNMTT----KAYGEYRPSLSYQKS-IGPLNVTIEAIRKN-DEIFLSISVHYYDSLGERHNTV-HFEKIILADYEGKVVADRLRRVIDANKSMNFGISNILS-PNLRMLTLVAENMPFKNRFICFFSYLSNIAREVIQIPEFLSSLKLLREYVGALRKHPEVYTKFRKMLIESKITTDIPALDVESDWLSTLQFLSTCGLLNETFSNLHENWCMPKYLDAVQ-ENSMAFLLDFLLVLCNVATQIC-SEDSSVSQVLYSMSIVNNAIE---NCGIVEAREKMR-…	18	548	AWVSPEATVSRTETVGGDDIIEFEPKEELDESEKSPLPQIHAVPFAGHDNLKMEEPLPSESP--------------FHKDIAFFVCRDR-QSLQIVQGEGFQHLVKVLCPTYRPPSAAKLEAIICRESEAQ-RSKLCQQLADISTLSLSCSVHTNAESRSWMELVAHFHEG-RQRISRTLSVLRLPD-LFTSNDLVDRMDQVCQRFDIPKSRICCVSTRSSQLLEDAVTSFMGAHHHVPCFADQLNSILEEVVQRPEIRHLRDKVR---SHVQSTLQLNPQL----------------DSIHRPISVYNMLD---LYLK--QTLVQ---EPLPLSTSEVDLCQQLL-DVLRPLTSSMRELSRTPYPAASTALPIAQTLINELKQEKSAEHMVAREIRLF…
AF-Q0E8Q6-F1	Uncharacterized protein, isoform B	Drosophila melanogaster	1-661	7.83e-12	0.154	FALSE	TRUE	77.15	1	536	MNERKAPIFVE---TVKMEEEKFQDDSAEDEPPPNL--APAPPIPRFAAVPVFPRSRIPSTYPYRRVEPFEHTSEHGYSSVERYNEEVATRFLLGNGLPLTSIEDHDLRTFLTTLNPSRSLPEPSNMTT----KAYGEYRPSLSYQKS-IGPLNVTIEAIRKN-DEIFLSISVHYYDSLGERHNTV-HFEKIILADYEGKVVADRLRRVIDANKSMNFGISNILS-PNLRMLTLVAENMPFKNRFICFFSYLSNIAREVIQIPEFLSSLKLLREYVGALRKHPEVYTKFRKMLIESKITTDIPALDVESDWLSTLQFLSTCGLLNETFSNLHENWCMPK----YLDAVQENSMAFLLDFLLVLCNVATQIC-SEDSSVSQVLYSMSIVNNAIEN----C…	117	654	STKSVGYAWVSPEATVSRTETVGGDDIIEFEPKEELDESEKSPLPQIHAVPFAGHDNLKMEEPLPSESP--------------FHKDIAFFVCRDR-QSLQIVQGEGFQHLVKVLCPTYRPPSAAKLEAIICRESEAQ-RSKLCQQLADISTLSLSCSVHTNAESRSWMELVAHFHEG-RQRISRTLSVLRLPD-LFTSNDLVDRMDQVCQRFDIPKSRICCVSTRSSQLLEDAVTSFMGAHHHVPCFADQLNSILEEVVQRPEIRHLRDKVR------------------SHVQSTLQLNPQ-LDSIHRPISVYNML-----------DLYLKQTLVQEPLPLSTSEVDLCQQLL-DVLRPLTSSMRELSRTPYPAASTALPIAQTLINELKQEKSAE…
AF-A0A6P5VG43-F1	zinc finger BED domain-containing protein 1-like	Drosophila obscura	1-490	2.95e-12	0.145	FALSE	TRUE	86.69	91	551	NGLPLTSIEDHDLRTFLTTLNPSRSLPEPSN----MTTKAYGEYRPSLSYQKSIG-PLNVTIEAIRKND-EIFLSISVHYYDSLGERHNTVHFEK---IILADYEGKVVADRLRRVIDANKSMNFGISNILSPNLRMLTLVAENMPFKNRFICFFSYLSNIAREVIQIPEFLSSLKLLREYVGALRKHPEVYTKFRKMLIESKITTDIPA--LDVESDWLSTLQFLSTCGLLNETFSNLHENW-CMPKYLDAVQENSMAFLLDFLLVL--CNVATQICSEDSSVSQVLYSMSIVNNAIENCG-------IVEAREKMRSTFSKYYSSISNGKIGDFYSISALLDPRYGYSPMIFSEEDWENVEGKLLKEM-----------------STTH-----QKN…	5	487	DVQPFSVVNDRGFRELLAEMDPRYKLPSKTHLRNVAIPNAYEDLKTKLKFALDCVENVAITADGWTSMANEGYLTITCHFINSEFQLNSAVL-STTTLINQTNHTAANIAESIRVV-LVEWGLVEKVVCIVTDNDASMKKACERLGI-THFPCFAHTLNLLIQDVLKIDILDPVLSKCKAIVTFMKRSPIGMAKFK----QAQDVENPMGLIQEVATRWNSAFAMVKGLLDTNDTLSTVLLSLPKAPLPFSVEEIDIMKELAKLLSPFQEATVAIS-GSKYVTISLLIPLTCEIQQKLNNLKSKLKTVEVLSALKFLCTRLNTRFLHYETR---TVAQIATIIDPRFKK-EGFLTITNADQAATALETEIDNFLSKTPQELQTLSEPSPNPTFSFLQNK…
AF-O75132-F1	Zinc finger BED domain-containing protein 4	Homo sapiens	1-1171	1.04e-13	0.157	TRUE	TRUE	67.16	41	533	RFAAVPVFPRSRIPSTYPYRRVEPFEHTSEHGYSS---VERYNEEVATRFLLGNGLPLTSIEDHDLRTFLTTLNPSRSLPEPS----NMTTKAYGEYRP--------SLSYQKSIGPLNVTIEAIRKND-EIFLSISVHYYD--SLGE------RHNTV-HFEKIILADYEGKVVADRLRRVIDA-NKSMNFGISNILSPNLRMLTLVAENMPFKNRFICFFSYLSNIAREVIQ-IPEFLSSLKLLREYVGALRKHPEVYTKFRKMLIESKITTDIPALDVESDWLSTLQFLSTCGLLNETFSNLHENWCMPKYLDAVQENSMAFLLDFLLVLCNVATQICSEDSSVSQVLYSMSIVNNAI----ENCGIVEAR-EKMRSTFSKYYSSISNGKIGDFYS…	617	1162	SETARPSSPDTRVPRGTELSGASSFDDTNEKFYDSHPVAKKITSLIAEMIAL-DLQPYSFVDNVGFNRLLEYLKPQYSLPAPSYFSRTAIPGMYDNVKQIIMSHLKEA-----ESGVIHFTSGIWMSNQTREYLTLTAHWVSFESPARPRCDDHHCSALLDVSQVD-CDYSGNSIQKQLECWWEAWVTSTGLQVGITVTDNASIGKTLNEGE--HSSVQCFSHTVNLIVSEAIKSQRMVQNLLSLARKICERVHRSPKAKEKLAELQREYALPQHHLIQDVPSKWSTSFHMLERLIEQKRAINEMSVECNFRELISCDQWEVMQSVCRALKPFEAASREMSTQMSTLSQVIPMVHILNRKVEMLFEETMGIDTMLRSLKEAMVSRLSATLHD---PRYV…
AF-D2EAC2-F1	Zinc finger BED domain-containing protein 6	Mus musculus	1-980	5.98e-14	0.125	TRUE	TRUE	66.29	1	577	MNERKAPIFVETVKMEEEK-FQDDSAED--EPPPNLAPAPPIPRFAAVPVFPRSRIPSTYPYRRVEPFEHTSEHGYSSVERYNEEVATRFLLGNGLPLTSIEDHDLRTFLTTLNPSRSLPEPSNMTT------------KAYGEYRPSLSYQKSIGPLNVTIEAIRKNDEIFLSISVHYYDSL------------GERHNTV-HFEKIILADYEGKVVADRLRRVIDANKSMN-FGISNILSPNLRMLTLVAENMPFKNRFICFFSYLSNIAREVI-QIPEFLSSLKLLREYVGALRKHPEVYTKFRKMLIESKIT-TDIPALDVESDWLSTLQFLSTCGLLNETFSNLHENWCMPKYLDAVQENSMAFLLDFLLVLCNVATQICSEDSSVSQVLYSMS…	336	980	TETESSDLLNDTMPGEKSSGSQDLTAEDLSDSDTDEPPCLEVENRSESPI----PVADQDNPVHAQERETTTHCENAAANQISQAVIQMIV-EDLHPYNYFSTPAFQRFLQIVAPDYRLPSETYFFTKAVPQLYDSVREKIFLTLENV---QSQKIHLTADIW-THDPSTDYFIVTVHWV-SLETASSPSNGGTPNFRKWAVLCVTGLA-KDCLITNILQELNDQIGLWLSPNFLTPSFIVSDNSSNVVHAIKGGGF-THVPCFLHCLNIVIQDFFCEHKSIENMLVAARKTCHHFSHSVKARQILQEFQNDHQLPWKNL-KQDETGHWISTFYMLKWLLEHCYSVHHSLGRASGV-VLTSLQWTLMTYVCDILKPFEEATQRVSVKTTGLNQVLPLIH…
