# Supplementary material for: Coincident evolution and functional adaptation of the taxonomically restricted genes ivph-3 and gon-14 in Caenorhabditis nematodes
Source: Biol Open. 2025 Oct 16;14(10):bio062018. doi: 10.1242/bio.062018 (PMC12570147; doi:10.1242/bio.062018)
Supplement: Table S18. — Foldseek hit set for Cel-IVPH-3 (AF-Q86DD2-F1-v4) against AFDB50 (Caenorhabditis) [file biolopen-14-062018-TableS18.xlsx]

## Sheet: ST18 Caenorhabditis AFDB
Supplemental Table 18. Foldseek hit set for Cel-IVPH-3 (AF-Q86DD2-F1-v4) against AFDB50 (Caenorhabditis)
AFDB accession	Description	Species	Residue Range	E-value	Sequence identity	Reviewed status	Reference proteome status	Average pLDDT	Query start position	Query end position	Aligned query sequence with gaps	Target start position	Target end position	Aligned target sequence with gaps
AF-G0PC06-F1	Uncharacterized protein	Caenorhabditis brenneri	1-718	6.23e-29	0.221	FALSE	TRUE	74.31	2	612	NERKAPIFVETVKMEEEKFQDDSAEDEPPPNLAP----APPIP---RFAAVP---VFPRSRIPSTYPYRRVEPFEH-----TSEHGYSSVERYNEEVATRFLLGNGLPLTSIEDHDLRTFLTTLNPSRSLPEPSNM---TTKAYGEYRPSLSYQKSIGPLNVTIEAIRKN-DEIFLSISVHYYDSLGERHNTVHFEKIILADYEGKVVADRLRRVIDANKSMNFGISNILSPNLRMLTLVAENMPFKNRFICFFSYLSNIAREVIQIPEFLSSLKLLREYVGALRKHPEVYTKFRKMLIESKITTDIPALDVESDWLSTLQFLSTCGLLNETFSNLHENWCM-PKYLDAVQENSMAFLLDFLLVLCNVATQICSEDSSVSQVLYSMSIVNNAIENCGIV…	53	717	PPKLSPPPSGYEDEEEPTILDDNA--PPPPTLAPPTTATPKVPYPNQRSAVPSAAIPPQARTQGYVPRPPVTTGHHPLVVQGGPSHYQEADPRCSELVTRLFISTGIPLNAVNDPTFIDMIKHFNSNTVLPTETAMTRGLEKHCKNQKPVAHYHKSLAPLCVTIDVGHGTGDQKFLAYSIHYFEDLYERKNVVYLKKLFLSVVDSESVLIPIRRAVNSYSYSNVKFANLVCPSQELYKMLCGSDVCKRYYVDYNFYIKKFVLNLLKIQELSQGLQQFRTFCRFIKSNVDTYGRYRRLQLSKGHEMNIPDLDDE-SWYTSARFLTHCLSLHDDFNDFCRQNNHDPAISNETFLELLYFQ-RLLSECIRHSAEVSAPDNSISQVMPSIMALRNYISMSKPA…
AF-G0MDF9-F1	Uncharacterized protein	Caenorhabditis brenneri	1-1254	2.4e-28	0.21	FALSE	TRUE	67.31	28	611	EPPPNLAPAPPIPRFAAVPVFPRSRI-PSTYP--------YRRVEPFEHTSEHGYSSVERYNEEVATRFLLGNGLPLTSIEDHDLRTFLTTLNPSRSLPEPSNMTTKAYG---EYRPSLSYQKSIGPLNVTIEAI-RKNDEIFLSISVHYYDSLGERHNTVHFEKIILADYEGKVVADRLRRVIDANKSMNFGISNILSPNLRMLTLVAENMPFKNRFICFFSYLSNIAREVIQIPEFLSSLKLLREYVGALRKHPEVYTKFRKMLIESKITTDIPALDVESDWLSTLQFLSTCGLLNETFSNLHENWCMPKYLDAVQENSMAFLLDFLLVLCNVATQICSEDSSVSQVLYSMSIVNNAI-ENCGIVEAREKMRSTFSKYYSSISNGKIGDFYSISALL…	5	643	QTARLTSNPPPLPLYFTNSINEKLREQPPIRPPIKAPGILRQRAAVLEPNSQPPAVEANPKTSEVIGKFFASQGIPFDAVDSRGFKDLAKYLEPLAVIPTEKEVAKCMQKYSMTHRSGVNFQKTVGPMSVTIDVAGDADDQMFLVFSIHYFTDFEKRENVVYLRKLLLSDFDASSFLNTIRRAVRNQNYLDVKFSSLVCPSDEIFLLLEHTPAAKRVFICCYQYMTQFVFDVLQINEFAVGLQELRSFISWIKESPDRYAKYRRMQMGKHGEMEVPDLDDGQ-WCDTAYFLTRCLVFHDTFSEFVHRHHYKNYISDHTFNYLVYLHRLLQHCVKLCRTMSASTSSISQVAYVYSSLKLFMRENSMNYPFQDYIRELIDVAFKDVTDPEYESLYNIATYL…
AF-G0MXY4-F1	Uncharacterized protein	Caenorhabditis brenneri	1-798	2.51e-23	0.168	FALSE	TRUE	74.56	74	612	SSVE--RYNEEVATRFLLGNGLPLTSIEDHDLRTFLTTLNPSRSLPEPSNMTTKAYG--EYRPSLSYQKSIGPLNVTIEAIRKNDEIFLSISVHYYDSLGERHNTVHFEKIILADYEGKVVADRLRRVIDANKSMNFGISNILSPNLRMLTLVAENMPFKNRFICFFSYLSNIAREVIQIPEFLSSLKLLREYVGALRKHPEVYTKFRKMLIESKITTDIPALDVESDWLSTLQFLSTCGLLNETFSNLHENWCMPKYLDAVQENSMAFLLDFLLVLCNVATQICSEDSSVSQVLYSMSIVNNAIENC-GIVEAREKMRSTFSKYYSSISNGKIGDFYSISALLDPRYGYSPMIFSEEDWENVEGKLLKEM-----------ST--------THQKNLI…	245	798	SPSTKAKADESLC-KFLIKNGLPLKAVHDLNLEILTFNINSSYKLPSVNVLSEYFKDIAQRKTDTKHRAEDGPVTITFDTTTFENRHYLAFTVHYYVEKNQKKNTVFFREFKMTQNSANSVMSTIKNA-MDESNIRLPITTVVTGKVEYEESLENMDSFRQVMVCFSENLNKFAEALIEHPVFVVTLKKLRDFITKFPANRKDWGRFKAYIVRKRIYGEYPEMDTGH-WTKTLDFITKCLHMHRLFSEFTTANPHITYIEVEDNVNTVYLHSLLNLCKNAFKTMSESKSNLSDVIPAIAEISESLHITTSNQVVINAVNLLFNRLLRPFIQHS--DIHRFAVFLHPLRNGSVA-ILNSEWDAIKKSLARHIAHREATDGAPISKTGRMISLPSYNENLT…
AF-G0MDF4-F1	Dimer_Tnp_hAT domain-containing protein	Caenorhabditis brenneri	1-806	4e-23	0.229	FALSE	TRUE	71.25	109	612	TLNPSRSLPEPSNMTTKAYGEYRPSLSYQKSIGPLNVTIEAIRKNDEIFLSISVHYYDSLGERHNTVHFEKIILADYEGKVVADRLRRVIDANKSMN-FGISNILSPNLRMLTLVAENMPFKNRFICFFSYLSNIAREVIQIPEFLSSLKLLREYVGALRKHPEVYTKFRKMLIESKITTDIPALDVESDWLSTLQFLSTCGLLNETFS---NLHENWCMPKYLDAVQENSMAFLLDFLLVLCNVATQICSEDSSVSQVLYSMSIVNNAIENC--GIVEAREKMRSTFSKYYSSISNGKIGDFYSISALLDPRYGYSPMIFSEEDWENVEGKLLKEMSTTHQKNLIVRKELQRYRELLVN-RPLFDESNTPGMWWNDLQEELQFMYKKWFEYSGLPAVS…	10	505	TTKPYPQKPSASSSESKSLEKYLEKMSMIQKPGPLSVTLDVAGTGEDKFLAFSIHYFEDGVDRKNVVFLRKLLLSKLDTDSILNTIRSTI--NSKYNDVRFTDIVCPNDKIFSLFDASPVFEHTSKCFFHHMTNFVTNILDIDEFFVGLCELQEFVSNIKQDPKFYKIYKKIQSSRNEDSHLPNLDE-GSWINTLEFLTRSLVLHDTFTEISNLHQPK--FHYIKNETFNHLVYLQRFLHECFKSCIQMSSSASSISQIQPAILELKQFLDTISMGYYF-EQLVSGILDRSFGELLNE---KRYCIATLLDPCFAYRDSIYSGEKWEEIEDMLHKEVTD---------QEIIDYRKYSFLERP-----ENPFSWWSTRQSMFPQLSLIAREYLACPAVS…
AF-G0M943-F1	BED-type domain-containing protein	Caenorhabditis brenneri	1-637	7.54e-14	0.14	FALSE	TRUE	75.44	61	603	RVEPFE------HTSEHG---YSSVERYNEEVATRFLLGNGLPLTSIEDHDLRTFLT--TLNPSRSLPEPSNMTTKAYGEYRPSLSYQKSIGP-LNVTIEAIRKND--EIFLSISVHYYDSLGERHNTV-HFEKIILADYEGKVVADRLRRVIDANKSMNFGISNILSPNLRMLTLVAENMPFKNRFICFFSYLSNIAREVIQIPEFLSSLKLLREYVGALRKHPEVYTKFRKMLIESKITTDIPALDVESDW---LSTLQFLSTCGLLNETFSNLHE---NWC--MPKYLDAVQENSMAFLLDFLLVLCNVATQICSEDSSVSQVLYSMSIVNNAIENCG--IVEAREKMRSTFSKYYSSISNGKIGDFYSISALLDPRYGYSPMI---FSEEDW---…	50	637	RYHPREYQEALNSNKKHNEPSTSSAELLALAVATA-----GIPFRFTENFYFLKFLEKEGVNINVTADSTKKLISNIANNGRREVANSLKNAKDLCLAFDGWTSRNLRFHSFGVFLILIDENFERKIHLVGAPRLE-GRATADNIAKLLVETLETVDIKMEQVSYAVTDAGSNVVKACEILQL-KRTTCICHKLSLFFKDVFTTTQMSSIVDKSKKCTVILSRSAAAKEKFIAISRALGENAAVPKTYSVTRWGGCFLQVRDFI-------KSRNVIRNDGDLAHLAPT--DDENDIANACL-SIMEEAFSIMTKLEGDDSSASLIIPEVIALKNHIESDDYFYTSTGQMIWDKFTDRFGNITDD---RELMLMTLIDPRFGYFEEIATDLDWEMAQLD…
AF-G0NB81-F1	Dimer_Tnp_hAT domain-containing protein	Caenorhabditis brenneri	1-721	1.14e-13	0.132	FALSE	TRUE	70.75	34	554	APAPPIPRFAAVPVFPRSRIPSTYPYRRVEPFEHTSEHGYSSVERYNEEVATRFLLGNGLPLTSIEDHDLRTFLTTLNPSRSLPEPSNMT--------TKAYGEYRPSLSYQKSIGPLNVTIEAIRKN--DEIFLSISVHYYDSLGERHNTVHF---EKIILADYEGKVV--ADRLRRV-----IDANKSMNFGISNILSPNLRMLTLVAENMPFKNRFICFFSYLSNIAREVI-QIPEFLSSLKLLREYVGALRKHPEVYTKFRKMLIESKITTDIPALDVESDWLSTLQFLSTCGLLNETFSNL---HENWCMPKYLDAVQENSMAFLLDFLLVLCNVATQICSED-SSVSQVLYSMSIVNNAI--------ENCGIVEAREKMRSTFSKYYSSISN…	183	721	QSTIPFPLLSKVEI----KCPPPKPEKSIWSSDET------NPSKVDKALI-RMIAKDILPLRTVEKEGFQFFMKLVAPKYKIHSRQFYTKTCLPQLRREIEQKIKSEL---KGMASISLTCDGWTSQNGKHSLLSVTGHFLDKESF-KPKVIILGARAV---KGRHTAVNLSDSMASTLKDFDIDLEK-----VECCTRDGAPNVIAMCNQLSIKS-LHCYAHVIQLCVKDVLAEIAGCQPLIEKMKKIVRKVNKCGHLREVFSDILNDEGMLERCLVQQTEVRWSSLYKMIAAFLQNRRALTVLILDHEDLGFPFISNDEWE-TLNLLETVFKPLAETTTSLQSRFGAPASVVIPSVELLEIRLDEMKVELSDKHAIIPLLDKLIESIGTRCAIYKK…
AF-G0PK43-F1	Dimer_Tnp_hAT domain-containing protein	Caenorhabditis brenneri	1-536	5.06e-13	0.141	FALSE	TRUE	77.69	109	612	TLNPSRSLPEPSNMTTKAYG---EYRPSLSYQKSIGPLNVTIEA----IRKNDEIFLSISVHYYDSLGERHNTV-HFEKIILADYEGKVVADRLRRVIDANKSMN-FGISNILSPNLRMLTLVAENMPFKNRFICFFSYLSNIAREVIQIPEFLSSLKLLREYVGALRKHPEVYTKFRKMLIESKITTDIPALDVESDWLSTLQFL---STCGLLNETFSNLHENWCMPKYLDAVQENSMAFLLDF---LLVLCNVATQICSEDSSVSQVLYSMSIVNNAI--------ENCGIVE---------AREKMRSTFSKYYSSISNGKIGDFYSISALLDPRYGYSPMIFSEEDWENVEGKLLKEMSTTHQKNLIVRKELQRYRELLVNRPLFDESNTPGMW…	1	477	MLRNDVPIITGDTARNDVMALEEEYR-NRIKQDFAGRKNLVLISDGWSSLKSNFTLYSIMIGYLDPNYNMRQQLVGMVDV--DKASAVNLHRLFCEE-LFKSDINISQFKYAVTDGGTNLKTLCEKLNL-ERSYCGCHLLHLIMEKVIEVGEVKRMLSKCKSVATKVSKSSKTRTLLKTKAQEFNINAPLPQNYSKTRWNGSRLLVKSVKEYIPVLVSLPSFAEDL----FTLKERL-LMEFFIEFTRPFQKATTRFE---STNSSTSELLPYLSLLKRNVSEIYSIFLERADVLEHADTEVFQRIMSLADELLEKRLKKMREQ---QLLKMCSYLDPRFCKKQC-LSPDEWGLVERDIISHF-----------PEIELYNTILKQEPFKQLEDNVMLF…
AF-G0P5E2-F1	BED-type domain-containing protein	Caenorhabditis brenneri	1-630	1.22e-12	0.122	FALSE	TRUE	75	20	557	FQDDSAEDEPPPNLAPAPPIPRFAAVPVFPRSRIPSTYPYRRVEPFEHTSEHGYSSVERYNEEVATRFLLGNGLPLTSIEDHDLRTFLTTLNPSRSLPEP------------SNMTTKAYGEYRPSLSYQKSIGPLNVTIEAIRKN--DEIFLSISVHYYDSLGE-RHNTV-HFEKIILADYEGKVVADRLRRVIDANKSMNFGISNILSPNLRMLTLVAENMPFKNRFICFFSYLSNIAREVIQIPEFLSSLKLLREYVGALRKHPEVYT-KFRKM---LIESKITTDIPALDVE-SDWLSTLQFLSTCGLLNETF--SNLHENWCMPKYLDAVQENSMAFLLDFLLVLCNVATQICSEDSS-VSQVLYSMSIVNNAIENCG----IVEAREKMRSTF…	92	629	STNKTPSKSTPPPSTPHTPIYSEQLEDIKPF-----DNPNF-MPDVRHFPSAQVTEIDNAL----MTMICNNQVPVKLLESRDFANVLRTVPQNFVLQPLEYYTQFTLPLLVANIEDKIRFELSRP-------PKLAVSIDLFSPENSKNQVCVVNAAYMNPDTMLPKQVLIDYKVFSKEYGNMDFYMSRISNLVD-TRVKSLTIT-SH---EQFSQHVEEGLNEMGPLPSFTDLLNEIMHESF--AQHFPLIKKQKEILQGCLQHFDIYHLNLASSTSGLTEEVLKS---SHYLGWDQHKEVIQMIFDAAERQKSFRGDDVKRFF---KLTEEEFE-ITDLMRAIYKEFDHPTTYINHRYYPTASWIIPTLRVLWHNIEQLSKNYRSPNTKAILNILQ…
AF-G0P797-F1	Dimer_Tnp_hAT domain-containing protein	Caenorhabditis brenneri	1-615	2.69e-12	0.138	FALSE	TRUE	81.75	38	563	PIPRFAAVPVFPRSRIPSTYPYRRVEPFEHTSEHGYSSVERYNEEVATRFL---LGNGLPLTSIEDHDLRTFLTTLNPSRSLPEP--------SNMTTKAYGEYRPSLSYQKSIGPLNVTIEAIRKND--EIFLSISVHYYDSLGE-RHNTV-HFEKIILADYEGKVVADRLRRVIDANKSMNFGISNILSPNLRMLTLVAENMPFKNRFICFFSYLSNIAREVI-QIPEFLSSLKLLREYVGALRKHPEVYTKFRKMLIESKITTDIPALDVESDWLSTLQFLSTCGLLNETFSNL--HENWCMPKYLDAVQENSMAFLLDFLLVLCNVATQICSE-DSSVSQVLYSMSIVN----NAIENCGIV------EAREKMRSTFSKYYSSISNGKIGDFYS…	75	615	SVIPFPVVSL----------TSCKVNSLNSTDNDPWGEMGHRSKEIDAAIMKMICTDHLPLRTVEKAGFLNLMKKIQPKYKMKSRNYFSNTVLLNLKDELERKVKEDL---LSMDYISITTDGWSSKDSKQSLLSVTGHWLDKNNHFPKYAVLAAKAVN-GAHTAVNFAELIEEVLQKYRIERSAFHGVTRDDASNMSSLCKLLKV-PSVHCYAHNIQLCIQDLIDENDDLQRTVSVFKKLVRKMRKSTVCRRTFEKVLNEEGLPNRMLAKDCEVRWSSLHTMLSSVLACKQAVKVLIAREEIAKLPAITDEEWKTAQCLCSLLEPFSEAVKSLQHRFYAPASLIIPSMEVLKLKVGKIIQKHNIDYNFTEAAVTEKFMELFNDRTEKYLDVK---FLR…
AF-G0P6M6-F1	Uncharacterized protein	Caenorhabditis brenneri	1-348	2.85e-09	0.234	FALSE	TRUE	68.38	2	277	NERKAPIFVETVKMEEEKFQDDSAEDEPPPNLAPAPPIPRFAAVPVFPRSRIPS-TYPYRRVEPF--------------EHTSEHGYSSVE----RYNEEVATRFLLGNGLPLTSIEDHDLRTFLTTLNPSRSLPEPSNMT---TKAYGEYRPSLSYQKSIGPLNVTIEAIRKN-DEIFLSISVHYYDSLGERHNTVHFEKIILADYEGKVVADRLRRVIDANKSMNFGISNILSPNLRMLTLVAENMPFKNRFICFFSYLSNIAREVIQIPEFLSSLKLLREYVGALRKHPEVYTKFR	53	347	PPKLSPPPSGYEDEEEPTILDDNA--PPPPTLAPPTTVTPKVPYPT-QRSAVPSAAQPPHRTQGYAPGPSRPPVTTGHHPLVVQGGSSHYQEADPRCSELVT-RLFISTGIPLNAVNDPTFIDMIKHFNSNTVLPTETAMTRGLEKHCKNQKPVAHYHKSLAPLCVTIDVGHGTGDQKFLAYSIHYFEDLYERKNVVYLKKLFLSVVDSESIFIPIRRAVNSYSYSNVKFANLVCPSQELYKMLCGSDVCKRYYVDYNFYIKKFVLNLLKIQELSQGLAQFRTFCRFIKSNVDTYGRYR
AF-G0N0E3-F1	Uncharacterized protein	Caenorhabditis brenneri	1-1058	2.65e-08	0.136	FALSE	TRUE	72.25	33	550	LAPAPPIPRFAAVPVFPRSRIPSTYPYRRVEPFEHTSEHGY-SSVE-RYNEEVATRFLLGNGLPLTSIEDHDLRTFLTTLNPSRSLPEPS--------NMTTKAYGEYRPSLSYQKSIGPLNV--TIEAIRKNDEIFLSISVHYYDSLGERHNTVHFEKIILADYEGKVV--ADRLRRV-----IDANKSMNFGISNILS-PNLRMLTLVAENMPFKNRFICFFSYLS-NIAREVIQIPEFLSSLKLLREYVGALRKHPEVYTKFRKMLIESKITTDIPALDVESDWLSTLQFLSTCGLLNET---FSNLHENWCMPKYLDAVQENSMAFLLDFL--LVLCNVATQICSEDSSVSQVLYSMSIVNNAIE----------NCGIVEAREKMRSTFSKYYS…	534	1047	VIPFPVVGKVSV-----------KVPQKPVEHLENGMKWNNDGKMTKRLDDAIISMICRDN-MPLRTVEREGFKHLMNVCNPKYTLKSRNWYTSKALPELKNKLEAKIKEELQYMK---FMAVTADGWTSKTFE--------PKFAVLAAKP----------LKGKHTAVNMKKLVDETLAYFNIDTEK-----VVAMTRDGAANMKTL-CDSMLV-ESVHCINHVLQLCIEDSVYKDPTVTSLLEKLKKITRKVRKSNVCREKFKEIVDENQLPDRILIRETVVRWSSLHAMINSFLILKTAVNILTVTEPNLKLPQ-VSEEEWAQMEIIHRVLDPVALQMKAFQSRF-YAPASMIISSIRLLVRKLETQIKILDSEDDEEELKIITSFLEKLKLRTD…
AF-A8WUW6-F1	Protein CBG03376	Caenorhabditis briggsae	1-598	9.22e-55	0.54	FALSE	TRUE	79.56	25	595	AEDEPPPNLAPAPPIPRFAAVPVFPRSRIPST-----------YPYRR-----VEPFEHTSEHGYSSVERYNEEVATRFLLGNGLPLTSIEDHDLRTFLTTLNPSRSLPEPSNMTTKAYGEYRPSLSYQKSIGPLNVTIEAIRKNDEIFLSISVHYYDSLGERHNTVHFEKIILADYEGKVVADRLRRVIDANKSMNFGISNILSPNLRMLTLVAENMPFKNRFICFFSYLSNIAREVIQIPEFLSSLKLLREYVGALRKHPEVYTKFRKMLIESKITTDIPALDVESDWLSTLQFLSTCGLLNETFSNLHENWCMPKYLDAVQENSMAFLLDFLLVLCNVATQICSEDSSVSQVLYSMSIVNNAIENCGIVEAREKMRSTFSKYYSSISNGKIGDFYS…	1	581	MEERKPEKYYKTEDNDPIEYEEVFQNSTLVKKYHFYVTMSLFVYLFSFSFFLFFHLFLTYEQNAYSSVERYNEELAMRFFLGNGRSLETINDPPFLKFLHHLNPTRNPPEPSYMTTRAMTETRPDIKYLRNLGPLGITIEAVRKADEIYLSISSHFYNSHGERQNTVHFEKIIFRDYDGRIVADRIRKVVDARKAMNYAVSYIMSPNCRMLEMITANMPVKNKFICVFSYLTMIANEVVKFPEFLAGLKVLREYVSALQKHREVFTKFKKMQKDANDSADIPCLDVEGDWLSTLYFLASCSHLHETFSNIHENWCMPNYLDATEENSLANLLDFLLVLCRVTSEICSEDSCISQALYSISMVHNSIKKCGIKSARERMRKTFDKYYKSMTKDRSGDYLT…
AF-A8XIC7-F1	Protein CBR-LIN-15B	Caenorhabditis briggsae	1-1107	2.75e-28	0.25	FALSE	TRUE	70.12	37	612	PPIPRFAAVPVFPRSRIPSTYPYRRVEPFEHTSEHGYSSVERYNEEVATRFLLGNGLPLTSIEDHDLRTFLTTLNPSRSLPEPSNMTT---KAYGEYRPSLSYQKSIGPLNVTIEAIRKNDEIFLSISVHYYDSLGERHNTVHFEKIILADYEGKVVADRLRRVIDANKSMNFGISNILSPNLRMLTLVAENMPFKNRFICFFSYLSNIAREVIQIPEFLSSLKLLREYVGALRKHPEVYTKFRKMLIESKITTDIPALDVESDWLSTLQFLSTCGLLNETFSNLHENWCMPKYLDAVQENSMAFLLDFLLVLCNVATQICSEDSSVSQVLYSMSIVNNAIE--NCGIVEAREKMRSTFSKYYSSISNGKIGDFYSISALLDPRYGYSPMIFSEEDWEN…	1	591	PPPYKASGI---LRHRPP---PAARAEEQQQLETDP------KTVELLARFLVSQGLPLECSKEPAFLDLARHLNSRMVIPPENVMNKFIDRAAQIAKPLVNFQKTVGPLTVTLDIAGDDDQKYLVFSIHYFEDLYERKNIVYLRKMYLRFIEAETLLTSIRRAVNNYTYGTVKFSNIVCPNESILEMISNSGVVKRYYVCFQNYMTQFVHILLKIPELAQGLNQIRCFVKYIRQDADKYSRFRRMQLSRSAEMDVPKLDKE-SWESTSVFLTRCLVLHDTFVEYCQLMNLDPYISNKTFNHLIYFQRLLEQCIKYSRELSQSNNSMSQVLPAIISLKGYITTNNLGYPFQRQ-IDETAEKIFGPITYGDSRGLYEIASLLDPRYAYGDC-FPMEQWKM…
AF-A8Y2B1-F1	Protein CBG22445	Caenorhabditis briggsae	1-769	1.26e-25	0.212	FALSE	TRUE	72.75	76	612	VERYNEEVATRFLLGNGLPLTSIEDHDLRTFL-TTLNPSRSLPEPSNMTTKAYGEYRPSLSYQKSIGPLNVTIEAIRKN---DEIFLSISVHYYDSLGERHNTVHFEKIILADYEGKVVADRLRRVIDANKSMNFGISNILSPNLRMLTLV--------AENMPFKNRFICFFSYLSNIAREVIQIPEFLSSLKLLREYVGALRKHPEVYTKFRKMLIESKITTDIPALDVESDWLSTLQFLSTCGLLNETFSNLHENWC----MPKYLD-AVQENSMAFLLDFLLVLCNVATQICSEDSSVSQVLYSMSIVNNAIENCGIVEA---REKMRSTFSKYYSSISNGKIGDFYSISALLDPRYGYSPMIFSEEDWENVEGKLLKEMSTTHQKNLIVRKELQ…	5	549	SSQKTCELLSKFMISQGIPLANIRNSAFQDLLEHFEQPDFEIPTEKCLEDSLKWAE-PETMDCKVGGALSITVDLAAEEDGTDEKWIVFSCHHFEDFHKRTAVVHFEKLEIAQFNWPTLWSRIHVAITAA-YTNFHTVNIVCSSPELAEIFRQPSESRNSEDVRR-NDYICFAFYVDKFARQILEIDEVKKSINRLHRFLKVLKTVPEIYRFFVEFQKSKNWDPKLPTIDSK-CWQSELFLFTRCLEMDPIFLQISQRWSLVSN---YITSSEFNN-LLYIQKVLDECEQCLQNLGTSNSSMSQVIPAISRIQMTTMNSKFDDAESLNPTIQTLFSDVFCEFNGS---EDYQKSTWLDPRFAFRRDIQPVEKWDDVTQKILE--GSSEGVKIEFQQEIQ…
AF-A8XUH3-F1	Protein CBR-GON-14	Caenorhabditis briggsae	1-1018	4.64e-25	0.167	FALSE	TRUE	64.31	58	612	PYRRVEPFEHTSEHGYSSVERYNEEVATRFLLGNGLPLTSIEDHDLRTFLTTLNPSRSLPEPSNMTTKAYG-------EYRPSL--------------SYQKSIGPLNVTIEAIRKNDEIFLSISVHYYDSLGERHNTVHFEKII----LADYEGKVVADRLRRVIDANKSMNFGISNILSPNLRMLTLVAENMPFKNRFICFFSYLSNIAREVIQIPEFLSSLKLLREYVGALRKHPEVYTKFRKMLIESKITTDIPALDVESDWLSTLQFLSTCGLLNETFSNLHENWCMP-KYLDAVQENSMAFLLDFLLVLCNVATQICSEDSSVSQVLYSMSIVNNAIENC-GIVEAREKMRSTFSKYYSSISNGKIGDFYSISALLDPRYGYSPMIFSEEDWE…	260	849	PKKYAAIPEKTK-------MQADRELCT-FLIRNGLPLKTVQDRNLEMLCFNANSSYSLPSVDILCKYMEEFASLKTVSILPLTLHILPLTLFYFQNSKIQPDNGPVTVTFDTTSFNNRNFLAFSVHYLQK-SRRKTSIFLREFEVTHPVISSIMSTIKSTIEESIVS--GRRLPITTIVTGKAEFEEPLEATSSFKQVMVCFSENLNKFAESLIRHPDFAAPLQRLRHFINQFPVNRHIWSRFKSFIIRKRTYGEYPEIDSGH-WITTVDFVTKCLHMHRLFSDFVSQNSVPVKYITGHDNIDIVYLHNLLNHCKSVLKTLLNSNTTIADVIPAIMELQSQLNISTSNQSVIDSVNMLFNRLLLPFVQHS--DPHRFALFLHPRRHWDPF-LPAFEWE…
AF-Q9GUN8-F1	Inappropriate Vulval cell Proliferation Homolog	Caenorhabditis elegans	1-662	9.21e-87	1	FALSE	TRUE	73.81	1	612	MNERKAPIFVETVKMEEEKFQDDSAEDEPPPNLAPAPPIPRFAAVPVFPRSRIPSTYPYRRVEPFEHTSEHGYSSVERYNEEVATRFLLGNGLPLTSIEDHDLRTFLTTLNPSRSLPEPSNMTTKAYGEYRPSLSYQKSIGPLNVTIEAIRKNDEIFLSISVHYYDSLGERHNTVHFEKIILADYEGKVVADRLRRVIDANKSMNFGISNILSPNLRMLTLVAENMPFKNRFICFFSYLSNIAREVIQIPEFLSSLKLLREYVGALRKHPEVYTKFRKMLIESKITTDIPALDVESDWLSTLQFLSTCGLLNETFSNLHENWCMPKYLDAVQENSMAFLLDFLLVLCNVATQICSEDSSVSQVLYSMSIVNNAIENCGIVEAREKMRSTFSKYYSSISN…	51	662	MNERKAPIFVETVKMEEEKFQDDSAEDEPPPNLAPAPPIPRFAAVPVFPRSRIPSTYPYRRVEPFEHTSEHGYSSVERYNEEVATRFLLGNGLPLTSIEDHDLRTFLTTLNPSRSLPEPSNMTTKAYGEYRPSLSYQKSIGPLNVTIEAIRKNDEIFLSISVHYYDSLGERHNTVHFEKIILADYEGKVVADRLRRVIDANKSMNFGISNILSPNLRMLTLVAENMPFKNRFICFFSYLSNIAREVIQIPEFLSSLKLLREYVGALRKHPEVYTKFRKMLIESKITTDIPALDVESDWLSTLQFLSTCGLLNETFSNLHENWCMPKYLDAVQENSMAFLLDFLLVLCNVATQICSEDSSVSQVLYSMSIVNNAIENCGIVEAREKMRSTFSKYYSSISN…
AF-U4PRN1-F1	Inappropriate Vulval cell Proliferation Homolog	Caenorhabditis elegans	1-768	8.49e-79	1	FALSE	TRUE	72.48	1	612	MNERKAPIFVETVKMEEEKFQDDSAEDEPPPNLAPAPPIPRFAAVPVFPRSRIPSTYPYRRVEPFEHTSEHGYSSVERYNEEVATRFLLGNGLPLTSIEDHDLRTFLTTLNPSRSLPEPSNMTTKAYGEYRPSLSYQKSIGPLNVTIEAIRKNDEIFLSISVHYYDSLGERHNTVHFEKIILADYEGKVVADRLRRVIDANKSMNFGISNILSPNLRMLTLVAENMPFKNRFICFFSYLSNIAREVIQIPEFLSSLKLLREYVGALRKHPEVYTKFRKMLIESKITTDIPALDVESDWLSTLQFLSTCGLLNETFSNLHENWCMPKYLDAVQENSMAFLLDFLLVLCNVATQICSEDSSVSQVLYSMSIVNNAIENCGIVEAREKMRSTFSKYYSSISN…	157	768	MNERKAPIFVETVKMEEEKFQDDSAEDEPPPNLAPAPPIPRFAAVPVFPRSRIPSTYPYRRVEPFEHTSEHGYSSVERYNEEVATRFLLGNGLPLTSIEDHDLRTFLTTLNPSRSLPEPSNMTTKAYGEYRPSLSYQKSIGPLNVTIEAIRKNDEIFLSISVHYYDSLGERHNTVHFEKIILADYEGKVVADRLRRVIDANKSMNFGISNILSPNLRMLTLVAENMPFKNRFICFFSYLSNIAREVIQIPEFLSSLKLLREYVGALRKHPEVYTKFRKMLIESKITTDIPALDVESDWLSTLQFLSTCGLLNETFSNLHENWCMPKYLDAVQENSMAFLLDFLLVLCNVATQICSEDSSVSQVLYSMSIVNNAIENCGIVEAREKMRSTFSKYYSSISN…
AF-Q27395-F1	Protein lin-15B	Caenorhabditis elegans	1-1440	3.41e-29	0.22	TRUE	TRUE	64.08	1	612	MNERKAPIFVETVKMEEEKFQDDSAE--------DEPPPNLAPAPPIPRFAAVPVFPRSRIPSTYPYRRVEPFEHTSEHGYSSVERYNEEVATRFLLGNGLPLTSIEDHDLRTFLTTLNPSRSLPEPSNMTTKAY---GEYRPSLSYQKSIGPLNVTIEAIRKNDEIFLSISVHYYDSLGERHNTVHFEKIILADYEGKVVADRLRRVIDANKSMNFGISNILSPNLRMLTLVAENMPFKNRFICFFSYLSNIAREVIQIPEFLSSLKLLREYVGALRKHPEVYTKFRKMLIESKITTDIPALDVESDWLSTLQFLSTCGLLNETFSNLHENWCMPKYLDAVQENSMAFLLDFLLVLCNVATQICSEDSSVSQVLYSMSIVNN--AIENCGIVEAREKM…	4	655	LKTARLTSNPASIPTSSSSSAISAAAIQKTLDAVNRPP--AVRASGILRHRTLP----------------APTQETAH--HLDADPKTTELMARFFISQGIPFECAHEPAFLELMKHVDPNCVIPPTNVTKKLVDKISTSSKPQVNYTKTVGPLSVTIDICGDEDEKYLAFSIHYFEDLYERKNAIYLRKLLLTELDSNSLLTNIRRSVNSYSFSNVKFTNIVCPNEEICKLVEESAVVKRYNVCFYNYVTRFVADLMEIEEFSSGLTQLRTFVRYMKQNSDMYSKFRRMQLQKNAELDIPSIDS-GDWHSTAIFLTRCLVWHDTFTEFCGKLDILHYIDNETFNHLIYLQRLLQQCMKHCRELSIPNNSISQVVPAIMSIRNFIASNSMGY-RFQKRI…
AF-Q4PIU4-F1	Dimer_Tnp_hAT domain-containing protein	Caenorhabditis elegans	1-883	2.76e-23	0.151	FALSE	TRUE	72.25	1	612	MNERKAPIFVETVKMEEEKFQDDSAEDEPPPNLAPAPPIPRFAAVPVFP-RSRIPSTYP-----------------------------YRRVE----------PFEHT----SEH--GYS-----------SVERYNEEVATRFLLGNGLPLTSIEDHDLRTFLTTLNPSRSLPE----PSNMTTKAYGEYRPSLSYQKSIGPLNVTIEAIRKNDEIFLSISVHYYDSLGERHNTVHFEKIILADYEGKVVADRLRRVIDANKSMNFGISNILSPNLRMLTLVAENMPFKNRFICFFSYLSNIAREVIQIPEFLSSLKLLREYVGALRKHPEVYTKFRKMLIESKITTDIPALDVESDWLSTLQFLSTCGLLNETFSNLHENWCMPKYLDAVQENSMAF…	117	797	EIEQNSYETFDESKSYHNSYESDHHQPTTSTSATRAIRRPTTKSLEFTNLPTYLQELSDGEILSFCVKTSSNLSGATSLECGMCEEQYFNSTDTRPIRHHLISRHEATMKKYKNHFPITAAPKIYAPIQQVTIDRADQALT-KFFIKSGIPLRAVQDRNLNMLAFNMNSEYSLPTVETMHSFLEKIADAKANAKLNFDD--SPVTITFDTTTFNNRHYLAFTVHYYHIRSRMRRCIFLREYDMTGPIVPSVMTAIQKTIEESGSR-LKITTVVAGKAEFEDALEDMHSFKQVMICFSQNINKFAETLIEHPVFAGPLQKLRDFITKFPTHRNSWGKFKSYIVKKRTYGEYPEVDNGH-WITTLDFITKCLHMHRLFSEFVSTSAQLQYIDVEDNVNIVY…
AF-Q9U1N7-F1	Uncharacterized protein	Caenorhabditis elegans	1-399	7.89e-19	0.244	FALSE	TRUE	85.21	56	438	TYPYRRVEPFEHTSEHGYSSVERYNEEVATRFLLGNGLPLTSIEDHDLRTFLTTLNPSRSLPE----PSNMTTKAYGEYRPSLSYQKSIGPLNVTIEAIRKNDEIFLSISVHYYDSLGERHNTVHFEKIILADYEGKVVADRLRRVIDANKSMNFGISNILSPNLRMLTLVAENMPFKNRFICFFSYLSNIAREVIQIPEFLSSLKLLREYVGALRKHPEVYTKFRKMLIESKITTDIPALDVESDWLSTLQFLSTCGLLNETFSNLHENWCMPKYLDAVQENSMAFLLDFLLVLCNVATQICSEDSSVSQVLYSMSIVNNAIE-NCGIVEAREKMRSTFSKYYSSISNGKIGDFYSISALLDPRYGYSPMIFSEEDWENVEGKLLKE	11	393	SNPATDLTSNSATN---TTAVVRKTSELIARFFASQGIALECAQESLFQELIKHISPNCMVPKTYDLAKAMDKICSALKPL-VNYEKIVGPLSATIDITGENDQKYMAFSIHYFEDLYERKSAIYLRKLVFGTINPENILCMLRRAVNSYSFSNVRFSNLVCSNQNVYNVFATNGLVKRYNICFYSYITNFVANLLEIEEFSNGLTKLRAFVRLIRNNSDWYARYRRMQLQHNGEMDVPSIDEE-GWNSTAIFLAQCLALHDRFIKFCDRIEQPTYISDETFNHLIYLQRLLQKCMDHCQELSAPNNSISQVVPAIKSIRNFIESNSIGYQFQETIREMFTAAFGETESGEFQLRYDLATFLDPHYAYCDSIHTQEMWRTLENTVALE
AF-Q21374-F1	BED-type domain-containing protein	Caenorhabditis elegans	1-605	1.14e-11	0.137	FALSE	TRUE	81.28	3	575	ERKAPIFVETVKMEEEKFQDDSAEDEPPPNLAPAPPIPRFAAVPVFPRSRIPSTYPYRRVEPFEHTSEHGYSSVERYNEEVATRFLLGNGLPLTSIEDHDLRTFLTTLNPSRSLPEPSNM----TTKAYGEYRPSLSYQKSIG-PLNVTIEAIRKN--DEIFLSISVHYYDSLGERHNTVHF-EKII-LADY-EGKVVADRLRRVIDANKSMNFGISNILSPNLRMLTLVAE--NMPFKNRFICFFSYLSNIAREVIQ-IPEFLSSLKLLREYVGALRKHPEVYTKFRKMLIESKITTDIPALDVESDWLSTLQFLSTCGLLNETFSNLHENWCMPKYLDAVQENSMAFLLDFLLVLCNVATQICSEDSSVSQVLYSMSIVNNAIE---NCGIVEAREK…	53	602	QEEPPVMIAQEDSSEFSFQSNNMKTE------------DFT---------------MQSFFEPEFMKLYND---NNITKSIMEMICM-DSMPMTTTDRAGFKRFMTSVCPDYELKSPSSMISYELPKLYQEYEDQLRMELNLAEHVVLSVDIWSDKGSIQEMIGVTGNFLKNE---KVVRRTIGVINYQKDVHNGVYVAAELDNL-MARFNLNGKVEVVCRDYNSIVENACDHLKI---SSVNCFNQQLHLAACEAKSKIGQINRVLLNCKLLVKNLKNSSVTWQTSEKIQSLMEIPNLCLNHCSDECWCFLQEFFGRVI----ECQQVIEEL---QKLQSSDWDLMRDVVEILAPLSKFSKLSESKESSASVIIPYCDYLVKAYESTQNQP--EAFLA…
AF-Q17894-F1	Dimer_Tnp_hAT domain-containing protein	Caenorhabditis elegans	1-532	7.41e-10	0.142	FALSE	TRUE	85.43	78	559	RYNEEVATRFLLGNGLPLTSIEDHDLRTFLTTLNPSRSLPE----PSNMTTKAYGEYRPSLSYQ-KSIGPLNVTIEAIRKN--DEIFLSISVHYYDSLGERHNTV-HFEKIILADYEGKVVADRLRRVIDANKSMNFGISNILSPNLRMLTLVAENMPFKNRFICFFSYLSNIAREVIQ-IPEFLSSLKLLREYVGALRKHPEVYTKFRKMLIESKITTDIPALDVESDWLSTLQFLSTCGLLNETFSNLHEN-WCMPKYLDAVQENSMAFLLDFLLVLCNVATQICSEDSSVSQVLYSMSIVNNAIENCGI-VEAREKMRSTFSKYYSSISNGKIGDFYSISALLDPRYGYSPMIFSEE---------------------------------------…	14	530	KIHRAITSMIAI-DLMSLTTVEKPGFKNLIATLRPNFKLKSRWSITREDLPNLYDEYKAKLEDELLSVDHAVLGFDLWSDEGSKHEVNGVIVYFLQN-NEVVHRVLGVLNCRESKHTAQNIALGLKELISEYKIEGK-IVCMCRDGGSNVQNACDLLKCES-FDCLSHKLHLAANDATKNMVGVGRVLLLYKKLVRKLKKSTVTAKQFESIQEVLELPVLCLQKSSSVRWSHMKLMFDRALIRKSAIEKLMETNNTLPQ-LTENDWNVIQNVSDVFTPIDLFSKKTQDRETPASQVIPLCYALIDHCKESIDHPEAFKAIEDRMQKELKKYS---ACRYLQFATLLDPRYK--DHFCTDEFKHMFIEEFEKCNEDDVYITSDNEVRLLDSHSDSSDEAP…
AF-A0A2H2I022-F1	Uncharacterized protein	Caenorhabditis japonica	1-1194	7.78e-32	0.237	FALSE	TRUE	62.72	1	612	MNERKAPIFVETVKMEEEKFQDDSAEDEPPPNLAPAPPIPRFAAVPVFPRSRIPSTYPYRRVEPFEHTSEH--GYSSVERYNEEVATRFLLGNGLPLTSIEDHDLRTFLTTLNPSRSLPEPSNMTTKA--YGEY-RPSLSYQKSIGPLNVTIEAIRKNDEIFLSISVHYYDSLGERHNTVHFEKIILADYEGKVVADRLRRVIDANKSMNFGISNILSPNLRMLTLVAENMPFKNRFICFFSYLSNIAREVIQIPEFLSSLKLLREYVGALRKHPEVYTKFRKMLIESKITTDIPALDVESDWLSTLQFLSTCGLLNETFSNLHENWCMPKYLDAVQENSMAFLLDFLLVLCNVATQICSEDSSVSQVLYSMSIVNNAIENC-GIVEAREKMRSTFSKY…	104	779	KHQTEKGNLECNFHIPQLDMSLASSTDTAGPGTSAPITRSQEQPVSIRPMSLRPAGIMRHRPRPVPQQEEVIQSAALTDSRTDALITNFIVGSGLPYEIVNDPIFTELLSYMNPRCVLPTPKLIEACAEKMGNPGKPIVNYQKTQGPLSVTLHVTDTNHKKYLAFSIHYFNETRHRRNVIYLRELLLSKLDENNLLTTLRRAVSAYNYANVKFTNLVVSNDELYALLHRSGVVKRTFVCFYKYVSQFVEKILAFDDFASGLEQLRTFITVVKKDPDAYSKFRRMQLTKNAELDLPALDN-SVWESTMVFLTRCLILHETFTEFSERCNIEIYISHAVFNQLVILQRVLQKCVACSRELSTKTSSISQVIPALLGLRSFIASAWGQNSLWKDVREGFTEV…
AF-A0A2H2HYQ1-F1	Uncharacterized protein	Caenorhabditis japonica	1-853	3.25e-29	0.228	FALSE	TRUE	73.62	27	612	DEPPPNLAPAPPIPRFAAVPVFPRSRIPSTYPYRRVEPFEHTSEHGYSSVERYNEEVATRFLLGNGLPLTSIEDHDLRTFLTTLNPSRSLPEPSNM-TTKAYGEYRPSLSYQKSIGPLNVTIEAIRK-NDEIFLSISVHYYDSLGERHNTVHFEKIILADYEGKVVADRLRRVIDANKSMNFGISNILSPNLRMLTLVAENMPFKNRFICFFSYLSNIAREVIQIPEFLSSLKLLREYVGALRKHPEVYTKFRKMLIESKITTDIPALDVESDWLSTLQFLSTCGLLNETFSNL---HENWCMPKYLDAVQENSMAFLLDFLLVLCNVATQICSEDSSVSQVLYSMSIVNNAIE--NCGIVEAREKMRSTFSKYYSSISNGKIGDFYSISALLDPRYGY…	1	565	MDLPASVKSESPEALGSE-----------TDPKNRTEP-----------RGREAIDAFSRFMTAQGAPFEEIEDVSYQELVEFLNSDLLVPHAKSLSPT----GKEVRIDH-RSAGPMSVTFDFCGSEDEEKMLVFSVHYFNYNSQRQNLVFLRKVMTSDLTIECFIDNLREALGPSLPHTYRFENLMTPSLLSTQMFHGSANFKNGYVCFQYYMTKFVNEVLEIDEIAESLGAFRTIIRYIKRNYRLCKEFKEMQLSTKQDYTLPITEKRGSWQSTARFLAKALSLVDVFNLLRFRQSNFTLPTFLRETQLQQLTYVHHLLKECIKHSRELASPLSSISQVIPAVMSLRNYISKRPSGHPFDRN-IRTSYTSVFQELTFGEISQRFDIACLLDPRFGY…
AF-A0A2H2I6R1-F1	THAP-type domain-containing protein	Caenorhabditis japonica	1-933	1.19e-28	0.238	FALSE	TRUE	74.31	89	612	LGNGLPLTSIEDHDLRTFLTTLNPSRSLPEPSNMTTK----AYGEYRPSLSYQKSIGPLNVTIEAIRKNDEIFLSISVHYYDSLGERHNTVHFEKIILADYEGKVVADRLRRVIDANKSMNFGISNILSPNLRMLTLVAENMPFKNRFICFFSYLSNIAREVIQIPEFLSSLKLLREYVGALRKHPEVYTKFRKMLIESKITTDIPALDVESDWLSTLQFLSTCGLLNETFSNLHE-NWCMPKYLDAVQENSMAFLLDFLLVLCNVATQICSEDSSVSQVLYSMSIVNNAIENCGIVEA-REKMRSTFSKYYSSISNGKIGDFYSISALLDPRYGYSPMIFSEEDWENVEGKLLKEM-----STTH-------------QKNLIVRKELQRYRELLVNR…	2	558	CSLGIPYESVKNPAFEELVRYLKPDCTIPTPKLLELNTGKLSYSV-RKGL-FSRSIGPLSVTFDVFSRADEKYLAFSIHYFTDFSSRKNVVFLRKLLLSEIDAESILTSLRRAVSTLNHVKVMFTNMVMPSVEMAGLFSQIDATKRSSICFYHYISEFVEKLLEIDEFEDSVEQLQNFVAKIRAEPDLYRKFRRIQFSKNGELDLPSIDKE-CWQSKTMFLTRCLLLHNTFTDLSIRNYGRGYITYTTFE-LLAGLQKIMFHCTRCSRDVSTANSSISQVIPAIMSIRNFIAQLPNANAVDKSIRDIFTTTFSPLTSGLLGQRFEMAMLLDARFAYREGLYARSGWFGIEKNVANSMNITTDSHSDNVYGEESKLLSKSEKWRIASAEFKKYRRMCTTD…
AF-A0A2H2IJI6-F1	Uncharacterized protein	Caenorhabditis japonica	1-1193	8.72e-26	0.235	FALSE	TRUE	70.12	75	612	SVERYNEEVATRFLLGNGLPLTSIEDHDLRTFLTTLNPSRSLPEPSNMTTKAYG--EYRPSLSYQKSIGPLNVTIEAIRKN--DEIFLSISVHYYDSLGERHNTVHFEKIILADYEGKVVADRLRRVIDANKSMNFGISNILSPNLRMLTLVAENMPFKNRFICFFSYLSNIAREVIQIPEFLSSLKLLREYVGALRKHPEVYTKFRKM-LIESKITTDIPALDVESDWLSTLQFLSTCGLLNETFSNLHENWCMPKYLDAVQENSMAFLLDFLLVLCNVATQICSEDSSVSQVLYSMSIVNNAI-ENCGIVEAREKMRSTFSKYYSSISNGKIGDFYSISALLDPRYGYSPMIFSEEDWENVEGKLLKEMSTTHQKN------LIVRKELQRYRELLV…	6	534	SNETKTNDIIARFMVAQGIPYNSIEESPLQDLIRHLKPNFKFPDAKTLETRTVRMCEER-TGSIQMGQNGVSVTFDVVGGGGDDEKYLAFSVHFISYLHTRRNLVYLRKIDTNSLTSKIIMETIGKIIAKDQQGDSKITSVVVPNDKFANLFGKSKET-SQFTCFYHVMSLFANQILEIEDFSKGIKHLRDLVKTIRGEPGLVQRFNRVDPLIG--QVTLPEIDK-VGWQSTARFVSECVPLYETFLDFAEQYNLIFDLSHDEFLQIVYFHTILKKCQKYVEDLSGQESTISQVIPAILSLRKFIVNHSKDCPHKERIRETFANVFKRITSGELRPIYDMATLLDPRYGYREDLYSNTVWMDIEKKLLGKIFLRHPLAGAAVGSLDT--QIKQYKRTCI…
AF-K7H0K8-F1	Uncharacterized protein	Caenorhabditis japonica	1-380	1.57e-16	0.233	FALSE	TRUE	83.69	61	438	RVEPFEHTSEHGYSSVERYNEEVATRFLLGNGLPLTSIEDHDLRTFLTTLNPSRSLPEPSNMTT--KAYGEYRPSLSYQKSIGPLNVTIEAIRK--NDEIFLSISVHYYDSLG---ERHNTVHFEKIILADYEGKVVADRLRRVIDANKSMNFGISNILSPNLRMLTLVAENMPFKNRFICFFSYLSNIAREVIQIPEFLSSLKLLREYVGALRKHPEVYTKFRKMLIESKITTDIPALDVESDWLSTLQFLSTCGLLNETFSNLHENWCMPKYLDAVQENSMAFLLDFLLVLCNVATQICSEDSSVSQVLYSMS----IVNNAIENCGIVEAREKMRSTFSKYYSSISNGKIGDFYSISALLDPRYGYSPMIFSEEDWENVEGKLLKE	4	379	RNPPLSLIMKNNFSG-PGKLEWLA-RFMVSHGVPYEALYETSFRKFLREYVPNLVIPLPSAMESVVNRIGE-HGVQVIPAEVDEISVTFDIFGDEDEGHKCIAFSVHYSPWVYGFGARRNIVYLRKLDDGPLSAQRIIEFIREAINKDQQKYLKIANIVIPNRKLAALFNMKNAVIKHTICFNHCVDTFVTEVLQIEEIAATIEKYREIVKSIRTNEELFVEFKRYLNGIGAPSDLPSY-RKDGWRSVSAFAARCLELNDVITHLS------FDVDTLSEQLLNFVHKMLEKCSQYSGYISQSGSSISQVIPTILLIKHEMKRQIDGLP---PEETVKSIFSEIFMPLTSGEQRQQYDLASLLDPRFAYRSALYTEEEWDDIEKTLLVE
AF-A0A2H2IB88-F1	Dimer_Tnp_hAT domain-containing protein	Caenorhabditis japonica	1-611	6.62e-16	0.153	FALSE	TRUE	77.62	67	593	HTSEHG-YSSVERYNEEVATRFLLGNGLPLTSIEDHDLRTFLTTLNPSRSLPEPSNMTTKAYG---EYRPSLSYQKSI-------GPLNVTIEAIRKND--EIFLSISVHYYDSLGERHNTVHFEKIILADYEGKVVADRLRRVIDANKSMNFGISNILS--PNLRMLTLVAENMPFKNRFICFFSYLSNIAREVIQIPEFLSSLKLLREYVGALRKHPEVYTKFRKMLIESKITTDIPALDVESDWLSTLQFLSTCGLLNET------FSNLHENWCMPKYLDAVQENSMAFLLDFLLVLCNVATQICSEDSSVSQVL----YSMSIVNNAIE-----------NCGIVEAREKMRSTFSKYYSSISNGKIGDFYSISALLDPRYGYSPMIFSEEDWE…	63	611	AFSEAPVALNNEALRTQQAVMFVSCG-LSHSMAENHEYRKYCKMLNEDYVPISADTMRRDIFKLDADYR------KNLKKEFAGKTNMVLLTDGWRSANEAFELYCLIAVYVDGKGEGHQRVV-GVVDVADSSADNLIIAFSAELAKSGITLGQFSFFVAGCGGSNLVSL-AEKLNYS-RLNCVCHQLHLLMNRVTEIRALAEVLRKAKRISGTIAKSTKIKTEMRRIASQNGNKSSLPQNYSSTRWNGSRDLLNAIKSHIRTIASLDDFSGDH-------FTAKEMRILEIF-LELSLPLQKCILQFDHENSTSSEALPHLLYAKCQIEEAAERIEKDPENSSVETELQSIKSMMSENIQNLISDLQS---NKLLHLTLLADPRYAYSKV-LPDEVWK…
AF-K7H2D1-F1	Dimer_Tnp_hAT domain-containing protein	Caenorhabditis japonica	1-858	2.15e-14	0.139	FALSE	TRUE	63.34	69	612	SEHGYSSVERYNEEVAT-RFLLGNGLPLTSIEDHDLRTFLTTLNPSRSLPEPS---NMTTKAYGEYRPSLSYQKSIGPLNVTIEAIRKNDEIFLSISVHYYDSLGERHNTVHFEKIILADYEGKVVADRLRRVIDANKSMNFGISNILSPNLRMLTLVAENMPFKNRFICFFSYLSNIAREVIQIPEFLSSLKLLREYVGALRKHPEVYTKFRKMLIESKITTDIPALDVESDWLSTLQFLSTCGLLNETFSNLHENWCMPKYLDAVQENSMAFLLDFLLVLCNVATQICSEDSSVSQVLYSMSIVNNAIENCGIVEAREKMRSTFSKYYSSISNGKIGDFYSISALLDPRYGYSPMIFSEEDWENVEGKLLKEMSTTHQKNLIVRKELQRYRELLVN-…	238	689	SFAPLEAKRKEAADVLMLKFLLRNGQPLSTVNDRNLSGLVFNMNSGYHLPTEQALFEIATKIGNSR--SINQQDDSNPVTVTFDTTRLHNVNYVVFTISYFDVNNEPKKCLFLKDFEPALKTVPSIINAIKVA-AGEPDSPLSITTIVTGKAEFEEALEDIGSFKQVTVCFSVNISKFAHELLRLPCFAAPLATLRNFINELPKNRSIWNEFKQFIVKKRTYGEFPFI-EDGPWYTTIDFITRCLHMASCLR--SPGGGDEGRLQ----------------------------------------------IDGEIR----------------DDGD---------------KHLPNGFSS-------------GFSSLKNSAVIDNEVVDFSSFVSHA…
AF-H2XEZ6-F1	Dimer_Tnp_hAT domain-containing protein	Caenorhabditis japonica	1-600	1.04e-11	0.128	FALSE	TRUE	82.44	52	552	RIPSTYPYRRVEPFEHTSEHGYSSVERYNEEVATRFLLGNGLPLTSIEDHDLRTFLTTLNPSRSLPEP--------SNMTTKAYGEYRPSLSYQKSIGPLNVTIEAIRKND--EIFLSISVHYYDSLGERHNTVHF---EKIILADYEGKV--VADRLRRVIDANKSMNFG---ISNILS-PNLRMLTLVAENMPFKNRFICFFSYLSNIARE-VIQIPEFLSSLKLLREYVGALRKHPEVYTKFRKMLIESKITTDIPALDVESDWLSTLQFLSTCGLLNETFSNL---HENWCMPKYLDAVQENSMAFLLDFL----LVLCNVATQICSEDSSVSQVLYSMSIVNNA----IENCGI----VEAREKMRSTFSKYYSSISNGKIGDFYSISALLDPR…	75	593	RQRATIPFPVVETKKFKVETSAEK--NTDRAVV-EFICTDLQPFSIVEQIGFRKMMKNLAPNVTLKSRHYYGSVALNSLHADLMKRVRTLL---ENCSEVALTTDAWSSADSKHHLLSVTAHFIDNETF-SPGWCVLAAKSI---KVRGTAPNYKQLMEEVLSSYE---IPPSRVTAITRDGGTNVKNM-CDLMSV-PSIHCFSHVLQLVLGDTVYKNQKYTKSIDNFKRIARKIRKSSVLRNQYNEILDESELPGTMLAQECKTRWSSLHFMLKSFIRNKRSVEILTIDNPDL----TLTESDWKNAKILMYVLAPISENTTAAQHRFLS---PCSVIIPALKLLKFKFQEILEDHSIGDDEKAITTEVLEVLETRGRNYLSMK---TLRFATFLDVR…
AF-A0A2H2I2B4-F1	Uncharacterized protein	Caenorhabditis japonica	1-677	4.75e-09	0.126	FALSE	TRUE	71	77	534	ERYNEEVATRFLLGNGLPLTSIEDHDLRTFLTTLNPSRSLPEPS----NMTTKAYGEYRPSLSYQ-KSIGPLNVTIEAIRKN--DEIFLSISVHYYDSLGERHNTVHFEKIILA--DYEGKVVADRLRRVIDANKSMNFGISNILSPNLRMLTLVAENMPFKNRFICFFSYLSNIAREVIQIPEFLS----SLKLLREYVGALRKHPEVYTKFRKMLIESKITTDIPALDVESDWLSTLQFLSTCGLLNETFSNLHENWCMPKYLDAVQENSMAFLLDFLLVLCNVATQICSEDSSVSQVLYSMSIVNNAIEN-CGIVEAREKMRSTFSKYYSSISNGKIGDFYSISALLDPRYGYSPMIFSEE---------DWENVEGKLLKEMSTTHQK-------…	6	483	KKVIDQLFNSF-AQTGLPMSIVESAGFLNMMRTVNPNLKIKSRSHFTRNELPVLFQEYEEKLRHELEHAQHVCISFDGWSEKNNKFQITGVIVH-FAKNDALVSRVL-DVIDGSKMSHSGENIFLDLTKSLDYYDLTEK-VSAVVRDGASNAISASNLLR-KPHFDCFSHKLNLAVKDSVK--AFETRIEKVTEKLMKICRKIQKLSTLARELNDMEETLGFSHLTLVKNIEIRWNTLYDMYCRAERMKQPLDMFLIEHPELPQIETKEWSLIAGVIEFLKPISETITATQKNGVTASTIIPTLEVLLMQMKEPGPFLSARNALVERLEYELEKYR---SIDYLEISCLLDPRFKSN--FCGESGKSSLMQLVLNKNEESSIEEETSSSEREKNAESLI…
AF-K7H374-F1	Uncharacterized protein	Caenorhabditis japonica	1-380	6.52e-07	0.145	FALSE	TRUE	85.19	41	348	RFAAVPVFPRSRIPSTYPYRRVEPFEHTSEHGYSSVERYNEEVA---TRFLLGNGLPLTSIEDHDLRTFLTTLNPSRSLPEPSNMT----TKAYGEYRPSLSYQ-KSIGPLNVTIEAIRKN--DEIFLSISVHYYDSLGERHNTV-HFEKIILADYEGKVVADRLRRVIDANKSMNFGISNILSPNLRMLTLVAENMPFKNRFICFFSYLSNIARE--VIQIPEFLSSLKLLREYVGALRKHPEVYTKFRKMLIESKITTDIPALDVESDWLSTLQFLSTCGLLNETFS-NLHENWCMPKYLDAVQENSMAFLLDFLLVLCN	55	366	REKSDDVLDQPLV-----KKMAQATIIESFQNFLPDGVKTEEGHRAITQFLCVTNQSLNMVNCQGFINMIKVISPKLVLKSRTHFTRYEVPKLYEEYERRLMMELRQVENIAISFDGWSDSSNKHECLGVLVHFVKD-SKLNFRLIGVIDISHQSHTGIFLFEKIKHN-LEHFGIEEKVKVIVRDGARNVVKAADQFRI-PHYDCVAHKL-HLATKIAIESFPGLLESLEKIRKICSKLNKSSTARREWNELHDLLEIPVLFLKKYTEIRWSSAHAVFERTLKSRDPLKLILLEHDDWPQLTDADWK-LMETALEMLQPIAE
AF-A0A2H2IFS1-F1	Uncharacterized protein	Caenorhabditis japonica	1-322	1.19e-06	0.122	FALSE	TRUE	81.69	140	464	IGPLNVTIEAIRKND--EIFLSISVHYYDSLG-ERHNTV-HFEKIILADYEGKV--VADRLRRVIDANKSMNFGISNILSPNLRMLTLVAENMPFKNRFICFFSYLSNI-AREVIQIPEFLSSLKLLREYVGALRKHPEVYTKFRKMLIESKITTDIPALDVE---SDWLSTLQFLSTCGLLNETFSNLHENWCMPKYLDAVQENSMAFLLDFLLVLCNVATQICSEDSSVSQVLYSMSIVNNA---IENCGIVEARE----KMRSTFSKY-YSSISNGKIGDFYSISALLDPRYGYSPMIFSEEDWENVEGKLLKEM-------STTHQKNLIVRKELQRYREL-LVNRP	11	322	CSEVALTTDAWSSADSKHHLLSVTAHFIDNETFSPGWCVLAAKSI---KVRGTAPNYKQLMEEVLSSYEIPPSRVTAITRDGGTNVKNMCDLMSV-PSIHCFSHVLQLVLGDTVYKNQKYTKSIDNFKRIARKIRKSSVLRNQYNEILDESELPGTMLAQECKTRWSSLHFMLKSFIRNKRSVEILTIDNPDL----TLTESDWKNAKILMYVLAPI-------------------SETTTA-AQHRFLSPCSRKMRKAITTEVLEVLETRGRNYLSM----KTLRFATFLDVRFK--NIFLDDDIQREVEEELLAMFPEQEDDEKPDDE-----GLEIAEKCSIQCVQQF
AF-A0A2H2IEU7-F1	Dimer_Tnp_hAT domain-containing protein	Caenorhabditis japonica	1-482	0.00013	0.224	FALSE	TRUE	73.06	367	612	MSIVNNAIENCGIVEAREKMRSTFSKYYSSISNGK--IGDFYSISALLDPRYGYSPMIFSEEDWENVEGKLLKEMSTTHQK-NLIVRKELQRYRELLVNRPLFDESNTPGMWWNDLQEELQFMYKKWFEYSGLPAVSIDGKRFFAKGGKLAHLFATLDEELHFKAMLLAQSSQDFVGRG--------------------SASILIFNQITDGASTFRRLENEDSVKMEV----------------DANVEETEILEDVKLELVEQPAPEIVLQEIKAEEPDDFTA	3	276	RKFIFSTLAGC---EFEDRVKKIFDNVFRKMMSGNGVTRLQYDMATLLDPRYGYRKDLYADTTWNAIEEKATHALALKFDKDRNEMNIQFINYRVAC-NDYRLNPELSPLGWWITHQRDFQFLAAMARELFSCPAVTIDADYFFGDGGKFVHLCRSECAESLGKNLAIAGYTQQFRGRGLRAKPDGPVTAFIDDPYPPPLRQWVRRKQEASIASDL----NENSLKRKILETRITKIVKENQAKKRERSPTVSKTEHVK---VEEPSFDMLLLEEKPATVDVPNL
AF-A0A2H2I593-F1	Uncharacterized protein	Caenorhabditis japonica	1-259	0.000188	0.137	FALSE	TRUE	85.31	157	403	FLSISVHYYDSLG-ERHNTVHFEKIILADY--EGKVVADRLRRVIDANKSMNFGISNILSPNLRMLTLVAENMPFKNRFICFFSYLSNIAREVIQIPEFLSS---LKLLREYVGALRKHPEVYTKFRKMLIESKITTDIPALDVESDWLSTLQFLSTCGLLNETFSNLHEN-WCMPKYLDAVQENSMAFLLDFLLVLCNVATQICSEDSSVSQVLYSMSIVNNAIENCGIVEA-REKMRSTFSKYYSSISNGKIG	3	251	LLELIFGLMTAKKKQIVHRIL-DILDISEKAHTGLVIAHELTKVVEKYELWGKL-AALVRDGGSNVKLAGKLLGI-NHFDCFNHRLYLAVTAGIE--ELNGRRNIVIKLKRIAKRLKKSNLAKKELQHLQNLLENPVLNLKTAIDIRWSSVFDMLQRAVDCKQSLILFLSNKTEFPQ-LDSVEWETITVLLKILKPIKKVCDNTQARGNTCSIVIPTLTILLEKLHERQDYPAVREAICRRLQDFLNTYKENSFL
AF-K7GYV9-F1	Dimer_Tnp_hAT domain-containing protein	Caenorhabditis japonica	1-323	0.000226	0.15	FALSE	TRUE	70.44	234	584	CFFSYLSNIAREVIQ-IPEFLSSLKLLREYVGALRKHPEVYTKFRKMLIESKITTDIPALDVESDWLSTLQFLSTCGLLNET---FSNLHENWCMPKYLDAVQENSMAFLLDFLLVLCNVATQICSEDSSVSQVLYSMSIVNNAIENCGIVEA-REKMRSTFSKYYSSISNGKIGDFYSISALLDPRYGYSPMIFSEEDWENVEGKLLKEMSTTHQKNLIVRKELQRYRELLVNRPLFDESNTPGMWWNDLQEELQFMYKKWFEYSGLPAVSIDGKRFFAKGGKLAHLFA---TLD------------EELHFKAMLLAQSSQDFVGRGSASILIFNQITDGASTFRRLENEDSVKMEVDANVEETEILED	7	323	CFAHKLNLAVKAGIEVFDTLSVILCKLRKICNIINKSGNARREYDEISTSLGIPPLALKKNIEVRWNTVHAVFERALKVRDVIDFLSNEHADW--PK-LSSTDWNTAKSVVQILQPIVDSTILIQARGMTSSAIIPLCKVLIGELKTSHVFRNFCSSMIYKLEEELAKYEKI---EYLQFGTMLDIRFKD---NFTNEDWKE---KLLEK--------LYVDSDLDLENTLATSDQLSPKVDNP---------FSRFMKTK----------TPDQPRRN-KPGSLRDIIALQGNGPNLTCSPVTTAEAERLFSSAKTVLTDNRKLLSAENFTKLMFLQ--------------QNVKLMGFGPQNNDNYSKS
AF-K7GYV7-F1	Uncharacterized protein	Caenorhabditis japonica	1-273	0.00334	0.163	FALSE	TRUE	74.75	234	522	CFFSYLSNIAREVI-QIPEFLSSLKLLREYVGALRKHPEVYTKFRKMLIESKITTDIPALDVESDWLSTLQFLSTCGLLNET---FSNLHENWCMPKYLDAVQENSMAFLLDFLLVLCNVATQICSEDSSVSQVLYSMSIVNNAIENCGIVEA-REKMRSTFSKYYSSISNGKIGDFYSISALLDPRYGYSPMIFSEEDWENVEGKLLKEMSTTHQKNLIVRKELQRYRELLVNRPLFDESNTPGMWWNDLQEELQFMYKKWFEYSGLPAVSIDGKRFFAKGGKLAHLFATLDE	7	260	CFAHKLNLAVKAGIEVFDTLSVILCKLRKICNIINKSGNARREYDEISTSLGIPPLALKKNIEVRWNTVHAVFERALKVRDVIDFLSNEHADW--PK-LSSTDWNTAKSVVQILQPIVDSTILIQARGMTSSAIIPLCKVLIGELKTSHVFRNFCSSMIYKLEEELAKYEKI---EYLQFGTMLDIRFKDN---FTNEDWKE---KLLEK--------LYVDSDLDLENTLATSDQLSPKVDNP---------FSRFMKTK----------TPDQPRRN-KPGSLRDIIALQGN
AF-A0A261CFQ9-F1	RING-type domain-containing protein	Caenorhabditis latens	1-943	1.15e-47	0.503	FALSE	TRUE	67.94	7	576	PIFVETVKMEEEKFQDDSAEDEPPPNLAPAPPIPRFAAVPVFPRSRIPSTYPYRRVEPFEHTSEHGYSSVERYNEEVATRFLLGNGLPLTSIEDHDLRTFLTTLNPSRSLPEPSNMTTKAYGEYRPSLSYQKSIGPLNVTIEAIRKNDEIFLSISVHYYDSLGERHNTVHFEKIILADYEGKVVADRLRRVIDANKSMNFGISNILSPNLRMLTLVAENMPFKNRFICFFSYLSNIAREVIQIPEFLSSLKLLREYVGALRKHPEVYTKFRKMLIESKITTDIPALDVESDWLSTLQFLSTCGLLNETFSNLHENWCMPKYLDAVQENSMAFLLDFLLVLCNVATQICSEDSSVSQVLYSMSIVNNAIENCGIVEAREKMRSTFSKYYSSISNGKIGDF…	414	943	TEFYEDVKYDNEYSL--TSEEDKPPSLVPPEPINQFRNQYPTLETRYSRPVHGKRFDP--YDRDMNYSSVERYNEEVSIRFLFGNGRPLSTIDDPHFKKFLHHLNPTRAAPEAGNMTTKAMSQMRPDINYHRLCGPLAVTIEAIRKSDEIYLTISAHCYTEYGERQNTIHFEKIIIADYEGKVVADRIRKVVDARKSMNFGVSYILSPNVRMLAMVAANMPFKNKFVCFFSYITNIAREIIAFPEFENGLKVLREYVEALNKHREVFTKYKKMQLDSNNTIDIPVMDSESDWLSTLHFLSICSQNHESFSNLHENWCMPKYLDEKEENEMSNLYDFLVVLCHIATQVCSEDSCISQVLYSMSIINNAIKNCGIQTPRVRMRKTFNKFYNQISKGKIGDF…
AF-A0A261AWI4-F1	Uncharacterized protein	Caenorhabditis latens	1-1013	2.35e-29	0.224	FALSE	TRUE	68.38	18	612	EKFQDDSAEDEPPPNLAPAPPIPRFAAVPVFPRSRIPSTYPYRRVEPFEHTSEHGYSSVERYNEEVATRFLLGNGLPLTSIEDHDLRTFLTTLNPSRSLPEPSNMTTKAYGEYRPSLSYQKS---IGPLNVTIEAIRKNDEIFLSISVHYYDSLGERHNTVHFEKIILADYEGKVVADRLRRVIDANKSMNFGISNILSPNLRMLTLVAENMPFKNRFICFFSYLSNIAREVIQIPEFLSSLKLLREYVGALRKHPEVYTKFRKMLIESKITTDIPALDVESDWLSTLQFLSTCGLLNETFSNLHENWCMPKYLDAVQENSMAFLLDFLLVLCNVATQICSEDSSVSQVLYSMSIVNNAIE--NCGIVEAREKMRSTFSKYYSSISNGKIGDFYSISAL…	2	601	QTLQQARLTTKPPPLPPPNNFSPQVCRS---PPVKAKGILRHRTVAPVPEPKVD--LDVDPKTTEYLSKFFASTGIPFDTIHSSPFRELVRHLNPNCALPEEDLMFKYVEQQNSLTKPLVNFQKTVGPLDVTIDVAGNADEKYLVFSIHYFDDFYERKNIVYLRKLLLSEVDSEGLLISIRRAVNKQTYSNVKFSSVVCPNYQIYNLIANSEVIKRYHICFYNYMSMFIADLMEIEEFSDGLTSLRKFVRFVKSDPELYGRFRRMQLSKKADLDLPIIDE-GPWENTFIFLTRCLVLHDTLTEYFERFQQTTYINNSVFNHLIYLQRLMQQCMKYCQELSSSNNTISQIIPAVGGLRQYIQTHDMGY-RFQKTIKDSLNNCFGYFTQIHVRSRYEMATL…
AF-A0A261BWT3-F1	Uncharacterized protein	Caenorhabditis latens	1-773	3.2e-25	0.205	FALSE	TRUE	70.88	71	612	HGYSSVERYNE--EVATRFLLGNGLPLTSIEDHDLRTFLTTLNPSRSLPEPSNMTTKAYGEYRPSLSYQKSIG-PLNVTIE---AIRKNDEIFLSISVHYYDSLGERHNTVHFEKIILADYEGKVVADRLRRVIDANKS-MNFGISNILSPNLRMLTLVAENMPFKNRFICFFSYLSNIAREVIQIPEFLSSLKLLREYVGALRKHPEVYTKFRKMLIESKITTDIPALDVE-SDWLSTLQFLSTCGLLNETFSNLHENWCMPKYLDAVQENSMAFLLDFLLVLCNVATQICSEDSSVSQVLYSMSIVNNAIENCGIV----EAREKMRSTFSKYYSSISNGKIGDFYSISALLDPRYGYSPMIFSEEDWENVEGKLLKEMSTTHQKNLIVRKELQRYR…	7	577	DVPSNLDKSTKMCELLSKFMISQGIPFENIDCNSFRELLEYFEPDSVIPTEQSLSASLKRANE--RVIDCGKGNTISVTIDITNGIEDQDEEYLVFSIHHFQDFYNRKATIFFEKLETSQFNWTSLWSRIQ---NAFKSYTNFNTINVVCSSPELSEIFKSSENARNEYICFYHYISKFCGDVLEIEKVNNSIGVLEKFLEIVKSVPEIYECYLENQQMKNWDPKLPTLPADRKSWQSMLFFMTRCLEMDSTFRILSDKWNIDNYITTEEFNDLLCVQRVLTECNKCTQELSDSKSTISQVIPAISKIHLFLSSKDSEVSNGDLGMEIKKLFADT---FSKLTI-ERYNSAMLLDPRYAFRNDIHPTATWTSIAGK------LECE----TIEEISTYR…
AF-A0A261BXU1-F1	Dimer_Tnp_hAT domain-containing protein	Caenorhabditis latens	1-911	4e-23	0.172	FALSE	TRUE	70.62	68	612	TSEHGY-SSVERYNE--EVATRFLLGNGLPLTSIEDHDLRTFLTTLNPSRSLPEPSNMTTKA--YGEYRPSLSYQKSIGPLNVTIEAIRKNDEIFLSISVHYYDSLGERHNTVHFEKIILADYEGKVVADRLRRVIDANKSMNFGISNILSPNLRML-TLVAENMPFKNRFICFFSYLSNIAREVIQIPEFLSSLKLLREYVGALRKHPEVYTKFRKMLIESKITTDIPALDVESDWLSTLQFLSTCGLLNETFSNL-HENWCM--PKYLDAVQENSMAFLLDFLLVLCNVATQICSEDSSVSQVLYSMSIVNNAIENC-GIVEAREKMRSTFSKYYSSISNGKIGDFYSISALLDP-RYGYSPMIFSEEDWENVEGKLLKE-----------MST---…	235	807	PKNYSPMTELTKMNADQELC-KFLIANGLPLSSVKDRNLEMLVFNMNSSYTLPTVDTLYEHLRIFASIRTKAKIRIDPGPITVSFDTTMYNNKNYLAFTVHYYQK-NKKQQMIYLREFEIAQPMVSSIIAAIKNSLDESN-IRAPITTVVSGKAEYEDSLEATN-AFKQVMICFSQNINKFAESLIEHPVFSDMLAKIRNFITKLPANRNTWGRFKAFLVRKRSHGEYPEIDNGH-WFTTVDFLTKCLHMHKLFSDFLHSNGSQTPQNYIAVEDNVNMVYLHSLLNYCKTCLSTMVDSNATIADVIPSIMDIHATLDITTSNQTVIDAVHILFNRLLLPFV--EQSDIHRFALFLHPLRHGQS--VLPTNEWNRVKSAISRHLSLREATEGTPLNELGQ…
AF-A0A261ANF1-F1	Uncharacterized protein	Caenorhabditis latens	1-617	6.43e-20	0.231	FALSE	TRUE	71.06	122	595	MTTKAYGEYRPSLSYQKSIGPLNVTIEAIRKNDEIFLSISVHYYDSLGERHNTVHFEKIILADYEGKVVADRLRRVIDANKSMNFGISNILSPNLRMLTLVAENMPFKNRFICFFSYLSNIAREVIQIPEFLSSLKLLREYVGALRKHPEVYTKFRKMLIESKITTDIPALDVESDWLSTLQFLSTCGLLNETFSNLHENWCMPKYLDAVQENSMAFLLDFLLVLCNVATQICSEDSSVSQVLYSMSIVNNAIE--NCGIVEAREKMRSTFSKYYSSISNGKIGDFYSISALLDPRYGYSPMIFSEEDWENVEGKLLKEMSTTH-----------------QKNLIVRKELQRYRELL-VNRPLFDESNTPGMWWNDLQEELQFMYKKWFEYSGLPAVS…	4	473	YVEKQNSLTKPLVNFQKTVGPLGVTIDVAGNDDEKYLVFSIHYFDDLYERKNIVYLRKLLLSELDAESLLISIRRAISISYS-SVKFSSIVCPNDQIYNLVASSGVIKRYHICFYNYMSMFIAELMKIDEFSDGLASLREFVRFVKRDAEMQ-------LSKNAELDLPLID-----------------------------------DGSWENTCVFLTRCLVLCLKYCRELSSPNNTISQILPAVEGLRQYIHTHDMGY-RFQKTIKDSLNNCFGYLNQTHIRSRYEMATLMDPRYAYHDI-FSPLKCKQIESRVAEEFVKTDAGAEKSFFEDISQMTSDERREIIMKEFVHYRQVSFVERP--EESDSPFYWWGSRQMHMEHLLVLAREIVATPATS…
AF-A0A261CEJ5-F1	BED-type domain-containing protein	Caenorhabditis latens	1-623	4.65e-15	0.142	FALSE	TRUE	80.19	68	610	TSEHGYSSVERYNEEVATRFLLGNGLPLTSIEDHDLRTFLTTLNPSRSLPEPSNMTTKAY---GEYRPSLSYQKS-IGPLNVTIEAIRKN--DEIFLSISVHYYDSLGERHNTV-HFEKIILADYEGKVVADRLRRVIDANKSMNFG-ISNILSPNLRMLTLVAENMPFKNRFICFFSYLSNIAREVIQIPEFLSSLKLLREYVGALRKHPEVYTKFRKMLIESKITTDIPAL---DVESDWLSTLQFLSTCGLLNET---FSNLHENWCMPKYLDAVQENSMAFLLDFLLVLCNVATQICSEDSSVSQVLYSMSIVNNAIENCGIV-EAREKMRSTF-SKYYSSISNGKIGDFYSISALLDPRYGYSPMIFSEEDWENVEGKLLKEM-----------…	67	623	PRGNPAINYEEATENLI-MAICTSGASFQLLKNSWFRKFCRMLDPNFTLPTPDAARKTISKHATSYITKMMEQLSAVDKFFISFDSWEDKYENFSIYVVFLYYTDDQYNKKKVLLGIRSIAG-KVTSENIEELATGL-LIEYNLDFSKIMGTITDERSNLQGFLNTNGY-HQVHCAAESLSHIVTAASEIPLLVEVMNKVNGLVSHLSRSKSERTRFRESSASLKIEGRLPLLFRTDRPGRCISLARAFLAHYESIKSLARGEEFT--------LSEQEKQNLEIFVQCATPYLEAINQVESDKTFCSEVLIHFASLSDFLNNQRQNNPVFKVLTEQTVHQFQSFLEN----DIALLTTFLDPRLSYTDGVLLQKSWKDVE-KLVESYCADNYRCINAS…
AF-A0A261C0G4-F1	BED-type domain-containing protein	Caenorhabditis latens	1-567	1.18e-14	0.161	FALSE	TRUE	82.31	67	535	HTSEHGYSSVERYNEEVATRFLLGNGLPLTSIEDHDLRTFLTTLNPSRSLPEP-----------SNMTTKAYGEYRPSLSYQKSIGPLNVTIEAI--RKNDEIFLSISVHYYDSLGERHNTV-HFEKIILADYEGKVVADRLRRVIDANKSMNFGISNILSPNLRMLTLVAENMPFKNRFICFFSYLSNIAREVIQIPEFLSSLKLLREYVGALRKHPEVYTKFRKMLIESKITTDIPALDVESDWLSTLQFLSTCGLLNETFSNLHENWCMPKYLDAVQENSMAFLLDFLLVLCNVATQICSEDSSVSQVLYSMSIVNNAIENCGIVEAREKMRSTFSKYYSSISNGKIGDFYSISALLDPRYGYSPMIFSEEDWENVEGKLLKEM---------STT…	75	565	TSSDEK-SIEE-ANRELAKSFATG-LIPFRFAENPEFQKFLEKIPDDYVLPNAMKLRALIDETASNYVSKVKKQ-------LEPIGKYTLLSDGYSDRKKDFHFYSAHVSYIDASFKRKITFLALRAVK--KGDSASIGEAVCDILNEFGLEFSNCSTLTADAGSPLVSLADRHQI-DRIHCSCHVLNLIITDFAKIKEVNKIQMHVQNFARFLSRHKELKSNLKAMSSAKGINVPLPLPIAPTRWGGISILLCQYLAHHESAKNLADFQHL--LLKSSEIEQVKELSIILKPIHDAIIRMERDSSFASEIIPTLIFLESITLKSNASLARKLT-ALVRKRLDACMS---NHRLLCTMLCDHRYAYVKKWIEPLEWKDVEDWAETYDQGPPTVINAQRS…
AF-A0A261BY35-F1	BED-type domain-containing protein	Caenorhabditis latens	1-599	1.06e-12	0.149	FALSE	TRUE	82.94	38	552	PIPRFAAVPVFPRSRIPSTYPYRRVEPFEHTSEHGYSSV--ERYNEEVATRFLLGNGLPLTSIEDHDLRTFLTTLNPSRSLPE----PSNMTTK--------AYGEYRPSLSYQKSIGPLNVTIEAIRKND--EIFLSISVHYYDSLGERHNTV-HFEKIILADYEGKVVADRLRRVIDANKSMNFGISNILSPNLRMLTLVAE--NMPFKNRFICFFSYLSNIAREVIQ-IPEFLSSLKLLREYVGALRKHPEVYTKFRKMLIESKITTDIPALDVESDWLSTLQFLSTCGLLNETFSNL---HENWCMPKYLDAVQENSMAFLLDFLLVLCNVATQICSED-SSVSQVLYSMSIVN----NAIENCGI---VEAREKMRSTFSKYYSSI-SNGKIGD…	56	591	STIPFATV---SRTVCKVGKPHGTDDVDKHLTKWSESGARTKEIEDAIMKMIAV-DALPLMTVEKQGFVQLMKTVAPKFVIKSRKYFSETMLPKLEIRIKDRIKTE-------MNGVQHFAITSDGWSSKDGKHHLLAITAHWIDNSFSPKFVVLGSCAIK-GKHSADNFINMFNRSLEEFGLKRESVTAIVRDGHRAMEAFTNRMNI---IGIHCYSHNLQLVVRDFIETIDNMKAIIEKLKKYVRKISKSALSREIFVEIQKEQNMPSHMLKKETEVRWSSMYLMLQSFVTNRRAITIIQLDHPELCLPEIYPEEWD-KMMELLEVLKTAADTTKSIQSRFDAPLSVIIPSLRVMQYKMENSLNDDTSETKANHVQKFIEILQERTESYHSN----N…
AF-A0A261A238-F1	Dimer_Tnp_hAT domain-containing protein	Caenorhabditis latens	1-722	1.39e-10	0.237	FALSE	TRUE	69.12	297	612	DWLSTLQFLSTCGLLNETFSNLHENWCMPKYLDAVQENSMAFLLDFLLVLCNVATQICSEDSSVSQVLYSMSIVNNAIENCGIVEAREKMRSTFSKYYSSISNGKIGDFYSISALLDPRYGYSPMIFSEEDWENVEGKLLKEMSTTH-----------------QKN-LIVRKELQRYRELLVNRPLFDESNTPGMWWNDLQEELQFMYKKWFEYSGLPAVSIDGKRFFAKGGKLAHLFATLDEELHFKAMLLAQSSQDFVGRGS-------ASILIFNQITDGASTFRRLENEDSVKMEVDANVEETEILEDVKLELVEQPAPEIVLQEIKAEEPDDFTA	5	335	SWESTYIFLTKCLLLHESFETFCEVYGIPFYIKNQSYKDLIHLQRLLRQCVYYCRSLSTSSSSISQIIPAIEGLRRLIDREF-PFQQEKIQ---NLLNSTFENYTM-QSHEMAVLLDPRFSDTEI-FTEEKWKDLENLVIEEFVNKNWRWAINSGIQDTTLMNPRGRMNIISLEITIYRQFLM-RERPEESDCPSRWWAERQSPFKLLSVMARELLSCPAVSADASHYFSDGAKLRRLTKTCSGTKLEQALNLAGTLQSFRGKGASEDGITEDMMRILDRKTQPTTTCENLTQKDIL---VKKELPETEDLHEVTWQEPSSSAVKLEPLDVEESQFDLFTV
AF-A0A261AC64-F1	Uncharacterized protein	Caenorhabditis latens	1-226	4.71e-07	0.214	FALSE	TRUE	67.38	1	208	MNERKAPIFVETVKMEEEKFQDDSAEDEPPPNLAPAPPIPRFAAVPVFPRSRIPSTYP----------YRRVEPFEHTSEHGYSSVERYNEEVATRFLLGNGLPLTSIEDHDLRTFLTTLNPSRSLPEPSNMTTKAYGEY-RPSLSYQKSIGPLNVTIEAIRKNDEIFLSISVHYYDSLGERHNTVHFEKIILADYEGKVVADRLRRVIDANKSMNFGI	1	213	MSLQNDSIMS--SSTAQNQTIPATLSQQIPL----SQPLPTLSPPYEIDFAHSSSDFPPILYAKNPINKLRRKAKFSTPPTSTPDPDPLFTELLSNFLISEGIPLEVTRDSTFRDLIRHFNPKSKTPTENLMTEYVQKHYVKPLINYPKSIGSISVTIDIYDDLDEKFLVFSIHYFEDIYERKNVVYLKKLSDNKFDAIDTLNIIRRAVNNYSFRDLPI
AF-A0A2G5UIT2-F1	Dimer_Tnp_hAT domain-containing protein	Caenorhabditis nigoni	1-682	9.73e-30	0.213	FALSE	TRUE	74.38	32	612	NLAPAPPIPRFAAVPVFPRSRIPSTYPYRRVEPF---------EHTSEHGYSSVERYNEEVATRFLLGNGLPLTSIEDHDLRTFLTTLNPSRSLPEPSNMTTKAYGE-----YRPSLSYQKSIGPLNVTIEAIRKNDEIFLSISVHYYDSLGERHNTVHFEKIILAD-YEGKVVADRLRRVIDANKSMNFGISNILSPNLRMLTLVAENMPFKNRFICFFSYLSNIAREVIQIPEFLSSLKLLREYVGALRKHPEVYTKFRKMLIESKITTDIPALDVESDWLSTLQFLSTCGLLNETFSNLHENWCMPKYLDAVQENSMAFLLDFLLVLCNVATQICSEDSSVSQVLYSMSIVNNAIENCGIV-EAREKMRSTFSKYYSSISNGKIGDFYSISALLDP…	2	598	NHSGASQPGTSSSL-------IPSKYRFAQVRVNGVKRKLVFTDSSEKPRKEDVDPKTIELMSHFFVSQGLPLKCAREPTFINLVRYLNPSHSIPSPFQMKSFLANSSKKLKERPTAHFTRGVGPLCLTLDYVGD-DQKFLVYSIHWFEKAFERQNIVCFWRLRLRDIRDSESLLLPARTSVDSISYATVKFDSIVLPSLEAYDLVVRSRVGKRYYVCFHHYMTMFVENVMRIPELAKGLDQLNNLVCFIREHSQFYTLFENIKKARNVQFDLPITKRGERWEQTFMFLTKCLALHDTFFEYAEEAGYQNYISNMMFNYLLYFQRLLQQCVNISRELSQPHNSISQVIPKINELKTFILGSKRRYRFQNTVEESLKYVFENITHDKSHFLYEIASLLDP…
AF-A0A2G5VNM3-F1	THAP-type domain-containing protein	Caenorhabditis nigoni	1-1240	1.02e-29	0.251	FALSE	TRUE	64.88	6	612	APIFVETVKMEEEKFQDDSAEDEPPPNLAPAPPIPRFAAVPVFPRSRIPSTYPYRRVEPFEHTSEHGYSSVERYNEEVATRFLLGNGLPLTSIEDHDLRTFLTTLNPSRSLPEPSNMTT---KAYGEYRPSLSYQKSIGPLNVTIEAIRKNDEIFLSISVHYYDSLGERHNTVHFEKIILADYEGKVVADRLRRVIDANKSMNFGISNILSPNLRMLTLVAENMPFKNRFICFFSYLSNIAREVIQIPEFLSSLKLLREYVGALRKHPEVYTKFRKMLIESKITTDIPALDVESDWLSTLQFLSTCGLLNETFSNLHENWCMPKYLDAVQENSMAFLLDFLLVLCNVATQICSEDSSVSQVLYSMSIVNNAIE--NCGIVEAREKMRSTFSKYYSSISN…	2	639	QTLQTARLTSKPQITLPSSASAKPPPPPRPSGPPPPYKASGIL-RHRPP---PAARAEEQQQL------ETDPKTVELLARFLVSQGLPLECSKEPAFLDLARHLNSRMVIPPENVMNKFIDRAAQIAKPLVNFQKTVGPLTVTLDIAGDDDQKYLVFSIHYFEDLYERKNIVYLRKMYLRFIEAETLLTSIRRAVNNYTYGTVKFSNIVCPNESILEMISNSGVVKRYYVCFQNYMTQFVHILLKIPELAQGLNQIRCFVKYIRQDADKYSRFRRMQLSRSAEMDVPKLDKES-WESTSVFLTRCLLLHDTFVEYCQLMNLDPYISNKTFNHLIYFQRLLQQCIKYSRELSQSNNSMSQVLPAIISLKSYITTNNLGYPFQRQ-IDETAEKIFAPITY…
AF-A0A2G5UNY2-F1	Dimer_Tnp_hAT domain-containing protein	Caenorhabditis nigoni	1-603	1.44e-13	0.152	FALSE	TRUE	81.81	50	556	RSRIPSTYPYRRVEPFEH--TSEHGYSSVERYNE--EVATRFLLGNGLPLTSIEDHDLRTFLTTLNPSRSLPEPSNMT----TKAYGEYRPSLSYQKSIG-PLNVTIEAIRKN--DEIFLSISVHYYDSLGERHNTV-HFEKIILADYEGKVVADRLRRVIDA-NKSMNFGISNILSPNLRMLTLVAENMPFKNRFICFFSYLSNIA-REVIQIPEFLSSLKLLREYVGALRKHPEVYTKFRKMLIESKITTDIPALDVESDWLSTLQFLSTCGLLNETFSNLHENWCMPKYLDAVQENSMAFLLDFL--LVLCNVATQIC--------SED------SSVSQVLYSMSIVNNAIENCGI-VEAREKMRSTFSKYYSSISNGKIGDFYSISALLDPRYG…	56	600	LARSEDEPPAKKSQPLIDECFSEFSENGPKSLAIQRAIAQLISSA-ALPLSLIEHPGFKNLLHLTVPRFRPKSRLQLTRNELPALYDEYRDKLKMSLASSEDVSVSFDGWTDSSQKHEYLALIVHFVE-ENKPAYRILEVVDVSAKSHTGEFLAEKMKSAIDFFGISTK--IRCCVRDGAANARSASVEI-CDVNFDCLGHKLNLAAKAGTANFAGLDSLVLKLKKITKKIRMSSNLRREWEQIFEEMDAPTLVLKKHVETRWTSLYEALKRAIRVKEQLELFLQDQDNLEFITASEWKTCEAVLDMLQPLNDSIKLVQVCGNLEALQETEVQLQARSFSASSIIPVCRVILADLQTKKKHMTARTKIIEKLSEELEKYTNL---KYLNIATLLDVRFK…
AF-A0A2G5TZB3-F1	Dimer_Tnp_hAT domain-containing protein	Caenorhabditis nigoni	1-578	3.49e-13	0.127	FALSE	TRUE	82.19	76	597	VERY-NEEVATRFLLGN--GLPLTSIEDHDLRTFLTTLNPSRSLPEPSNMTTKAY---GEYRPSLSYQ-KSIGPLNVTIEAI--RKNDEIFLSISVHYYDSLGERHNTV-HFEKIILADYEGKVVADRLRRVIDANKSMNF-GISNILSPNLRMLT--LVAENMPFKNRFICFFSYLSNIAREVIQIPEFLSSLKLLREYVGALRKHPEVYTKFRKMLIESKITTDIPALDVESDWLSTLQFLSTCGLLNETFSNLHENWCMPKYLDAVQENSMAFLLDFLLVLCNVATQICSEDSSVSQVLYSMSIVNNAIENCG-IVEAREKMRSTFSKYYSSISNGKIGDFYSISALLDPRYGYSPMIFSEEDWENVEGKLLKEM---------------------…	31	578	NSRYDNDANSNLIMALSTSNVPFRFVKNEYFKKFCLLLNPDHIVMSPDAIRRKLAENSNKYILEISKKVGDLEKCFIACDGWDGRYENVSLYALFVYFVDKDFCKQKLFLGIQKLD-GKSTAENIGNLISKL-IRLYGIDFCKIMGGITDAASNLKSFLNRNDLY---HIHCAAHSISLILEEASAIPKVAQVLAKVNRSAAHLSRSKTDRKKFRDRSAALKTKGRIPLPFSVTRWAGCV-MLAVAYLEHYQSISALDAFQQFL-LDDNEKKVLNHFIEMTTPFLEAIHNAESDATYCSEIVPQYASLYEFVSGQNQKTRLVKLLTSETLKRYSKYLT---NDVALLAVYCDPRFAYLDGVLKTVDWEDIERNAVNYCESSREVRPADATGTEPPAKKS…
AF-A0A2G5VUR8-F1	Dimer_Tnp_hAT domain-containing protein	Caenorhabditis nigoni	1-560	6.38e-13	0.144	FALSE	TRUE	80.94	78	579	RYNEEVATRFLLGNGLPLTSIEDHDLRTFLTTLNPSRSLPEPSNMTTKAYG---EYRPSLSYQKSIGP-LNVTIEAIRKND--EIFLSISVHYYDSLGERHNTVHFEKIILADYEGKVVADRLRR-----VIDANKSMNFGISNILSPNLRMLTLVAENMPFKNRFICFFSYLSNIAREVIQIPEFLSSLKLLREYVGALRKHPEVYTKFRKMLIESKITTDIPALDVESDWLSTLQFLSTCGLLNET------FSNLHENWCMPKYLDAVQENSMAFLLDFLLVLCNVATQICSEDSSVSQVLYSMSIVNNAI-----------ENCGIVEAREKMRSTFSK-YYSSISNGKIGDFYSISALLDPRYGYSPMIFSEEDWENVEGKLLKEM--------…	7	527	SMRNAQAMFFATCN-IPFRVVESPSYREYITMLRPDFPLTNANAVRDDIYKMNNTYRAQISEKIGNRKDLCLITDGWSSSKAEFTLYAILAGYMDNRGLMLQQLV-GVFDVKSSAAVDLHQDFITELKSSGLSLNQ-----FGSMVSDGASNLKALADRLKIP-KLHCCSHILHLVVSEAITLKPIHSIIEKAKLIARKLNKSGTLRIQIRKLAQFSNNSSALPQSYSKTRWNGVVDLLMTTKNHIGSLASSPDFSSM--------LFTGNELRLMEVVIQLLEPVKITSTRFEARSSQASESYPYLKFLKHQLTELLDTILKDPENKSIVEQAKSFGCKLLKCLDNRIASVGENSIVPQLMLIDPRFSYSSL-LTDEQWKGAEEKLLAEYDDSTVAGP…
AF-A0A2G5TZG8-F1	Dimer_Tnp_hAT domain-containing protein	Caenorhabditis nigoni	1-528	2.95e-12	0.112	FALSE	TRUE	81.25	90	605	GNGLPLTSIEDHDLRTFLTTLNPSRSLPEPSNM-----------TTKAYGEYRPSLSYQKSIGPLNVTIEAIRK--NDEIFLSISVHYYDSLGERHNTV-HFEKIILADYEGKVVADRLRRVIDANKSMNFGISNILSPNLRMLTLVAENMPFKNRFICFFSYLSNIAREVIQIPEFLSSLKLLREYVGALRKHPEVYTKFRKMLIESKITTDIPALDVESDWLSTLQFLSTCGLLNETFS---NLHENWCMPKYLDAVQENSMAFLLDFLLVLC---NVATQICSEDSSVSQVLYSMSIVNNAIENCGIV-EAREKMRSTFS-KYYSSISNGKIGDFYSISALLDPRYGYSPMIF---SEEDWENVEGKLLKE-----------MS---------TTH…	4	528	GN-VSFRFVNNRFFRKFVKELNPEYRLIGPDSIRRKLRKNCEQYIKETINE-------LESLEKCFLSMDGWDGKYENVSLYALFVYFIDKKFRKKRVFLGIRSVSG-KATAENVGDLITEILSNYKIKISSVIGAVCDGGSNLKSFLQKNNL-YHLHCCAHSLALILKN-LKVKAIEEVLEKVNKLAARLSRSKNDRRLFRERSKALRTEGRIPLQFCITRWGGQVLLAISYLNHYQSISAINNFQQYL-----LTDAEKKILEEFVSLTTPFAEAISRAE---ADDTYSSEIIPQFASLHAFISSQDSSKKIVRVLKNETQFRYKQVLGN----EIALMAVFCDPRFSYMKGLLLDTTWEDVESLVELYCDSFRVIGNSDSSPMSPPEKKQKSTDSF…
AF-A0A2G5SUE4-F1	Uncharacterized protein	Caenorhabditis nigoni	1-798	3.73e-12	0.135	FALSE	TRUE	75.12	66	584	EHTSEHGYSSVERYNEEVATRFLLGN--GLPLTSIEDHDLRTFLTTLNPSRSLPEPS----NMTTKAYGEYRPSLSYQ-KSIGPLNVTIEAIRK--NDEIFLSISVHYYDSLGERHNTV-HFEKIILADYE----GKVVADRLRRV-IDANKSMNFGISNILSPNL----RMLTLVAENMPFKNRFICFFSYLSNIAREVIQIPEFLSSLKLLREYVGALRKHPEVYTKFRKMLIESKITTDIP---ALDVESDWLSTLQFLSTCGLLNETFSNLHENWCMPKYLDAVQENSMAFLL---DFLLVLCNVATQICSEDSSVSQVLYSMSIVNNAIENCGIV-EAREKMRSTFS-KYYSSISNGKIGDFYSISALLDPRYGYSPMIFSEEDWENVEGKLLK…	251	775	EREKLAAPSKRSHEFEALNELVLTMCTSSVPFSIGKNKHFQKFIHILNPDFPLPSTDAIFCHFASTAKS-YREDIKQQLQSVQKCVISVDGWKGKFGNKSLYAMFLYFVDSKFRRTKLFLGIRPIG-EPVDVSQIGKLVLDLLIEYDLDFSK-----VIGGICESRSNVEYFLDRNG-----RYHLPCGAYSIALIIKNVSEFSSVKEVFIKINQLASHLSSSKFERKLFQEQSKILQIARRIPISFSDTRRGGCVLLAQAYSDHFYTISALSNFQSY-----LLSQSEKNTLDEFLVCTKPYMEAIQMSE---KEDTYASEIIVQYAGLLDFISRRDQDSDIVRFLKKETTLRYEVYLQN----DMALFALYCDPRFVYLPDILRNITWSDVEEKVAT…
AF-A0A2G5UNY0-F1	Uncharacterized protein	Caenorhabditis nigoni	1-528	2.55e-10	0.159	FALSE	TRUE	80.75	57	437	YPYRRVEPFEHT--SEHGYSSVERYNE--EVATRFLLGNGLPLTSIEDHDLRTFLTTLNPSRSLPEPSNMT----TKAYGEYRPSLSYQ-KSIGPLNVTIEAIRKN--DEIFLSISVHYYDSLGERHNTVHFEKII-LADY-EGKVVADRLRRVIDANKSMNFGISNILSPNLRMLTLVAENMPFKNRFICFFSYLSNIA-REVIQIPEFLSSLKLLREYVGALRKHPEVYTKFRKMLIESKITTDIPALDVESDWLSTLQFLSTCGLLNETFSNLHENWCMPKYLDAVQENSMAFLLDFLLVLCNVATQICSEDSSVSQVLYSMSIVNNAIENCGI-VEAREKMRSTFSKYYSSISNGKIGDFYSISALLDPRYGYSPMIFSEEDWENVEGKLLK	63	447	PPAKKSQPLIDECFSEFSENGPKSLAIQRAIA-QLISSAALPLSLIEHPGFKNLLHLTVPRFRPKSRLQLTRNELPALYDEYRDKLKMSLASSEDVSVSFDGWTDSSQKHEYLALIVHFVEE-NKPAYRIL-EVVDVSAKSHTGEFLAEKMKSAIDFFGISTK-IRCCVRDGAANARSASVEI-CDVNFDCLGHKLNLAAKAGTANFAGLDSLVLKLKKITKKIRMSSNLRREWEQIFEEMDAPTLVLKKHVETRWTSLYEALKRAIRVKEQLELFLQDQDNLEFITASEWKTCEAVLDMLQPLNDSIKLVQARSFSASSIIPVCRVILADLQTKKKHMTARTKIIEKLSEELEKYTNL---KYLNIATLLDVRFKSG--FVDSK-WKDELLTMML
AF-A0A260ZU89-F1	THAP-type domain-containing protein	Caenorhabditis remanei	1-1237	3.85e-30	0.224	FALSE	TRUE	66.62	18	612	EKFQDDSAEDEPPPNLAPAPPIPRFAAVPVFPRSRIPSTYPYRRVEPFEHTSEHGYSSVERYNEEVATRFLLGNGLPLTSIEDHDLRTFLTTLNPSRSLPEPSNMTTKAYGE---YRPSLSYQKSIGPLNVTIEAIRKNDEIFLSISVHYYDSLGERHNTVHFEKIILADYEGKVVADRLRRVIDANKSMNFGISNILSPNLRMLTLVAENMPFKNRFICFFSYLSNIAREVIQIPEFLSSLKLLREYVGALRKHPEVYTKFRKMLIESKITTDIPALDVESDWLSTLQFLSTCGLLNETFSNLHENWCMPKYLDAVQENSMAFLLDFLLVLCNVATQICSEDSSVSQVLYSMSIVNNAIE--NCGIVEAREKMRSTFSKYYSSISNGKIGDFYSISAL…	2	615	QNLQQARLTTKP-PSLPPPTAIPQVFRP---PQGKAKGILRHRTVAPVPEPKGD--LDVDPKTTEYLSKFFASTGVPFDTIHSSPFRELVRHLNPNCALPEEDLMFKYVEKQNSLTKPLVNFQKTVGPLGVTIDVAGNADEKYLVFSIHYFDDLYERKNIVYLRKLLLSEVDSEGLLISIRRAVNNQTYSNVKFSSVVCPNYQIYNLISNSGVIKRYHICFYNYISMFIADLMEINEFWDGLTSLRKFVRFVKSDPELYGRFRRMQLSKKADLDLPIIDE-GPWENTFVFLTRCLVLHDTLTEYFERFQQTSYINNSAFNHLIYLQRLMQQCLKYCRELSSSNNTISQIIPAVEGLRQYIQTHDMGY-RFQKTIENSLNNCLGYLNQIHVRSRYEMATL…
AF-A0A6A5HK62-F1	Dimer_Tnp_hAT domain-containing protein	Caenorhabditis remanei	1-753	1.14e-28	0.22	FALSE	TRUE	76.12	23	612	DSAEDEPPPNLAPAPPIPRFAAVPVFPRSRIPSTYPYRRVEPFEHTSEHGYSSVERYNEEVATRFLLGNGLPLTSIEDHDLRTFLTTLNPSRSLPEPSNM---TTKAYGEYRPSLSYQKSIGPLNVTIEAIRKNDEIFLSISVHYYDSLGERHNTVHFEKIILADYEGKVVADRLRRVIDANKSMNFGISNILSPNLRMLTLVAENMPFKNRFICFFSYLSNIAREVIQIPEFLSSLKLLREYVGALRKHPEVYTKFRKMLIESKITTDIPALDVESDWLSTLQFLSTCGLLNETFSNLHENWCMPKYLDAVQENSMAFLLDFLLVLCNVATQICSEDSSVSQVLYSMSIVNNAIENC--GIVEAREKMRSTFSKYYSSISNGKIGDFYSISALLDPRY…	2	592	QVPKSETSPVIRSIGPSSQMPV--------------SRTSDPPENLKVSFSVESDPKLVELLSNFLISQGIPLEVTKDAKLQELITYLNPKSVIPSDNVMMEYVKRQNSIIKPLINYPKAIGPISVTIDVYDDLNEKFLVFSIHYFENIDERKNVVFLKKISNNQMNAAHIVETIRREVNVHSHHDVKFRHSVSSNTEILQMIALNEHVEQHHICFYHNMSIFVTELLKIEEFSMGIDVLREFIRFFEPESDLYFKFQRFQSSRNKELDLPSMDNNS-WESTYIFLTKCLFLHESFETFCEVYGIDFYIYNKSFNDLIHLQRLLRQCVYYCRSMSTPSSCISQIIPTIEGLRRLTDREFSFQQFQQEKILNLLKFSFESYNI----PSHEMAVLLDPRF…
AF-A0A2P4WCA3-F1	Dimer_Tnp_hAT domain-containing protein	Caenorhabditis remanei	1-901	7.44e-27	0.229	FALSE	TRUE	73.38	20	556	FQDDSAEDEPPPNLAPAPPIPRFAAVPVFPRSRIPSTYPYRRVEPFEHTSEHGYSSVERYNEEVATRFLLGNGLPLTSIEDHDLRTFLTTLNPSRSLPEPSNM---TTKAYGEYRPSLSYQKSIGPLNVTIEAIRKNDEIFLSISVHYYDSLGERHNTVHFEKIILADYEGKVVADRLRRVIDANKSMNFGISNILSPNLRMLTLVAENMPFKNRFICFFSYLSNIAREVIQIPEFLSSLKLLREYVGALRKHPEVYTKFRKMLIESKITTDIPALDVESDWLSTLQFLSTCGLLNETFSNLHENWCMPKYLDAVQENSMAFLLDFLLVLCNVATQICSEDSSVSQVLYSMSIVNNAIENCGIVEAREKMRSTFSKYYSSISNGKIGDFYSISALLDPR…	1	546	MQVPKSETSP-----VIRSIGQSSHMPV-----------SRTIDPPETLKASFPVESDPKLVELLSNFLISQGIPLEATKDAQLQELITFLNPKSVIPSDDVMMEYVKRQNSIIKPLINYPKTIGSISVTIDVYDDLNEKFLVFSIHYFENIDERKNVVFLKKISNNQMNAAHIIETIRREVNVHSHHDVKFRHSVSSNTEILQMIALNEHVEQHHICFYHNMSIFVAELLKIEEFSMRIDVLREFIRFFEPESDLYCKFQRFQLSRNEEMEIPSMDNNS-WENTYIFLTKCLVLHESFETFCEVYGIDFYIYNKSFNDLIHLQRLLRQCAYYCRSMSTPSSCISQIIPAIEGLRRLIDREF-PFQQEKILNLLNLSFENYNM----QSHEMAVLLDPR…
AF-A0A260YUX2-F1	Uncharacterized protein	Caenorhabditis remanei	1-593	6.92e-21	0.198	FALSE	TRUE	69.62	72	612	GYSSVERYNE--EVATRFLLGNGLPLTSIEDHDLRTFLTTLNPSRSLPEPSNMTTKAYGEYRPSLSYQKSIGPLNVTIEAIRKNDEIFLSISVHYYDSLGERHNTVHFEKIILADYEGKVVADRLRRVIDANKS-MNFGISNILSPNLRMLTLVAENMP-FKNRFICFFSYLSNIAREVIQIPEFLSSLKLLREYVGALRKHPEVYTKFRKMLIESKITTDIPALDVE-SDWLSTLQFLSTCGLLNETFSNLHENWCMPKYLDAVQENSMAFLLDFLLVLCNVATQICSEDSSVSQVLYSMSIVNNAIENCGIVEA-----REKMRSTFSKYYSSIS-NGKIGDFYSISALLDPRYGYSPMIFSEEDWENVEGKLLKEMSTTHQKNLIVRKELQRYREL…	8	546	APSNLDKSTKMCELLSKFMISQGIPFENINCNSFRELLEHFEPDSVIPTEQSLRASLKRANERVIDCGKGIS-ISVTID-ITNG------------------------------VEDQEE--EYL----DAFKSYTNFNTINVVCSSPELSE-IFKSSENARNVYICFYHYISKFCGDVLEIEKVNNSIGILEKFLEIVKSVPEVYECYLENQQMKNWDPKLPTLPADRKSWQSMLHFMTRCLEMDPTFRMLSDKWNIENYITTEEFNDLLCAQRVLTECNKCTQELSDQKSTISQVIPAISKIHLFLSSDKDSEVQNGDLGMEIKKLFADTFSTLTTEDVVSERYNSATLLDPRYAFRNDIHPTATWTSIAEKLESEM----------AEEISTYRRI…
AF-A0A2P4WB47-F1	Dimer_Tnp_hAT domain-containing protein	Caenorhabditis remanei	1-856	1.2e-18	0.192	FALSE	TRUE	64.06	8	612	IFVETVKMEEEKFQDDSAEDEPPPNLAPAPPIPRFAAVPVFPRSRIPSTYPYRRVEPFEHTSEHGYSSVERYNEEVATRFLLGNGLPLTSIEDHDLRTFLTTLNPSRSLPEPSNMTTKAYGE-YRPSLSYQKSIGPLNVTIEAIRKNDEIFLSISVHYYDSLGERHNTVHFEKIILADYEGKVVADRLRRVIDANKSMN-FGISNILSPNLRMLTLVAENMPFKNRFICFFSYLSNIAREVIQIPEFLSSLKLLREYVGALRKHPEVYTKFRKMLIESKITTDIPALDVESDWLSTLQFLSTCGLLNETFSNLHENWCMPKYLDAVQENSMAFLLDFLLVLCNVATQICSEDSSVSQVLYSMSIVNNAIENCGIVEAREKMRSTFSKYYSSISNGKIGD…	1	505	MQSAQCSSSSMSLQNDSIMSWPTAQTREHPELLRSQ----------------PKIELPQCSSDSD-----PLFTELLSNFLISEGIPLEVSRDSTFQDLISHFNPKCVIPTENSMTEYVEKHYVKPLINYPKTIGPISVTIDIYGDLNEKFLVFSIHYFEDIYERKNA----EIL--------------RMNGSRELVNQFHI-------------------------CFYRKMSKFVKNLLGINIFSHGLDLLRRFIRFIKGNPDLYRMFENFQSTRNQESKEPNL---------------------------------PSMDN-------------------DSSLSTPSSSISQIIPAIEGLRRLIDR-EFPFQQDKVLELLDSSFENYSR----N…
AF-A0A260ZMH7-F1	Uncharacterized protein	Caenorhabditis remanei	1-631	6.8e-17	0.207	FALSE	TRUE	73.75	18	484	EKFQDDSAEDEP-PPNLAPAPPIPRFAAVPVFPRSRIPSTYPYRRVEPFEHTSEHGYSSVERYNEEVATRFLLGNGLPLTSIEDHDLRTFLTTLNPSRSLPEPSNM---TTKAYGEYRPSLSYQKSIGPLNVTIEAIRKNDEIFLSISVHYYDSLGERHNTVHFEKIILADYEGKVVADRLRRVIDANKSMNFGISNILSPNLRMLTLVAENMPFKNRFICFFSYLSNIAREVIQIPEFLSSLKLLREYVGALRKHPEVYTKFRKMLIESKITTDIPALDVESDWLSTLQFLSTCGLLNETFSNLHENWCMPKYLDAVQENSMAFLLDFLLVLCNVATQICSEDSSVSQVLYSMSIVNNAIENC--GIVEAREKMRSTFSKYYSSISNGKIGDFYSISA…	3	442	NTMQVPKSETSPVIRSTGPSSHMPVSST--SDPSGMLKASFPVE-SDP--------------KLVELLSNFLISQGIPLEATKDAKLQELITYLNPKSVIPSDNVMMEYVKRQNSIIKPLINYPKAIGPISVTIDIHDDLNEKFLVFSLHYFENIDERKNIIFLKKISNNQINAAHIVETIRREVNVQFHHDVKFRHSVSSNTEILQMIALNEHVEQHHICFYHNMSIFVTELLKVEEFSMGIDVLREFIRFFEPESDLYCKFQRFQSSRNEEIDLPSMGN-NSWECTYSFLTKCLVLHESFETFCEVYGIDFYIYNNSFNDLIHLQRLLRQCVYYCRSMSTSSSCISQIIPAIEGLRRLIDREFPFQQFQQEKIQNLLQFSFENYKM----QSHEMAV…
AF-A0A6A5GLM0-F1	Dimer_Tnp_hAT domain-containing protein	Caenorhabditis remanei	1-550	1.6e-15	0.129	FALSE	TRUE	81.38	60	612	RRVEPFEHTSEHGYSSVERYNEEVATRFLLGNGLPLTSIEDHDLRTFLTTLNPSRSLPEPSNMTTKAY---GEYRPSLSYQKS-------IGPLNVTIEAIRKN--DEIFLSISVHYYDSLGERHNTV-HFEKIILADYEGKVVADRLRRVIDANKSMNFGISNILSPNLRMLTLVAENMPFKNRFICFFSYLSNIAREVIQIPEFLSSLKLLREYVGALRKHPEVYTKFRKMLIESKITTDIPALDVESDWLSTLQFLSTCGLLNETFSNLHENWCMPK--YLDAVQENSMAFLLDF---LLVLCNVATQICSEDSSVSQVLYSMSIVNNAIENCGIV-EAREKMRSTF-SKYYSSISNGKIGDFYSISALLDPRYGYSPMI---FSEEDWENVEGKL…	3	546	NSKYVRNRSIIRTPRSHSEANDALVLAFCTSN-VSFRFVKNRFFKLFCRSLDPDYELLSPDAIRRKLSENSKEYK------RRTKTELLQMNKCFISVDGWDGKFETVAIYAVYVYYIDSSFRRKKTLLGIRQLK-GKSTAENVGDLVTEVLQEFDIEMGQVIGGICDAGSNLKCFLDKNSL-YHVHCIAHSVSLILKAAAEMPSMSPILAKVNKLASHLSRSKTDRTIFRERSTALKIAGRIPLPFCITRWGGSAMLAKAYLDHFQSISS-LSNF---QTFLLDSTEKDALEHFVNVTSPYLEAISQGE---TDDSFSSSILVQYASLHHFIKSLEQRKTITRLLSDETLNRYIGYLEN----DACLIATFVDPRYAYMPGVINSLKWEDVEAIVENY…
AF-E3N2V5-F1	Dimer_Tnp_hAT domain-containing protein	Caenorhabditis remanei	1-582	2.92e-15	0.14	FALSE	FALSE	81.38	59	612	YRRVEPFEHTSEHGYSSVERYNEEVATRFLLGNGLPLTSIEDHDLRTFLTTLNPSRSLPEPSN---MTTKAYGEYRPSLSYQ-KSIGPLNVTIEAIRKND--EIFLSISVHYYDSLGERHNTV-HFEKIILADYEGKV--VADRLRRV-----IDANKSMNFGISNILSPNLRMLTLVAENMPFKNRFICFFSYLSNIAREVIQIPEFLSSLKLLREYVGALRKHPEVYTKFRKMLIESKITTDIPALDVESDWLSTLQFLSTCGLLNETFSNLHENWCMPKYLDAVQENSMAFLLDFLLVLCNVATQICSEDSSVSQVLYSMSIVNNAIENCGIV-EAREKM-RSTFSKYYSSISNGKIGDFYSISALLDPRYGYSPMIFSEEDWENVEGKLLKE---…	4	561	FQRASRKSSSRKPA-SSYSAANDAFILSICTSN-VSFRFVKNEFFKKFVRILDPNYKLISPDAIRRKLIENVGDYKRKIKVELRDMIKCFISLDGWDGKNENTSIYAVYLYFLDSNFERKKILLGLRQL---EKKGTANNIGDLTLEMLKEYDVDISK-----VIGGLTDAGSNIKSFLEKNDL-FHVHCLAHSLALILKNASEMPSIARVLTKVNRLASHLSRSKSDRTTFRERSIALKLEGRIPLPFCVTRWGGCCLLAKSYLAHYQSISSLSNFQCY--LLDASEKKTLENFVEYTNPYIESIAQAETDSSFASSLLVQYASLHHFISAQDQRNHLVHCLSIETLERYTKYLEN----DVCLFATYADPRYAYMTNVLNTLKWEAVEEMVELYCES…
AF-A0A2P4VXU2-F1	Uncharacterized protein	Caenorhabditis remanei	1-846	6.15e-15	0.225	FALSE	TRUE	65.12	201	612	NKSMNFGISNILSPNLRMLTLVAENMPFKNRFICFFSYLSNIAREVIQIPEFLSSLKLLREYVGALRKHPEVYTKFRKMLIESKITTDIPALDVESDWLSTLQFLSTCGLLNETFSNLHENWCMPKYL-DAVQENSMAFL--LDFLLVLCNVATQICSEDSSVSQVLYSMSIVNNAIENCGIVEAREKMRSTFSKYYSSISNGKIGDFYSISALLDPRYGYSPMIFSEEDWENVEGKLLKEMSTTH------------------QKNLIVRKELQRYRELLVNRPLFDESNTPGMWWNDLQEELQFMYKKWFEYSGLPAVSIDGKRFFAKGGKLAHLFATLDEELHFKAMLLAQSSQDFVGRGS----ASILIFNQITDGASTFRRLENEDSVKMEVDA…	5	433	NSFRDVKFSNSVGLNEEILRVTGSRELVKRFHICFYRNMSKFVSNLLGIDIFSHGLDVLRLFIRFIKGNPDLYRKFAYFQSARNKESNLPSTDNDS-WESTYILLTKCLLLHESFIDFCEQHKIRLYITNMVFNHLIHLQRLLRQCVYYCRSLS---TPSSSISQIIPAIEGLRRLIDREF-PFQQETVQELLDSSFGNYSR----NCYEVAVLLDPLFSYTDI-FPDEKWKDLENLVIDEFVKTNWKWTVHSGILDATMMNSKERTTFITSEIMIYRQFSM-RERPKESDCPFLWWAERQSQFEFLSVMVREYFSCPAVSIDASFYFSEGGKLHRLCKMYSGQQLEQRLNLAGSHQEFRGKGASEDDSTYSMIEKL-DGLTRNSKPETS---YFQPII…
AF-E3M1V1-F1	BED-type domain-containing protein	Caenorhabditis remanei	1-626	1.38e-13	0.132	FALSE	FALSE	80.25	77	612	ERYNEEVATRFLLGNGL--PLTSIEDHDLRTFLTTLNPSRSLPEPSNMTTKAYGEYRPSLSY---------QKSIGPLNVTIEAI--RKNDEIFLSISVHYYDSLGERHNTV-HFEKIILADYEGKVVADRLRRVIDANKSMNFGISNILSPNLRML-TLVAENMPFKNRFICFFSYLSNIAREVIQIPEFLSSLKLLREYVGALRKHPEVYTKFRKMLIESKITTDIPALDVESDWLSTLQFLSTCGLLNET------FSNLHENWCMPKYLDAVQENSMAFLLDFLLVLCNVATQICSEDSSVSQVLYSMSIVNNAIENCGIV-EAREKMRSTFSK-YYSSISNGKIGDFYSISALLDPRYGYSPMIFSEEDWENVEGKLLKEM-------------…	72	622	EEHAEADRNLVLAICTSTVPFRFAKNQYFIKFCGSLDKQYEVMSPDKLRRRIHEN-----SKLYIQKTKSDLENVERFFLTVDGWDGKFENVNLYAIFVYYIDEKFEQKKVFLGIRHVA-GKATSVNVGNVVTDVLEDYGVDSSKLIGAICDAGSNLRSFLNKNMLY--HLHCAAHVLALILKEVSEVPSVTLILKKVYSLASHLSRSKVDRSIFRQRSTALKTFGPIPLPFSPTRWGGCAILAASFLNHYQSIFSLSKFQEYL--------LSEEEKVKLEYFVELTSPFVDAVSEAEKDNNFCSEIIPQFANLLEFVSSHNQMKHIVRVITNETQKRFDAYMSN----DIALISTFIDPRFGYFDGIMHNRKWQEIEETVIDYCDSLKILNSNGSLN…
AF-E3NM61-F1	Dimer_Tnp_hAT domain-containing protein	Caenorhabditis remanei	1-527	2.9e-13	0.14	FALSE	FALSE	79	93	592	LPLTSIEDHDLRTFLTTLNPSRSLPEPSNM-----------TTKAYGEYRPSLSYQKSIGPLNVTIEAIRKN--DEIFLSISVHYYDSLGERHNTV-HFEKIILADYEGKVVADRLRRVIDANKSMNFG---ISNILSPNLRMLTLVAENMPFKNRFICFFSYLSNIAREVIQIPEFLSSLKLLREYVGALRKHPEVYTKFRKMLIESKITTDIPALDVESDWLSTLQFLST-CGLLNETF------SNLHENWCMPKYLDAVQENSMAFLLDFLLVLCNVATQICSEDSSVSQVLYSMSIVNNAIENCGIVEAREKMRSTFSKYYSSISNGKIGDFYSISALLDPRYGYS---PMIFSEEDWENVEGK-------------------------LLKEM…	3	527	LPFRFAKNPEFRNFLRHKPTEYSIPGPAKIKKLIDSMADEHVSKMKAD-------LEGIQNYTILTDGYSDLKRSYHFYSLHISFIDSTFERKLRFLTLKSI--DKGDHLAISEVLN---NALNEFGLRFNECSLLTSDAASPLVLLAEKQLI-DRVHCGCHQLNLVITDFVKEKSVQKVQAKVQSFARYLSKNKATKEKLLSLSAKDNVKIPLPLPLSPTRWGALSILIDRYLAHVSGKYKSALDLSDLKEY-----LLRTNELDSVKEIGILLKPIHQGILRLERDESFVSEIIPTLIFVKKQVEKYQSA-HAAKLLKCIDVRIDACLE---NRRLISCMLIDHRYAYVDGWNSLIDWKSVENDMNKFDLTPIPHTSVASDTEETDDTDLDSFLDCS…
AF-A0A2P4W9Q7-F1	Dimer_Tnp_hAT domain-containing protein	Caenorhabditis remanei	1-616	6.38e-13	0.137	FALSE	TRUE	70.38	69	612	SEHGYSSVERYNEEVATRFLLGN--GLPLTSIEDHDLRTFLTTLNPSRSLPEPSN---MTTKAYGEYR-----------PSLSYQKSIGPLNVTIEAIRKND--EIFLSISVHYYDSLGERHNTV-HFEKIILADYEGKV--VADRLRRVIDANKSMNFGISNILSPNLRMLTLVAENMPFKNRFICFFSYLSNIAREVIQIPEFLSSLKLLREYVGALRKHPEVYTKFRKMLIESKITTDIPALDVESDWLSTLQFLSTCGLLNETFSNLHENWCMPKYLDAVQENSMAFLLDFLLVLCNVATQICSEDSSVSQVLYSMSIVNNAIENCGIV-EAREKM-RSTFSKYYSSISNGKIGDFYSISALLDPRYGYSPMIFSEEDWENVEGKLLKEM-----…	24	603	KSSSRKPASSYSAANDAFILSICTSNVSFRFVKNEFFKKFVRILDPNYKLISPDAIRRKLIENVGDYKRKIKVELRDMIVSVALRH--YKCFISLDGWDGKNENTSIYAVYLYFLDSNFERKKILLGLRQL---EKKGTANNIGDLTLEMLKEYDVDISKVIGGLTDAGSNIKSFLEKNDL-FHVHCLAHSLALILKNASEMPSIARVLTKVNRLASHLSRSKSDRTTFRERSIALKLEGRIPLPFCVTRWGGCCLLAKSYLAHYQSISSLSNFQCY--LLDA---SEKKTLENF----------AETDSSFASSLLVQYASLHHFISAQDQRNHLVHCLSIETLERYTKYLEN----DVCLFATYADPRYAYMTNVLNTLKWEAVEEMVELYCESFRA…
AF-A0A2P4W8E7-F1	Dimer_Tnp_hAT domain-containing protein	Caenorhabditis remanei	1-542	8.84e-13	0.16	FALSE	TRUE	83.81	33	552	LAPAPPIPRFAAVPVFPRSRIPSTYPYRRVEPFEHTS--EHGYSSVE--RYNEEVATRFLLGNGLPLTSIEDHDLRTFLTTLNPSRSLPEPSNMT----TKAYGEYRPSLSYQKSIG-PLNVTIEAIRKND--EIFLSISVHYYDSLGERHNTV-HFEKIILADY--EGKVVADRLRRVIDANKSMNFGISNILSPNLRMLTLVAENMPFKNRFICFFSYLSNIARE-VIQIPEFLSSLKLLREYVGALRKHPEVYTKFRKMLIESKITTDIPALDVESDWLSTLQFLSTCGLLNETFSNLHENWCMPKYLDAVQENSMAFLLDFL--LVLCNVATQICSEDSSVSQVLYSMSIVNNAIENCGI--VEAREKMRSTFSKY---YSSISNGKIGDFYSIS…	2	533	VVPSEGNVSTAEV-----SEIFESEPPRKRQRGIDECFLEFGEDSVKTKKIDRAIMQLIASAN-LPISLVENTAFTNLMKIVSPSLKVKGRTHFTRKELQRVYDEYSNKLKAELSKHEHLSISFDCWSDHANKYQVLAVMCH-FNVEKEFVYRLLGV--IDVSKERHTGFYLSEKIKDL-LEEYSISDKVKACLRDGAGNAASAAEKV-CGTQFDCLGHKLNLAVREGTKKFGGLDSLMNKLRKICNKVRKSSISRRSWEKIWEKMEKPSLFLKKDVETRWLSMYEVISRALEVRGELEMFLMEDESIACISLNEWEIAESVVKLLKPVVIAVKQVQ--DRQFTASSIIPLCRVIIGMLRDDNQEYKYASTAIADRLNLELQIYESI------EFLQIS…
AF-E3NP51-F1	BED-type domain-containing protein	Caenorhabditis remanei	1-624	2.14e-12	0.153	FALSE	FALSE	80.88	54	552	PSTYPYRRVEPFEHTSEHGYSSVERYNE--------EVATRFLLG-------NGLPLTSIEDHDLRTFLTTLNPSRSLPEP--------SNMTTKAYGEYRPSLSYQKSIGPLNVTIEAIRKN--DEIFLSISVHYYDSLG-ERHNTV-HFEKIILADYEGKVVADRLRRVIDANKSMNFGISNILSPNLRMLTLVAENMPFKNRFICFFSYLSNIAREV----IQIPEFLSSLKLLREYVGALRKHPEVYTKFRKMLIESKITTDIPALDVESDWLSTLQFLSTCGLLNETFSNL---HENWCMPKYLDAVQENSMAFLLDFLLVLCNVATQICS-EDSSVSQVLYSMSIVNNAI----ENCGIVEARE---KMRSTFSKYYSSISNGKIGDFYSISA…	78	616	QSTIPFLPVSRVSVKMAPNKSGGEILNNWSQWQKNGSRSAEVEVSLMEMIAHDVLPLRTIEKPGFLNFLKVLAPKLRIHKRYHFTNTLLPNLVNRLENDIKGAL---KNMVFVGITCDGWNSTDGKHSLLSVTAHWLDSRTFEPKYAILGSCAVR-GRHTSENFCNIVEASLDKFEISKHSVVSVVRDGGSNVEAMCNKLELKS-IHCYAHLIQLCLKDTLDLILEVE---PIVLKVKKYCRKVHKSTVCREIFQSLQIQENLPERMLKKSCEVRWSSLYLMLSSFLENRRAIALLQIDNPKLNLPI-IDSREWDVIDLLCEVLKPLAETTKAVQSRFEATASVVIPSLKLLEFKLNRMKREESIDERRECIAKLNSTLALRTQHLHSD---SFLRTCT…
AF-E3N8U1-F1	Dimer_Tnp_hAT domain-containing protein	Caenorhabditis remanei	1-587	4.49e-12	0.144	FALSE	FALSE	82.06	37	553	PPIPRFAAVPVFPRSRIPSTYPYRRVEPFEHTSEHGYSSVE--RYNEEVATRFLLGNGLPLTSIEDHDLRTFLTTLNPSRSLPEPSNMT----TKAYGEYRPSLSYQ-KSIGPLNVTIEAIRK--NDEIFLSISVHYYDSLGERHNTVHFEKIILADY--EGKVVADRLRRVIDANKSMNFGISNILSPNLRMLTLVAENMPFKNRFICFFSYLSNIAREVIQ-IPEFLSSLKLLREYVGALRKHPEVYTKFRKMLIESKITTDIPALDVESDWLSTLQFLSTCGLLNET---FSNLHENWCMPKYLDAVQENSMAFLLDFLLVLCNVATQICSEDSSVSQVLYSMSIVNNAIENCGI-VEAREKMRSTFSKYYSSISNGKIGDFYSISALLDPRYGYS…	45	574	TECDEDSVEPVVKKIKLQPT-------IQESFSNCIPDDTKNEKLNRSIMQLIAAA-ALPISFVDNPAWRNFCSIAIPKFKCKGRHQFQRQELNKVYEEYKRKITNELEAASFVSLGFDGWSDVSNKHQYLGVIAHFIQN-DSLTFRVI-GVIDIKSKRHTGDYLHEKLEEIAEEFEIKEK-ISCLVRDGGSDVKCAARLVG-KPHHDCFAHKLNLAVKDGAESFKSLQSTLSKLRKIVNIVNKSGNARREFEEVSASLDVPPLSLKKHIEVRWNTIHAVFERALKVRETIDFLSTERDDW---PKLTATDWKTAESVVEILQPIVDATLLIQNRGMTSSAIIPLCKVLIRELDDVKKFREFCTAMTKKLREELEKYD---RNSYLQFGMLLDVRFKA-…
AF-A0A2P4W7M1-F1	Dimer_Tnp_hAT domain-containing protein	Caenorhabditis remanei	1-495	1.21e-10	0.142	FALSE	TRUE	81.81	77	535	ERYNEEVATRFLLGNGLPLTSIEDHDLRTFLTTLNPSRSLPE-----PSNMTTKAYGEYRPSLSYQKSIGPLNVTIEAIRK--NDEIFLSISVHYYDSLGERHNTVHFE---KIILADY--EGKVVADRLRRVIDANKSMNFGISNILSPNLRMLTLVAENMPFKNRFICFFSYLSNIAREVIQ-IPEFLSSLKLLREYVGALRKHPEVYTKFRKMLIESKITTDIPALDVESDWLSTLQFLSTCGLLNET---FSNLHENWCMPKYLDAVQENSMAFLLDFLLVLCNVATQICSEDSSVSQVLYSMSIVNNAIENCGIVEAREKMRSTFSKYYSSISNGKIGDFYSISALLDPRYGYSPMIFSEEDWENVEGKLLKE---------------------…	16	492	NRQKHSCTT---VLNY---HFRKNHTKVWNKI--NGKTECDEDSVEPVRKITNELE-----------AASFVSLGFDGWSDVSNKHQYLGVIAHFIQND-----SLTFRVIGVIDIKSKRHTGDYLHEKLEEIAEEFEIKEK-ISCLVRDGGSDVKCAARLVG-KPHHDCFAHKLNLAVKDGAESFKSLQSTLSKLRKIVNIVNKSGNARREFEEVSASLDVPPLSLKKHIEVRWNTIHAVFERALKVRETIDFLSTERDDW---PKLTATDWKTAESVVEILQPIVDATLLIQNRGMTSSAIIPLCKVLIRELDD--VKKFREFCTAMTKKLREELEKYDRNSYLQFGMLLDVRFKA---VFADDVWKTRLLERLIEYADESEMHEEISDGVSPVRVA…
AF-E3NIR9-F1	Dimer_Tnp_hAT domain-containing protein	Caenorhabditis remanei	1-590	1.33e-10	0.137	FALSE	FALSE	85	36	534	APPIPRFAAVPVFPRSRIPSTYPYRRVEPFEHTSEHGYSSVERYNEEVATRFLLGNGLPLTSIEDHDLRTFLTTLNPSRSLPEPSNMT----TKAYGEYRPSLSYQ-KSIGPLNVTIEAIRKN--DEIFLSISVHYYDSLGERHNTV-HFEKIILADYEGKVVADRLRRVIDANKSMNFGISNILSPNLRMLTLVAENMPFKNRFICFFSYLSNIAREVIQ-IPEFLSSLKLLREYVGALRKHPEVYTKFRKMLIESKITTDIPALDVESDWLSTLQFL---STCGL-LNETFSNLHENWCMPKYLDAVQENSMAFLLDFLLVLCNVATQICSEDSSVSQVLYSMSIVNNAI-ENCGIVEARE----KMRSTFSKYYSSISNGKIGDFYSISALLDPRY…	63	585	TKPDGEKTVV-------VPSIF-QPTIWPDNHEE-----AVKLTRLITEMICR--DRLPLSFSENPGFAKLMKYVKPRYRIKSRFSFSRVEIPKLFKELRDNLQIELNNAEHVAIAYDLWSDDGLKFEVIGVLAYFLKD-GEVVHRVLGLINCKNVEHSGHQISKLMREMLEKYNILTK-TVCFMRDGASNAIKACEIIGL-PSFDCLNHKLHLAAKDGTEAMIGLKRVIENYKKIVRKLKKSSVSQKEFTEIQKLYEIPELCLIKGIDVRWGSLRSMFLRAQECRLAINEFVMS---NPTVPKISDSDW-NLIDAVCDLLKPITEQSDNVQKRGSTGSIIIPLCTYLIDLMNENSEHPEASRAIALRMQSELSKYKK-------CNVLHFATLLDIRF…
AF-A0A260ZLA1-F1	Uncharacterized protein	Caenorhabditis remanei	1-267	7.76e-10	0.226	FALSE	TRUE	75.69	10	284	VETVKMEEEKFQDDSAEDEPPPNLAPAPPIPRFAAVPVFPRSRIPSTYPYRRVEPFEHTSEHGYSSVERYNEEVATRFLLGNGLPLTSIEDHDLRTFLTTLNPSRSLPEPSNM---TTKAYGEYRPSLSYQKSIGPLNVTIEAIRKNDEIFLSISVHYYDSLGERHNTVHFEKIILADYEGKVVADRLRRVIDANKSMNFGISNILSPNLRMLTLVAENMPFKNRFICFFSYLSNIAREVIQIPEFLSSLKLLREYVGALRKHPEVYTKFRKMLIESK	1	261	METILGHQSTMHVPKSESSPVIRSIGQSQMPVSRT----------SDPPENLKA------SFPVESDSKLVELLSD-FLISQGIPLEVTKDAKLQELITFLNPKCVIPSDNVMMEYVKRQNSIIKPLINYPETIGPISVTIDVHDDLNEKFLVFSIHYFENIDERKNVVFLKKISNNQMNAAHIIETIRREVNVHSHHDVKFRHSVSSNTEILQMIALNEHVEQHHICFYHNMSIFVTELLKIEEFSMGIGVLREFIRFFEPESDLYCKFQSTNHSKR
AF-E3NTG2-F1	Uncharacterized protein	Caenorhabditis remanei	1-576	1.56e-09	0.118	FALSE	FALSE	76.94	1	533	MNERKAPIFVETVKMEEEKFQDDSAEDEPPPNLAPAPPIPRFAAVPVFPRSRIPSTYPYRRVEPF--EHTSEHGYSSVER-YNEEVATRFLLGNGLPLTSIEDHDLRTFL-----------TTL-NPSRSLPEPSNM-------TTKAYGEYRPSLSYQKSIGPLNVTIEAIRKNDEIFLSISVHYYDSLGERHNTV-HFEKIILADYEGKVVADRLRRVIDANKSMNFGISNILSPNLRMLTLVAENMPFKNRF-ICFFSYLSNIAREVI---QIPEFLSSLKLLREYVGALRKHPEVYTKFRKMLIESKITTDIPALDVESDWLSTLQFLSTCGLLNETFSNLHENWCMPKYLDAVQENS-------MAFLLDFLLVLCNVATQICSEDSSVSQVLY…	24	564	VEAGGTNSFDSTVSARNFGSSTDIVKSQLSISMAESGPESAPSG-----------SGSGNNSLPLLSQHSGENSIGDVDREVLIDAVVKCCAIDLIDPIVFSGKGFRGLLKQICNVSKRLGSTISPPIEAFPDIQTVRSAMQTHLRFCADDLKNELSRTAQ--GCRLALETLTYSGRDYRVIHGSRISPEWKWRSNILGV---FKARENES-LSEMINIV-VHNYEINKTVLRVTVPNSN------NDLDSTYRSFFCVKAKLKEILFTILSSCSQP-VMEMLNAV--------------DQLTKALVEMDVRLPF-AIEPREDIFDVHQLLAEWNDQWGQLEQIIST----KCADTLLDSFKKLDPVHMRDLEIFILPFRETVESLTSEQPNFHKILP…
AF-E3NC35-F1	Uncharacterized protein	Caenorhabditis remanei	1-570	1.47e-07	0.122	FALSE	FALSE	69.06	1	493	MNERKAPIFVETVKMEEEKFQDDS---------AEDEPPPNLAPAPPIPRFAAVPVFPRSRIPSTYPYRRVEPFEHTSEHGYSSVER-YNEEVATRFLLGNGLPLTSIEDHDLRTFL-----------TTL-NPSRSLPEPSNMTTKAY-------GEYRPSLSYQKSIGPLNVTIEAIRKNDEIFLSISVHYYDSLGERHNTVHFEKIILADYEGKVVADRLRRVIDANKSMNFGISNILSPNLRMLTLVAENMPF---KNRFICFFSYLSNIAREVI---QIPEFLSSLKLLREYVGALRKHPEVYTKFRKMLIESKITTDIPALDVESDWLSTLQFLSTCGLLNETFSNLHENWCMPKYLDAVQENS-------MAFLLDFLLVLCNVATQICSED…	61	564	VEAGGTNSFDSTVSA--RNFGSSTDIVKSQLSISMAESGPESAPSGSGSGNNSLPLL----------SQHSGEEF---QNSIGDVDREVLIDAVVKCCAIDLIDPIVFSGKGFRGLLKQICNVSKRLGSTISPPIEAFPDIQTVRSAMQTHLRFCADDLKNELSRTAQ--GCRLALETLTYSGRDYRVIHGSRISPEWKWRSNIL-GVFKAREN--ESLSEMINIV-VHNYEINKTVLRVTVPNS--------NNDLDSTYRSFFCVKAKLKEILFTILSSCSQP-VMEMLNAV--------------DQLTKALVEMDVRLPF-AIEPREDIFDVHQLLAEWNDQWGQLEQIIST----KCADTLLDSFKKLDPVHMRDLEIFILPFRETVESLTSEQ…
AF-A0A2P4WPG7-F1	Dimer_Tnp_hAT domain-containing protein	Caenorhabditis remanei	1-324	0.00319	0.128	FALSE	TRUE	85.69	249	534	IPEFLSSLKLLREYVGALRKHPEVYTKFRKMLIESKITTDIPALDVESDWLSTLQFLSTCGLLNETFSNL-HENWCMPKYLDAVQENSMAFLLDFLLVLCNVATQICSEDSSVSQVLYSMSIVNNAIENCGIVEAREKMRSTFSKYYSSISNGKIGDFYSISALLDPRYGYSPMIFSEEDWENVEGKLLKEM--------------------------------------STTHQK-----NLIVRKELQRYRELLVNRPLFDESNTPGMWW--NDLQEELQFMYKKWFEYSGLPAVSIDGKRFFAKGGKLAHLFA-----------TLDEELHFKAMLLAQS	1	318	MIGLKRVIENYKKIVRKLKKSSVSQKEFTEIQKLYEIPELCLIKGIDVRWGSLRSMFLRAQECRLAINEFVMSNPTVPKISDSDW-NLIDAVCDLLKPITEQSDNVQKRGSTGSIIIPLCTYLIDLMNE--NSEHPEASRAIALRMQSELSKYKKCNVLHFATLLDIRFK--DMFSTT----GVKEAFIEQAELDFERETPIADVEDCGPPPAKKQLNDGFLQYIQGKIKKSTKSEAEVNYGMAIKLEFDKF----LAIPPDPSAN-PIQYWMSDLATSVFPLLQKHAKKYLIVPP----GSS------EVERIFSTASHILTKYRKNLSAE-HFEQLLFLNK
AF-A0A1I7TFW9-F1	Uncharacterized protein	Caenorhabditis tropicalis	1-593	7.87e-56	0.545	FALSE	TRUE	80.88	1	611	MNERKAPIFVETVKMEEEKFQDDSAEDEPPPNLAPAPPIPRFAAVPVFPRSRIPSTYPYRRVEPFEHTSEHGYSSVERYNEEVATRFLLGNGLPLTSIEDHDLRTFLTTLNPSRSLPEPSNMTTKAYGEYRPSLSYQKSIGPLNVTIEAIRKNDEIFLSISVHYYDSLGERHNTVHFEKIILADYEGKVVADRLRRVIDANKSMNFGISNILSPNLRMLTLVAENMPFKNRFICFFSYLSNIAREVIQIPEFLSSLKLLREYVGALRKHPEVYTKFRKMLIESKITTDIPALDVESDWLSTLQFLSTCGLLNETFSNLHENWCMPKYLDAVQENSMAFLLDFLLVLCNVATQICSEDSSVSQVLYSMSIVNNAIENCGIVEAREKMRSTFSKYYSSISN…	1	593	MDEQKPTTSSEDVKYDVNFYPQEEEEQDGPPSLAPPAPISRCRLSNSNFIRKPAALINDRGLDSYDR--YTNYSSVERYNEEVTMRFLFGNGKPLTTVDDEHFLKFLHHLNKVRPPPEAGNMATRAMSEQKPSIKYQPSFGPLCITLEAIRKNDEIYLAISVHFYSAHGERQNTVHFEKIIIADYEGRVVADRIRRVVDANKIQSYGVSYIQSPNVRMLSLVTSCMPPKEKFICFFCYITNIAREVIYYSEFSTSLKVLREYVEALHKRQESYARFRQIQIEKGSNVDIPALDSDTDWLSTLHFLSKCSSLNETYSNVGESWCMPNYLNENQENAIANLYDFLLALCQVASQICSEDSCVSQVLYSMSLINDAIENCKIKTARERMLRIFNKNYGIISN…
AF-A0A1I7UJ54-F1	Uncharacterized protein	Caenorhabditis tropicalis	1-593	2.19e-23	0.188	FALSE	TRUE	73.94	1	612	MNERKAPIFVETVKMEEEKFQDDSAEDEPPPNLAPAPPIPRFAAVPVFPRSRIPSTYPYRRVEPFEHTSEHGYSSVERYNEEVATRFLLGNGLPLTSIEDHDLRTFLTTLNPSRSLPEPSNMTTKAYGEYRPSLSYQKS---IGPLNVTIEAIRKNDEIFLSISVHYYDSLGERHNTVHFEKIILADYEGKVVADRLRRVIDANKSMNFGISNILSPNLRMLTLVAENMPFKNRFICFFSYLSNIAREVIQIPEFLSSLKLLREYVGALRKHPEVYTKFRKMLIESKITTDIPALDVESDWLSTLQFLSTCGLLNETFSNLHENWCMPKYLDAVQENSMAFLLDFLLVLCNVATQICSEDSSVSQVLYSMSIVNNAIENCGIVEAREKMRSTFSKYYSS…	6	590	RESSSSPQICEPGPSSSHSTIRGSGSNR--SSSTPPSPSPLNDIEPI--PEIMSLMKAATPSTPHHHL------DTDPKVVDLVTRMFLSQGIPMSTITEPSFIELIKHLNPSIILPTETAMAKKLEKECKHPKPLVNFTKCIGPLTVTVDVGREKDEKSLAFSIHYFDEIYERKNVVYLKKLLLSEVDPESIFISIRRAVNSYSYSNVKFGSLVCPDEEVYQMLSSSNICKRYFVCFNYFMTKFVTDILEIEILMNALESMREFIRFMKNNAQVYGNYRRQQLTKNGDLNLPRLDDRT-WYSTTAFLTKFLVLHDDINEFCDRIQRPAPISNEIFIQLYYFQRLLDECLKLSRELSQPNNSVSQVVPAVASLRNFIYGEEN-QFQSVIRDSFTRSFRE…
AF-A0A1I7TFH1-F1	Dimer_Tnp_hAT domain-containing protein	Caenorhabditis tropicalis	1-900	2.07e-21	0.155	FALSE	TRUE	70.94	71	612	HGYSSVE--RYNEEVATRFLLGNGLPLTSIEDHDLRTFLTTLNPSRSLPEPSNMTT---KAYGEYRPSLSYQKSIGPLNVTIEAIRKNDEIFLSISVHYYDSLGERHNTVHFEKIILADYEGKVVADRLRRVIDANKSMNFGISNILSPNLRMLTLVAENMPFKNRFICFFSYLSNIAREVIQIPEFLSSLKLLREYVGALRKHPEVYTKFRKMLIESKITTDIPALDVESDWLSTLQFLSTCGLLNETFSNLHENWCMPKYLDAVQENSMAFLLDFLLVLCNVATQICSEDSSVSQVLYSMSIVNNAIENC-GIVEAREKMRSTFSKYYSSISNGKIGDFYSISALLDPRYGYSPMIFSEEDWENVEGKLLKEM---------------STTH--QK-…	238	793	APVSPKTKAAADESLC-KFLVKNGLPLRAVKDQNLEMLTFNMNSSYKLPSIDKLTECLQEIALNRRNM-KIHVENESITVTFDTTSFETRNYLAFTIHYYHNGSKKKQLIFLQEFKKTQSPVSSIISIIKNA-MSGCNIRLPITTIVTGNEEYEETLENLECSDQVLPSFSEVLKKFADSLIS-EVFDKPLKKLRNFITKFPSNRSDWTRFKAYIVRKRTYGEYPEVDDDN-WFTTVDFITKCLHMHRLFSEFPRLTNTVEYIDVEDNINIVYLHSLLNLCKNSLRLVVESRASIADVIPAIAEIGASLHVSTTEESVVFAVHSLYKRILRPVV--EQSDIHRFAAFLHPRRHGTDI-LSNTEWISVRTSLTRHLALRMTNKSSSLNKAGKTNRLPQPN…
AF-A0A1I7UAL9-F1	BED-type domain-containing protein	Caenorhabditis tropicalis	1-604	8.28e-14	0.144	FALSE	TRUE	77.94	62	610	VEPFEHTSEHGYSSVERYNEEVATRFLLGNGLPLTSIEDHDLRTFLTTLNPSRSLPEPSN---------------MTTKAYGEYRPSLSYQKSIGPLNVTIEAIRKNDEIFLSISVHYYD-SLGERHNTV-HFEKIILADYEGK---VVADRLRRVIDANKSMNFGISNILSPNLRMLTLVAENMPFKNRFICFFSYLSNI-AREVIQIPEFLSSLKLLREYVGALRKHPEVYTKFRKMLIESKIT-----TDIPA--LDVESDWLSTLQFLSTCGLLNETFSNLHENWCMPKYLDAVQENSMAFLLDFLLVLCNVATQICSEDSSVSQVLYSMSIVNNAIENCGIVEAREKMRSTFSKYYSSISNGKIGDFYSISALLDPRYGYSPMIFSEEDWENVE…	62	604	KGPSNESKKAN-----EPQDHLTLAFC-TGRIPFDFVDNPEFVRFCKSINQKFKTPSSKNIREIVKRMNMAHLETTKTKLEG-----------IKNYVLITDFNCERSASFYSVYAAYVEPTTFQRQFMFCDIRYYSIPETANDQFWKPTDFLN---SFYSQCDK-VTAVIN-DENFGEAFG-SMP---RILCSGSSINGIFNKFADKFEDVRDVFQEVKEVFEILNGNEEDLEYAKRRFNDLSQKADYTLAPLPVFPLPKWGLLFTLLQSYASNASLLSSIASLRDKM-----INGAKLTKIPNIVALLDPLNRALEELTDDSSFISDIVPNLLSVKEEIENGMQDEMSRELSALIQEEISSFL---SNDHILLAMLSDPRYAFIPNMIDPRTWNEAE…
AF-A0A1I7UIG7-F1	BED-type domain-containing protein	Caenorhabditis tropicalis	1-688	9.35e-10	0.117	FALSE	TRUE	74.81	1	572	MNERKAPIFVETVKMEEEKFQDDSAEDEPPPNLAPAPPIPRFAAVPVFPRSRIPSTYPYRRVEPFEHTSEHGYSSVER-YNEEVATRFLLGNGLPLTSIEDHDLRTFLT-------------TLNPSRSLPEPSNMTTKAY-------GEYRPSLSYQKSIGPLNVTIEAIRKNDEIFLSISVHYYDSLGERHNTV-HFEKIILADYEGKVVADRLRRVIDANKSMNFGISNILSPNLRMLTLVAENMPFKNRFICFFSYLSNIAREVI---QIPEFLSSLKLLREYVGALRKHPEVYTKFRKMLIESKITTDIPALDVESDWLSTLQFLSTCGLLNETFSNLHENWC------MPKYLDAVQENSMAFLLDFLLVLCNVATQICSEDSSVSQVLYSMS…	130	687	EPHPPTSIFDPTAQSMVGSTTEAVRNQLSISSIPDATPGPSGRA-----------SNTSSLPLLSQNSGENTIGDVDREVLVDAVVKCCAIDLIDPMVFSGKGFRGLLKKLCHIPKRIAEGATSPPQEGFPDMEAVSTAMQHHLRFCTDDLKNELS--RTQEGCRLAVETLTYMGRDYRVIHGSRISPDWKWRSSVLSVFKSR--DNE--SLNDMINIV-VHNFELSRKHLRVTTPTL--NNDLLEKGGVKS-LIDIKEKMKEILFTILSQCSQPV-VDILNIV--------------DQITKALNDMDVRLPF-AVEPREDIFDVHYLLGEWNAQLGSVEQAIESKAPQLMDTFKKLNPAHMRELEAFILPFR----ETVESLSANHPNFHKVIPEWM…
AF-A0A1I7UYQ1-F1	Uncharacterized protein	Caenorhabditis tropicalis	1-366	5.99e-09	0.165	FALSE	TRUE	86.44	111	468	NPSRSLPEPSNMT----TKAYGEYRPSLSYQKS-IGPLNVTIEAIRKN--DEIFLSISVHYYDSLGERHNTVHFEKIILA--DYEGKVVADRLRRVIDANKSMNFGISNILSPNLRMLTLVAENMPFKNRFICFFSYLSNIAREVIQI-PEFLSSLKLLREYVGALRKHPEVYTKFRKMLIESKITTDIPALDVESDWLSTLQFLSTCGLLNETFSNLHENWCMPKYLDAVQENSMAFLLDFLLVLCNVATQICSEDSSVSQVLYSMSIVNNAIENCGI-VEAREKMRSTFSKYYSSISNGKIGDFYSISALLDPRYGYSPMIFSEEDWENVEGKLLKEMSTTHQKNLIVRKELQRYRELLVNRPLFDE	5	351	SPRFVVKSRSQITRVDIPDLFNEYKEKLKEELSQIEDVAVSFDCWTDSSGKHEYLAFICHFVRR-EESDYRIL-EVIDVSSKSHTGKFLGEKMNEAIEFYSIKNK-IRACIRDGAANARCASNQI-SEVNFDCFAHKLNLAAKCGTSVFPGIESVLQKLRKSCKAIRISSNLRRDWDEIFTNLNKPTLTLKKHIETRWTSLYEVLKRALKVREQLDLFLTDQDQLDGITDSEWKTCISVIELLEPLESAFSLVQSRDFSCSSIIPLCKVIISDLESKKKNASARAKIVEKLNIELKRYEEE---DYLNLATLVDVRFK--SGFVQSY-WKE---ELLKLM-------LSTVDDIQETTE--TSESVFPE
