# Supplementary material for: Coincident evolution and functional adaptation of the taxonomically restricted genes ivph-3 and gon-14 in Caenorhabditis nematodes
Source: Biol Open. 2025 Oct 16;14(10):bio062018. doi: 10.1242/bio.062018 (PMC12570147; doi:10.1242/bio.062018)
Supplement: Table S19. — Analyses from Large et al. (2025): Jensen-Shannon Distance and Tau [file biolopen-14-062018-TableS19.xlsx]

## Sheet: ST19 Large et al. data
Supplemental Table 19. Analyses from Large et al. (2025): Jensen-Shannon Distance and Tau
JSD is a measure ranging from 0-1 where 0 is a fully conserved expression pattern (expression frequency distribution in C. elegans fully predicts that of C. briggsae). Values <0.45 are considered conserved, and values >0.65 are considered different.
Tau is a measure ranging from 0-1 where 0 is broad expression, and 1 is patterned expression. Values <0.4 are considered broad, between 0.4 and 0.7 are patterned, and >0.7 are specific.
		Jensen-Shannon Distance (JSD)			Tau		TPM Max term		TPM Max progenitor		WBGene
C. elegans	C. briggsae	JSD joint	JSD term	JSD pro	Cel tau	Cbr tau	Cel	Cbr	Cel	Cbr	Cel	Cbr
ivph-3	Cbr-ivph-3	0.42	0.48	0.38	0.58	0.3	197	423	601	389	WBGene00022067	WBGene00026246
gon-14	Cbr-gon-14	0.37	0.45	0.32	0.39	0.42	267	256	256	195	WBGene00002148	WBGene00038269
