# Supplementary material for: Coincident evolution and functional adaptation of the taxonomically restricted genes ivph-3 and gon-14 in Caenorhabditis nematodes
Source: Biol Open. 2025 Oct 16;14(10):bio062018. doi: 10.1242/bio.062018 (PMC12570147; doi:10.1242/bio.062018)
Supplement: Dataset 1. [file biolopen-14-062018-Dataset1.zip]

Archive with 1 entries (1 files):
- IVPH-3_set5_1.mdsx
